# Supplementary material for: Evolution of affinity between p53 transactivation domain and MDM2 across the animal kingdom demonstrates high plasticity of motif‐mediated interactions
Source: Protein Sci. 2023 Jul 1;32(7):e4684. doi: 10.1002/pro.4684 (PMC10303687; doi:10.1002/pro.4684)
Supplement: Supplementary file 2 — Appendix S2: Supporting Information [file PRO-32-e4684-s002.xlsx]

## Sheet: Peptides and expressed proteins
											Uniprot/NCBI entry
Extant p53TADs
Homo sapiens		Human		p53TAD_H.sapiens 15-26				SQETFSDLWKLL			P04637
Homo sapiens		Human		p53TAD_H.sapiens 15-29				SQETFSDLWKLLPEN			P04637
Gallus gallus		Chicken		p53TAD_G.gallus 14-26				EPTEVFMDLWSML			P10360
Danio rerio		Zebrafish		p53TAD_D.rerio 14-26				DSQEFAELWEKN			P79734
				p53TAD_D.rerio insertT18				DSQETFAELWEKN			P79734
				p53TAD_D.rerio N26L				DSQEFAELWEKL			P79734
				p53TAD_D.rerio 14-27				DSQEFAELWEKNL			P79734
				p63TAD_D.rerio				GQDVLNQLLEML			E9QG65
				p73TAD_D.rerio				EGPTFEHLWSTL			A0A8M2BER5
Lethenteron camtschaticum		Arctic lamprey		p53TAD_L.camtschaticum				CVDDFDRVWQGGV			A0A0U4D4F9
Ixodes scapularis		Deer tick		p53TAD_I.scapularis				NDVELAELPWAPEDVI			B7PEY7
Mytilus trossulus		Bay mussel		p53TAD_M.trossulus				SQETFEYLWNTL			Q539B9
Trichoplax adhaerens		Phylum placozoa		p53TAD_T.adhaerens				SQLSFSQELSSSWQLM			B3RZS6
				p53TAD_T.adhaerens_full				GPMGMSDEPTLSQLSFSQELSSSWQLMIDEITQGKFNTNEDEGTAIYSYSEQNPDDRYLMRPNEPQYISAGYPDGQVGQLPREFAVNQIPSPRTFSDNVSSSADKAREAYYGQAVNGVSAETSPPLKRDP			B3RZS6
Reconstructed p53TADs
Last common ancestor of bilaterian animals				p53TAD_Bilateria_ML				SQETFNHLWNTL
				p53TAD_Bilateria_AltAll				SQETFDFLWKSL
				p53TAD_1R_ML				SQETFNHLWNML
				p53TAD_1R_AltAll				SQDTFSDLWNQL
Last common ancestor of fish and tetrapods				p53TAD_Fish/tetrapods_ML				SQETFSDLWNML
				p53TAD_Fish/tetrapods_AltAll				SQESFSDLWNLL
Last common ancestor of reptiles, birds and mammals				p53TAD_Reptiles/mammals_ML				SQETFSDLWNLL
				p53TAD_Reptiles/mammals_AltAll				SQETFSDLWNML
Extant MDM2s
Homo sapiens		Human		MDM2_H.sapiens				GPLGSSQIPASEQETLVRPKPLLLKLLKSVGAQKDTYTMKEVLFYLGQYIMTKRLYDEKQQHIVYCSNDLLGDLFGVPSFSVKEHRKIYTMIYRNLVVVNQQESSDSGTSVSEN			Q00987
Gallus gallus		Chicken		MDM2_G.gallus				GPGSPVSASEQEALVKPKPLLLKLLKLAGAEKDTFTMKEVIFYLGQYIMSKQLYDEKEQHIVHCANDLLGDLFGVTSFSVKEHRRIYSMISRNLIAINQQDSTLAVPPEDDA			F1NGX6
Danio rerio		Zebrafish		MDM2_D.rerio				GPGSQISKVDNEKLVRPKVQLKSLLEDAGADKDVFTMKEVMFYLGKYIMSKELYDKQQQHIVHCGEDPLGAVLGVKSFSVKEPRALFALINRNLVTVKNPESQSTFSEPRSQ			O42354
Lethenteron camtschaticum		Arctic lamprey		MDM2_L.camtschaticum				GPMGSSSGVRKEDLVRPVPLLLRLLQSVGAKSDTFTVQQVIHHLGQYIKTKQLYDKQRQHIVHCKGDPLGEVFGVESFSLKEPSSSSGSVGALLAKALSIAATDKRKDHTGVGDGAVKES			A0A0U4CCC9
Ixodes scapularis		Deer tick		MDM2_I.scapularis				GPMGMTFNPSDWFYILKDGLYECLKEVGAPRGPLSLKQILGHLKSYILERQLFDPKDPKMVLCANDKLGKVFGVEQFLAEEVNSLPLYKNLLAVPAQLVYAQEKLKRA			A0A6P7VL59
Mytilus trossulus		Bay mussel		MDM2_M.trossulus				GPMGSHYITTEECVVNYPMVRPRREFLDILKQVGASWEVLTRKEVCSYLKDYIGSRQLYNPNDPSIVFCKKDPLGKVFGVDKFTFTEATKLIDANCDQLPDSCTVKKEQLVARPKKRSNS			D6QSQ9
Trichoplax adhaerens		Phylum placozoa		MDM2_T.adhaerens				GPMGSRELNEEIKKNRIVISDRDPFSYNGDRLVVKPNAELMQFLPPENVNGKELTALQVMEYLIDYISSRKLCNPLRADYVDCKGDPLEKLLSCDQFPVANLWDRLKMHLEVVP			B3RT05
Reconstructed MDM2s
				MDM2_Fish/tetrapods_ML				SQISASDQEKLVKPKPLLLKLLKFAGAQKDTFTMKEVMFYLGQYIMAKQLYDEKQQHIVHCSNDLLGDLFGVQSFSVKEPRTLYAMISKNLIAVNHQDSSNDLSSVNES
				MDM2_Fish/tetrapods_AltAll				SQINTSEQEKLVRPKPLLLKLLQFAGAQKEIFTMKEVMYYLGQYIMSKQLYDEKQQHIVHCSNDPLGELFGVQSFSVKEPRRLYAMISRNLVSVNQEDSADDITSSTET
				MDM2_Reptiles/mammals_ML				SQISASEQEALVKPKPLLLKLLKFAGAQKDTFTMKEVIFYLGQYIMSKQLYDEKQQHIVHCSNDLLGDLFGVPSFSVKEHRRLYAMISRNLVAVNQQDSSNANTSVNES
				MDM2_Reptiles/mammals_AltAll				SQITASDQEALVRPKPLLLKLLKFAGAQKDTFTMKEVIFYLGQYIMSKQLYDEKQQHIVHCANDLLGDLFGVQSFSVKEHRRLYSMISRNLIAVNQQESSDSNTSSNET
