# Supplementary material for: Evolution of affinity between p53 transactivation domain and MDM2 across the animal kingdom demonstrates high plasticity of motif‐mediated interactions
Source: Protein Sci. 2023 Jul 1;32(7):e4684. doi: 10.1002/pro.4684 (PMC10303687; doi:10.1002/pro.4684)
Supplement: Supplementary file 3 — Appendix S3: Supporting Information [file PRO-32-e4684-s008.xlsx]

## Sheet: Hsa MDM2-p53TAD H.sapiens 15-26
Calculations of Ki from IC50
							IC50 [M] (IT)	IC50 [nM]	Ki		[I] at 50% inhib.
Conc. labeled probe [LT]		6	nM			1	2.949e-06	2949	29.4131	nM	1008.51
conc. Prot [PT]		2000	nM			2	2.33e-06	2330	11.36	nM	389.507
Kd for probe		60	nM			3	2.395e-06	2395	13.2557	nM	454.507
						4				nM
						5				nM
At 0% inhibition						6				nM
						7				nM
[P]		1994.18	nM			8				nM
[L]		0.175253	nM			9				nM
[PL]		5.82475	nM			10				nM
									Ki [nM]			Ki [µM]
At 50% inhibition (IC50)					Average				18.0096	nM	0.0180096	µM
					SEM				5.72795	nM	0.00572795	µM
[P]		56.5944	nM		95% confidence	from			6.78278	nM	0.00678278	µM
[L]		3.08763	nM			to			29.2364	nM	0.0292364	µM
[PL]		2.91237	nM					2558
[PI]		1940.49	nM
[I]		617.507	nM
[I] alternative		617.507	nM

## Sheet: LETCA MDM2- LETCA p53TAD 
Calculations of Ki from IC50
							IC50 [M] (IT)	IC50 [nM]	Ki		[I] at 50% inhib.
Conc. labeled probe [LT]		10	nM			1	0.0009667	966700	206050	nM	958473
conc. Prot [PT]		10000	nM			2	0.001095	1095000	233631	nM	1.08677e+06
Kd for probe		2738	nM			3	0.001464	1464000	312958	nM	1.45577e+06
						4				nM
						5				nM
At 0% inhibition						6				nM
						7				nM
[P]		9992.15	nM			8				nM
[L]		2.1508	nM			9				nM
[PL]		7.8492	nM			10				nM
									Ki [nM]			Ki [µM]
At 50% inhibition (IC50)					Average				250880	nM	250.88	µM
					SEM				32044.1	nM	32.0441	µM
[P]		1768.7	nM		95% confidence	from			188073	nM	188.073	µM
[L]		6.0754	nM			to			313686	nM	313.686	µM
[PL]		3.9246	nM					1.17523e+06
[PI]		8227.38	nM
[I]		1.16701e+06	nM
[I] alternative		1.16701e+06	nM

## Sheet: MYTRO MDM2-MYTRO p53TAD
Calculations of Ki from IC50
							IC50 [M] (IT)	IC50 [nM]	Ki		[I] at 50% inhib.
Conc. labeled probe [LT]		10	nM			1	3.555e-05	35550	11410.2	nM	19715.9
conc. Prot [PT]		25000	nM			2	3.714e-05	37140	12330.4	nM	21305.9
Kd for probe		34350	nM			3	5.311e-05	53110	21572.8	nM	37275.9
						4				nM
						5				nM
At 0% inhibition						6				nM
						7				nM
[P]		24995.8	nM			8				nM
[L]		5.78811	nM			9				nM
[PL]		4.21189	nM			10				nM
									Ki [nM]			Ki [µM]
At 50% inhibition (IC50)					Average				15104.5	nM	15.1045	µM
					SEM				3245.05	nM	3.24505	µM
[P]		9163.76	nM		95% confidence	from			8744.2	nM	8.7442	µM
[L]		7.89406	nM			to			21464.8	nM	21.4648	µM
[PL]		2.10594	nM					41933.3
[PI]		15834.1	nM
[I]		26099.2	nM
[I] alternative		26099.2	nM

## Sheet: Hsa MDM2-Tadh p53 displ
Calculations of Ki from IC50
							IC50 [M] (IT)	IC50 [nM]	Ki		[I] at 50% inhib.
Conc. labeled probe [LT]		15	nM			1	0.0006769	676900	92540.1	nM	676730
conc. Prot [PT]		200	nM			2	0.0006819	681900	93223.8	nM	681730
Kd for probe		31	nM			3	0.0007014	701400	95890.4	nM	701230
						4				nM
						5				nM
At 0% inhibition						6				nM
						7				nM
[P]		187.132	nM			8				nM
[L]		2.13174	nM			9				nM
[PL]		12.8683	nM			10				nM
									Ki [nM]			Ki [µM]
At 50% inhibition (IC50)					Average				93884.8	nM	93.8848	µM
					SEM				1022.04	nM	1.02204	µM
[P]		23.2852	nM		95% confidence	from			91881.6	nM	91.8816	µM
[L]		8.56587	nM			to			95888	nM	95.888	µM
[PL]		6.43413	nM					686733
[PI]		170.281	nM
[I]		686563	nM
[I] alternative		686563	nM

## Sheet: Hsa MDM2-Letca p53 displ
Calculations of Ki from IC50
							IC50 [M] (IT)	IC50 [nM]	Ki		[I] at 50% inhib.
Conc. labeled probe [LT]		15	nM			1	0.0008468	846800	115773	nM	846630
conc. Prot [PT]		200	nM			2	0.0008473	847300	115842	nM	847130
Kd for probe		31	nM			3	0.0008708	870800	119055	nM	870630
						4				nM
						5				nM
At 0% inhibition						6				nM
						7				nM
[P]		187.132	nM			8				nM
[L]		2.13174	nM			9				nM
[PL]		12.8683	nM			10				nM
									Ki [nM]			Ki [µM]
At 50% inhibition (IC50)					Average				116890	nM	116.89	µM
					SEM				1082.75	nM	1.08275	µM
[P]		23.2852	nM		95% confidence	from			114768	nM	114.768	µM
[L]		8.56587	nM			to			119012	nM	119.012	µM
[PL]		6.43413	nM					854967
[PI]		170.281	nM
[I]		854796	nM
[I] alternative		854796	nM

## Sheet: Hsa MDM2-Ixosc p53 displ
Calculations for Ki from IC50
							IC50 [M] (IT)	IC50 [nM]	Ki		[I] at 50% inhib.
Conc. labeled probe [LT]		15	nM			1	0.004947	4947000	676459	nM	4.94683e+06
conc. Prot [PT]		200	nM			2	0.002252	2252000	307929	nM	2.25183e+06
Kd for probe		31	nM			3	0.002203	2203000	301228	nM	2.20283e+06
						4				nM
						5				nM
At 0% inhibition						6				nM
						7				nM
[P]		187.132	nM			8				nM
[L]		2.13174	nM			9				nM
[PL]		12.8683	nM			10				nM
									Ki [nM]			Ki [µM]
At 50% inhibition (IC50)					Average				428539	nM	428.539	µM
					SEM				123975	nM	123.975	µM
[P]		23.2852	nM		95% confidence	from			185547	nM	185.547	µM
[L]		8.56587	nM			till			671531	nM	671.531	µM
[PL]		6.43413	nM					3134000
[PI]		170.281	nM
[I]		3.13383e+06	nM
[I] alternative		3.13383e+06	nM
