# Supplementary material for: Evolution of affinity between p53 transactivation domain and MDM2 across the animal kingdom demonstrates high plasticity of motif‐mediated interactions
Source: Protein Sci. 2023 Jul 1;32(7):e4684. doi: 10.1002/pro.4684 (PMC10303687; doi:10.1002/pro.4684)
Supplement: Supplementary file 4 — Appendix S4: Supporting Information [file PRO-32-e4684-s001.xlsx]

## Sheet: Most Probable Seqs
Sites with Maximum Probability < 0.9 for any state are shown in yellow	Site
Sites with Maximum Probability < 0.5 for any state are shown in red	1	2	3	4	5	6	7	8	9	10	11	12	13	14	15	16	17	18	19	20	21	22	23	24	25	26	27	28	29	30	31	32	33	34	35	36	37	38	39	40	41	42	43	44	45	46	47	48	49
1. XP 015261210.1 PREDICTED: E3 ubiquitin-protein ligase Mdm2 isoform X1	M	H	T	E	K	Q	M	C	N	T	K	M	A	T	-	S	A	D	Q	P	-	-	A	A	G	T	S	-	-	-	G	M	N	Q	R	D	Q	A	A	L	V	K	P	K	P	Q	L	L	K
2. XP 008114806.2 PREDICTED: E3 ubiquitin-protein ligase Mdm2	-	-	-	-	-	-	-	-	-	-	-	M	A	S	-	A	L	E	P	A	-	-	A	A	G	T	S	-	-	-	G	S	S	G	T	S	Q	E	T	L	V	K	P	K	P	L	L	L	K
3. XP 025019297.1 E3 ubiquitin-protein ligase Mdm2	-	-	-	-	-	-	M	C	N	T	K	M	A	S	-	A	T	D	Q	P	-	-	A	A	G	T	S	-	-	-	A	I	G	R	S	D	Q	E	A	L	I	K	P	K	P	L	L	L	K
4. XP 013907923.1 PREDICTED: E3 ubiquitin-protein ligase Mdm2 isoform X1	-	-	-	-	-	-	-	-	-	-	-	M	A	S	-	A	T	D	Q	P	-	-	A	A	G	S	A	-	-	-	V	I	G	C	S	D	Q	E	G	L	I	K	P	K	P	L	L	M	K
5. tr|T1DHM2|T1DHM2 CROHD E3 ubiquitin-protein ligase Mdm2 OS Crotalus horridus OX 35024 PE 2 SV 1	-	-	-	-	-	-	M	C	N	T	K	M	A	S	-	A	T	E	Q	S	-	-	E	A	G	S	A	-	-	-	V	I	G	R	S	D	Q	E	A	L	I	K	P	K	P	L	L	M	K
6. XP 015667945.1 E3 ubiquitin-protein ligase Mdm2 isoform X1	-	-	-	-	-	-	M	C	N	T	K	M	A	S	-	A	T	D	Q	S	-	-	A	A	G	S	A	-	-	-	V	I	G	R	S	D	Q	E	A	L	I	K	P	K	P	L	L	M	K
7. tr|A0A093Q2G3|A0A093Q2G3 9PASS E3 ubiquitin-protein ligase Mdm2 (Fragment) OS Manacus vitellinus OX 328815 GN N305 02737 PE 3 SV 1	-	-	-	C	R	Q	M	C	N	T	K	M	S	S	-	L	T	D	A	-	-	-	-	-	-	-	S	-	-	-	A	V	T	G	S	E	Q	E	A	L	V	K	P	K	P	L	L	L	K
8. tr|A0A091MP31|A0A091MP31 9PASS E3 ubiquitin-protein ligase Mdm2 (Fragment) OS Acanthisitta chloris OX 57068 GN N310 04040 PE 3 SV 1	-	-	-	C	R	Q	M	C	N	S	K	M	S	S	-	L	A	D	A	-	-	-	-	-	-	-	S	-	-	-	P	V	T	A	S	E	Q	E	A	L	V	K	P	K	P	L	L	L	K
9. XP 009084988.1 E3 ubiquitin-protein ligase Mdm2	-	-	-	-	-	-	M	C	N	T	K	M	S	S	-	L	T	D	A	-	-	-	-	-	-	-	S	-	-	-	S	V	T	A	S	E	Q	E	A	L	V	K	P	K	P	L	L	L	K
10. tr|A0A6I9HFT8|A0A6I9HFT8 GEOFO E3 ubiquitin-protein ligase Mdm2 OS Geospiza fortis OX 48883 GN MDM2 PE 3 SV 1	-	-	-	-	-	-	M	C	N	T	K	M	S	S	-	L	T	D	P	-	-	-	-	-	-	-	-	-	-	-	S	V	T	A	S	E	Q	E	A	L	V	K	P	K	P	L	L	L	K
11. tr|A0A8C3E8N0|A0A8C3E8N0 9CORV E3 ubiquitin-protein ligase Mdm2 OS Corvus moneduloides OX 1196302 GN MDM2 PE 3 SV 1	-	-	-	-	-	-	M	C	N	T	K	M	S	S	-	L	A	D	A	-	-	-	-	-	-	-	S	-	-	-	S	V	T	S	S	E	Q	E	A	L	V	K	P	K	P	L	L	L	K
12. XP 015483835.1 E3 ubiquitin-protein ligase Mdm2 isoform X1	-	-	-	-	-	-	M	C	N	T	K	M	S	S	-	L	T	D	A	-	-	-	-	-	-	-	S	-	-	-	S	V	A	A	S	E	Q	E	A	L	V	K	P	K	P	L	L	L	K
13. XP 014104378.1 PREDICTED: E3 ubiquitin-protein ligase Mdm2 isoform X1	-	-	-	-	-	-	M	C	N	T	K	M	S	S	-	L	T	D	A	-	-	-	-	-	-	-	S	-	-	-	S	V	A	A	S	E	Q	E	A	L	V	K	P	K	P	L	L	L	K
14. XP 014735320.1 PREDICTED: E3 ubiquitin-protein ligase Mdm2 isoform X1	-	-	-	-	-	-	M	C	N	T	K	M	S	S	-	L	T	D	P	-	-	-	-	-	-	-	S	-	-	-	S	V	T	A	S	E	Q	E	A	L	V	K	P	K	P	L	L	L	K
15. tr|U3K6C0|U3K6C0 FICAL E3 ubiquitin-protein ligase Mdm2 OS Ficedula albicollis OX 59894 GN MDM2 PE 3 SV 2	-	-	-	-	-	-	M	C	N	T	K	M	S	S	-	L	T	D	A	-	-	-	-	-	-	-	S	-	-	-	S	V	P	A	S	E	Q	E	A	L	V	K	P	K	P	L	L	L	K
16. XP 010220001.1 PREDICTED: E3 ubiquitin-protein ligase Mdm2 isoform X1	-	-	-	-	-	-	M	C	T	T	K	M	S	S	-	L	V	D	A	-	-	-	-	-	-	-	S	-	-	-	P	V	T	A	A	E	Q	E	A	L	V	K	P	K	P	L	L	L	R
17. tr|F1NGX6|F1NGX6 CHICK E3 ubiquitin-protein ligase Mdm2 OS Gallus gallus OX 9031 GN MDM2 PE 3 SV 2	-	-	-	-	-	-	M	C	N	T	E	M	T	S	-	L	T	D	G	-	-	-	-	-	-	-	S	-	-	-	P	V	S	A	S	E	Q	E	A	L	V	K	P	K	P	L	L	L	K
18. tr|A0A8B9T3Y6|A0A8B9T3Y6 ANAPL E3 ubiquitin-protein ligase Mdm2 OS Anas platyrhynchos OX 8839 PE 3 SV 1	-	-	-	-	-	-	M	C	N	T	K	M	S	A	-	L	T	D	G	-	-	-	-	-	-	-	A	-	-	-	A	V	T	A	S	E	Q	E	A	L	V	K	P	K	P	L	L	L	K
19. XP 009670027.1 PREDICTED: E3 ubiquitin-protein ligase Mdm2 isoform X1	-	-	-	-	-	-	M	C	N	T	K	M	S	S	-	L	T	D	A	-	-	-	-	-	-	-	S	-	-	-	S	V	T	A	S	E	Q	E	T	L	V	K	P	K	P	L	L	L	K
20. XP 013803234.1 PREDICTED: E3 ubiquitin-protein ligase Mdm2 isoform X1	-	-	-	-	-	-	M	C	N	T	K	M	S	S	-	L	T	D	A	-	-	-	-	-	-	-	S	-	-	-	S	V	T	A	S	E	Q	E	A	L	V	K	P	K	P	L	L	L	K
21. XP 030316455.1 E3 ubiquitin-protein ligase Mdm2 isoform X1	-	-	-	-	-	-	M	C	N	T	K	M	S	S	-	L	T	D	A	-	-	-	-	-	-	-	S	-	-	-	S	V	T	A	S	E	Q	E	A	L	V	K	P	K	P	L	F	L	K
22. XP 009996031.1 PREDICTED: E3 ubiquitin-protein ligase Mdm2 isoform X1	-	-	-	-	-	-	M	C	N	T	K	M	S	S	-	L	T	D	A	-	-	-	-	-	-	-	A	-	-	-	S	V	T	A	S	E	Q	E	T	L	V	K	P	N	P	L	F	L	K
23. XP 010200951.1 PREDICTED: E3 ubiquitin-protein ligase Mdm2 isoform X1	-	-	-	-	-	-	M	C	N	T	K	M	S	S	-	L	T	D	A	-	-	-	-	-	-	-	S	-	-	-	A	V	T	A	S	E	Q	E	T	L	V	K	P	K	P	L	L	L	K
24. XP 010134699.1 PREDICTED: E3 ubiquitin-protein ligase Mdm2 isoform X1	-	-	-	-	-	-	M	C	N	T	K	M	S	S	-	L	T	D	T	-	-	-	-	-	-	-	A	-	-	-	S	V	P	A	S	E	Q	E	T	L	V	K	P	K	P	L	L	L	K
25. XP 010157423.1 PREDICTED: E3 ubiquitin-protein ligase Mdm2 isoform X1	-	-	-	-	-	-	M	C	N	T	K	M	S	S	-	L	T	D	A	-	-	-	-	-	-	-	S	-	-	-	S	V	T	A	S	E	Q	E	A	L	V	K	P	K	P	L	L	L	K
26. XP 010019038.1 PREDICTED: E3 ubiquitin-protein ligase Mdm2 isoform X1	-	-	-	-	-	-	M	C	N	T	K	M	S	S	-	L	T	D	A	-	-	-	-	-	-	-	S	-	-	-	S	V	T	A	S	E	Q	Q	A	L	V	R	P	K	P	L	L	L	K
27. XP 014819102.1 PREDICTED: E3 ubiquitin-protein ligase Mdm2 isoform X1	-	-	-	-	-	-	M	C	N	T	K	M	S	S	-	L	T	D	A	-	-	-	-	-	-	-	A	-	-	-	S	V	T	A	S	E	Q	E	A	L	V	K	P	K	P	L	L	L	K
28. XP 009868690.1 PREDICTED: E3 ubiquitin-protein ligase Mdm2 isoform X1	-	-	-	-	-	-	M	C	N	T	K	M	S	S	-	L	T	D	A	-	-	-	-	-	-	-	S	-	-	-	S	V	T	A	S	E	Q	E	A	L	V	K	P	K	P	L	L	L	R
29. XP 008935470.1 PREDICTED: E3 ubiquitin-protein ligase Mdm2 isoform X1	-	-	-	-	-	-	M	C	N	T	K	M	S	S	-	L	T	D	A	-	-	-	-	-	-	-	S	-	-	-	S	V	T	A	S	E	Q	E	A	L	V	K	P	K	P	L	L	L	K
30. XP 032855653.2 E3 ubiquitin-protein ligase Mdm2 isoform X1	-	-	-	-	-	-	M	C	N	T	K	M	S	S	-	L	T	D	A	-	-	-	-	-	-	-	S	-	-	-	S	V	T	A	S	E	Q	E	A	L	V	K	P	K	P	L	L	L	K
31. XP 013158451.1 E3 ubiquitin-protein ligase Mdm2 isoform X2	-	-	-	-	-	-	M	C	N	T	K	M	S	S	-	L	T	D	A	-	-	-	-	-	-	-	S	-	-	-	S	V	T	A	S	E	Q	E	A	L	V	K	P	K	P	L	L	L	K
32. XP 010180687.1 PREDICTED: E3 ubiquitin-protein ligase Mdm2 isoform X1	-	-	-	-	-	-	M	C	N	T	K	M	S	S	-	V	T	D	A	-	-	-	-	-	-	-	S	-	-	-	S	V	T	S	S	E	Q	E	A	L	V	K	P	K	P	L	L	L	K
33. XP 009561549.1 PREDICTED: E3 ubiquitin-protein ligase Mdm2 isoform X1	-	-	-	-	-	-	M	C	N	T	E	M	S	S	-	L	T	D	A	-	-	-	-	-	-	-	S	-	-	-	A	V	T	A	S	E	R	E	A	L	V	R	P	K	P	L	L	L	R
34. XP 009506625.1 PREDICTED: E3 ubiquitin-protein ligase Mdm2 isoform X1	-	-	-	-	-	-	M	C	N	T	N	M	S	S	-	L	T	D	A	-	-	-	-	-	-	-	S	-	-	-	S	V	T	A	S	E	Q	E	A	L	V	K	P	K	P	L	L	L	K
35. XP 010085738.1 PREDICTED: E3 ubiquitin-protein ligase Mdm2 isoform X1	-	-	-	-	-	-	M	C	N	T	K	M	S	S	-	L	T	D	A	-	-	-	-	-	-	-	S	-	-	-	S	V	T	A	S	E	Q	E	A	L	V	K	P	K	P	L	L	L	K
36. XP 009947359.1 PREDICTED: E3 ubiquitin-protein ligase Mdm2 isoform X1	-	-	-	-	-	-	M	C	N	T	K	M	S	S	-	L	T	D	A	-	-	-	-	-	-	-	S	-	-	-	P	V	T	A	S	E	Q	E	A	L	V	K	P	K	P	L	L	L	R
37. XP 029858549.1 E3 ubiquitin-protein ligase Mdm2 isoform X3	-	-	-	-	-	-	M	C	N	T	K	M	S	S	-	L	T	D	G	-	-	-	-	-	-	-	S	-	-	-	S	V	T	A	S	E	Q	E	A	L	V	K	P	K	P	L	L	L	K
38. XP 010560057.1 PREDICTED: E3 ubiquitin-protein ligase Mdm2	-	-	-	-	-	-	M	C	N	T	K	M	S	S	-	L	T	D	A	-	-	-	-	-	-	-	S	-	-	-	S	V	T	A	S	E	Q	E	A	L	V	K	P	K	P	L	L	L	K
39. XP 009917473.1 PREDICTED: E3 ubiquitin-protein ligase Mdm2 isoform X2	-	-	-	-	-	-	M	C	N	T	K	M	S	S	-	L	T	D	A	-	-	-	-	-	-	-	S	-	-	-	S	V	T	A	S	E	Q	E	A	L	V	K	P	K	P	L	L	L	K
40. XP 021143630.1 E3 ubiquitin-protein ligase Mdm2 isoform X1	-	-	-	-	-	-	M	C	N	T	K	M	S	S	-	L	T	D	A	-	-	-	-	-	-	-	S	-	-	-	S	V	T	A	S	E	Q	E	A	L	V	K	P	K	P	L	L	L	K
41. XP 009986047.1 PREDICTED: E3 ubiquitin-protein ligase Mdm2 isoform X1	-	-	-	-	-	-	M	C	N	T	K	M	S	S	-	L	T	D	A	-	-	-	-	-	-	-	S	-	-	-	S	V	T	A	S	E	Q	E	A	L	V	K	P	K	P	L	L	L	K
42. KFP44558.1 E3 ubiquitin-protein ligase Mdm2 partial	-	-	-	C	R	Q	M	C	N	T	K	M	S	S	-	L	T	D	A	-	-	-	-	-	-	-	S	-	-	-	S	V	A	A	S	E	Q	E	T	L	V	K	P	K	P	L	L	L	K
43. XP 010175180.1 E3 ubiquitin-protein ligase Mdm2	-	-	-	-	-	-	M	C	N	T	K	M	S	S	-	L	T	D	A	-	-	-	-	-	-	-	S	-	-	-	S	V	T	A	S	E	Q	E	A	L	V	K	P	K	P	L	L	L	K
44. XP 009461478.1 PREDICTED: E3 ubiquitin-protein ligase Mdm2 isoform X1	-	-	-	-	-	-	M	C	N	T	K	M	S	S	-	L	T	D	A	-	-	-	-	-	-	-	S	-	-	-	S	V	T	T	S	E	Q	E	A	L	V	K	P	K	P	L	L	L	K
45. XP 010291207.1 PREDICTED: E3 ubiquitin-protein ligase Mdm2 isoform X1	-	-	-	-	-	-	M	C	N	T	K	M	S	S	-	L	T	D	A	-	-	-	-	-	-	-	S	-	-	-	S	V	T	A	S	E	Q	E	A	L	V	K	P	K	P	L	L	L	K
46. XP 009886097.1 PREDICTED: E3 ubiquitin-protein ligase Mdm2 isoform X1	-	-	-	-	-	-	M	C	N	T	K	M	S	S	-	L	T	D	A	-	-	-	-	-	-	-	S	-	-	-	S	V	T	A	S	E	Q	E	A	L	V	K	P	K	P	L	L	L	K
47. XP 009707838.1 PREDICTED: E3 ubiquitin-protein ligase Mdm2 isoform X1	-	-	-	-	-	-	M	C	N	T	K	M	S	S	-	L	T	D	A	-	-	-	-	-	-	-	S	-	-	-	S	V	T	A	S	E	Q	E	A	L	V	K	P	K	P	L	L	L	K
48. XP 009929878.1 PREDICTED: E3 ubiquitin-protein ligase Mdm2 isoform X1	-	-	-	-	-	-	M	C	N	T	K	M	S	S	-	L	T	D	A	-	-	-	-	-	-	-	S	-	-	-	P	V	T	A	S	E	Q	E	A	L	V	K	P	K	P	L	L	L	K
49. XP 009325836.1 PREDICTED: E3 ubiquitin-protein ligase Mdm2 isoform X1	-	-	-	-	-	-	M	C	N	T	K	M	S	S	-	L	T	D	A	-	-	-	-	-	-	-	S	-	-	-	S	V	T	T	S	E	Q	E	L	L	V	K	P	K	P	L	L	L	K
50. XP 009271501.1 PREDICTED: E3 ubiquitin-protein ligase Mdm2 isoform X1	-	-	-	-	-	-	M	C	N	T	K	M	S	S	-	L	T	D	A	-	-	-	-	-	-	-	S	-	-	-	S	V	T	T	S	E	Q	E	V	L	V	K	P	K	P	L	L	L	K
51. XP 010297020.1 PREDICTED: E3 ubiquitin-protein ligase Mdm2 isoform X1	-	-	-	-	-	-	M	C	N	T	K	M	S	S	-	L	T	D	A	-	-	-	-	-	-	-	S	-	-	-	S	V	T	A	S	E	Q	E	A	L	V	K	P	K	P	L	L	L	K
52. XP 009482469.1 PREDICTED: E3 ubiquitin-protein ligase Mdm2 isoform X1	-	-	-	-	-	-	M	C	N	T	K	M	S	S	-	L	T	D	A	-	-	-	-	-	-	-	S	-	-	-	S	V	T	A	S	E	Q	E	A	L	V	R	P	K	P	L	L	L	K
53. XP 009819798.1 PREDICTED: E3 ubiquitin-protein ligase Mdm2 isoform X1	-	-	-	-	-	-	M	C	N	T	K	M	S	S	-	L	T	D	A	-	-	-	-	-	-	-	S	-	-	-	S	V	T	A	S	E	Q	E	A	L	V	K	P	K	P	L	L	L	K
54. XP 009572946.1 PREDICTED: E3 ubiquitin-protein ligase Mdm2 isoform X1	-	-	-	-	-	-	M	C	N	T	K	M	S	S	-	L	T	D	A	-	-	-	-	-	-	-	S	-	-	-	S	V	T	A	S	E	Q	E	A	L	V	K	P	K	P	L	L	L	K
55. XP 009644546.1 E3 ubiquitin-protein ligase Mdm2 isoform X1	-	-	-	-	-	-	M	C	N	T	K	M	S	S	-	L	T	D	G	-	-	-	-	-	-	-	S	-	-	-	S	V	T	A	S	E	Q	E	A	L	V	K	P	K	P	L	L	L	K
56. tr|A0A7N4NQY8|A0A7N4NQY8 SARHA E3 ubiquitin-protein ligase Mdm2 OS Sarcophilus harrisii OX 9305 GN MDM2 PE 3 SV 1	-	-	-	-	-	-	M	C	N	T	K	M	S	S	-	D	T	E	G	-	-	-	A	L	S	T	S	-	-	-	Q	I	P	A	S	E	Q	E	A	L	V	R	P	K	P	L	L	L	K
57. tr|F6WSI6|F6WSI6 MONDO E3 ubiquitin-protein ligase Mdm2 OS Monodelphis domestica OX 13616 GN MDM2 PE 3 SV 2	-	-	-	-	-	-	M	C	N	T	K	M	S	S	-	D	T	D	G	-	-	-	A	L	S	T	S	-	-	-	Q	M	P	A	S	E	Q	E	A	L	V	R	P	K	P	L	L	L	K
58. tr|A0A3Q2H2X5|A0A3Q2H2X5 HORSE E3 ubiquitin-protein ligase Mdm2 OS Equus caballus OX 9796 GN MDM2 PE 3 SV 1	-	-	-	-	-	-	M	C	N	T	N	M	S	V	-	S	T	D	G	-	-	-	A	V	S	T	A	-	-	-	Q	I	P	A	A	E	Q	E	T	L	V	R	P	K	P	L	L	L	K
59. XP 004700519.1 E3 ubiquitin-protein ligase Mdm2 isoform X1	-	-	-	-	-	-	M	C	N	T	N	M	S	G	-	S	S	T	D	G	A	A	A	A	S	T	S	-	-	-	Q	I	P	A	S	E	Q	E	T	L	V	R	P	K	P	L	L	L	K
60. tr|A0A8B7AVJ0|A0A8B7AVJ0 ORYAF E3 ubiquitin-protein ligase Mdm2 OS Orycteropus afer afer OX 1230840 GN MDM2 PE 3 SV 1	M	V	R	S	R	Q	M	C	N	T	N	M	S	V	-	S	T	T	D	G	A	T	-	A	S	T	S	-	-	-	Q	I	P	A	S	E	Q	E	T	L	V	R	P	K	P	L	L	L	K
61. tr|A0A2Y9G037|A0A2Y9G037 TRIMA E3 ubiquitin-protein ligase Mdm2 OS Trichechus manatus latirostris OX 127582 GN LOC101349408 PE 3 SV 1	M	V	R	S	R	Q	M	C	N	T	N	M	S	V	-	S	A	T	D	G	A	A	-	A	S	T	S	-	-	-	Q	I	P	A	S	E	Q	E	T	L	V	R	P	K	P	L	L	L	K
62. XP 049739799.1 E3 ubiquitin-protein ligase Mdm2 isoform X9	-	-	-	-	-	-	M	C	N	T	N	M	S	V	-	S	T	T	D	G	A	A	-	A	S	T	S	-	-	-	Q	I	P	A	S	E	Q	E	T	L	V	R	P	K	P	L	L	L	K
63. XP 023414418.1 E3 ubiquitin-protein ligase Mdm2 isoform X4	-	-	-	-	-	-	M	C	N	T	N	M	S	V	-	S	T	T	D	G	A	A	-	A	S	T	S	-	-	-	Q	I	P	A	S	E	Q	E	T	L	V	R	P	K	P	L	L	L	K
64. sp|P23804|MDM2 MOUSE E3 ubiquitin-protein ligase Mdm2 OS Mus musculus OX 10090 GN Mdm2 PE 1 SV 3	-	-	-	-	-	-	M	C	N	T	N	M	S	V	-	S	T	E	G	-	-	-	A	A	S	T	S	-	-	-	Q	I	P	A	S	E	Q	E	T	L	V	R	P	K	P	L	L	L	K
65. XP 006241444.1 E3 ubiquitin-protein ligase Mdm2 isoform X2	-	-	-	-	-	-	M	C	N	T	N	M	S	V	-	S	T	E	G	-	-	-	A	A	G	T	S	-	-	-	Q	I	P	A	S	E	Q	E	T	L	V	R	P	K	P	L	L	L	K
66. XP 012502786.1 PREDICTED: E3 ubiquitin-protein ligase Mdm2-like	M	V	R	S	R	Q	M	C	N	T	N	M	S	V	-	S	T	D	-	-	-	-	-	V	A	T	S	-	-	-	Q	I	P	A	S	E	Q	E	T	L	A	R	P	K	P	L	L	M	K
67. tr|H0X5M8|H0X5M8 OTOGA E3 ubiquitin-protein ligase Mdm2 OS Otolemur garnettii OX 30611 PE 3 SV 1	-	-	-	-	-	-	M	C	S	T	N	M	S	V	-	P	T	D	-	-	-	-	-	V	T	T	S	-	-	-	Q	V	P	A	S	E	Q	E	T	L	V	R	P	K	P	L	L	L	K
68. XP 042554660.1 E3 ubiquitin-protein ligase Mdm2 isoform X1	-	-	-	-	-	-	M	C	N	T	N	M	S	V	-	S	A	D	G	-	-	-	G	V	S	T	S	-	-	-	Q	I	P	A	S	E	Q	E	T	Q	V	R	P	K	P	L	L	L	K
69. Q60524.1 RecName: Full E3 ubiquitin-protein ligase Mdm2	-	-	-	-	-	-	-	-	-	-	-	-	-	-	-	S	T	D	G	-	-	-	A	E	G	T	S	-	-	-	Q	I	P	A	S	E	Q	E	T	L	V	R	P	K	P	L	F	L	K
70. tr|A0A0N9JZX7|A0A0N9JZX7 MICOE E3 ubiquitin-protein ligase Mdm2 OS Microtus oeconomus OX 64717 GN mdm2 PE 2 SV 1	-	-	-	-	-	-	M	C	N	T	N	M	S	V	-	S	T	D	G	-	-	-	A	V	S	T	S	-	-	-	Q	I	P	A	S	E	Q	E	T	L	V	R	P	K	P	L	L	L	K
71. tr|A0A0N7FDV3|A0A0N7FDV3 EOSFC E3 ubiquitin-protein ligase Mdm2 OS Eospalax fontanierii cansus OX 146133 GN mdm2 PE 2 SV 1	-	-	-	-	-	-	M	C	N	T	N	M	S	V	-	S	T	D	G	-	-	-	A	V	S	T	S	-	-	-	Q	I	P	A	S	E	Q	E	T	L	V	R	P	K	P	L	L	L	K
72. tr|A0A0N9K6X1|A0A0N9K6X1 EOSFB E3 ubiquitin-protein ligase Mdm2 OS Eospalax fontanierii baileyi OX 146132 GN mdm2 PE 2 SV 1	-	-	-	-	-	-	M	C	N	T	N	M	S	V	-	S	T	D	G	-	-	-	A	V	S	T	S	-	-	-	Q	I	P	A	S	E	Q	E	T	L	V	R	P	K	P	L	L	L	K
73. tr|G1PEZ4|G1PEZ4 MYOLU E3 ubiquitin-protein ligase Mdm2 OS Myotis lucifugus OX 59463 GN MDM2 PE 3 SV 1	P	P	T	L	R	Q	M	C	N	T	S	M	S	V	-	S	T	D	G	-	-	-	A	V	S	T	S	-	-	-	Q	I	P	A	S	E	Q	E	T	L	V	R	P	K	P	L	L	L	K
74. tr|H0V2W5|H0V2W5 CAVPO E3 ubiquitin-protein ligase Mdm2 OS Cavia porcellus OX 10141 GN MDM2 PE 3 SV 2	-	-	-	-	-	-	M	C	N	T	N	M	S	V	-	S	T	D	G	-	-	-	A	V	S	T	S	-	-	-	Q	I	P	A	S	E	Q	E	T	L	V	R	P	K	P	L	L	L	K
75. tr|I3MNE6|I3MNE6 ICTTR E3 ubiquitin-protein ligase Mdm2 OS Ictidomys tridecemlineatus OX 43179 GN Mdm2 PE 3 SV 2	-	-	-	-	-	-	M	C	N	T	N	M	S	V	-	S	T	D	G	-	-	-	A	V	S	T	S	-	-	-	Q	I	P	A	S	E	Q	E	T	L	V	R	P	K	P	L	L	L	K
76. XP 004479250.1 E3 ubiquitin-protein ligase Mdm2 isoform X2	-	-	-	-	-	-	M	C	N	T	N	M	S	V	-	S	T	D	G	-	-	-	A	V	S	T	S	-	-	-	Q	I	P	A	S	E	Q	E	T	L	V	R	P	K	P	L	L	L	K
77. XP 017197461.1 PREDICTED: E3 ubiquitin-protein ligase Mdm2	-	-	-	-	-	-	M	C	N	T	N	M	S	V	-	S	T	D	G	-	-	-	A	V	S	T	S	-	-	-	Q	I	P	A	S	E	Q	E	T	L	V	R	P	K	P	L	L	L	K
78. XP 009002428.1 E3 ubiquitin-protein ligase Mdm2 isoform X1	-	-	-	-	-	-	M	C	N	T	N	M	S	V	-	P	T	D	G	-	-	-	A	V	T	T	S	-	-	-	Q	I	P	A	S	E	Q	E	T	L	V	R	P	K	P	L	L	L	K
79. tr|G3RAW3|G3RAW3 GORGO E3 ubiquitin-protein ligase Mdm2 OS Gorilla gorilla gorilla OX 9595 GN MDM2 PE 3 SV 2 WRONG SEQUENCE AT THE END	M	V	R	S	R	Q	M	C	N	T	N	M	S	V	-	P	T	D	G	-	-	-	A	V	T	T	S	-	-	-	Q	I	P	A	S	E	Q	E	T	L	V	R	P	K	P	L	L	L	K
80. tr|H9FUJ1|H9FUJ1 MACMU E3 ubiquitin-protein ligase Mdm2 OS Macaca mulatta OX 9544 GN MDM2 PE 2 SV 1	M	V	R	S	R	Q	M	C	N	T	N	M	S	V	-	P	T	D	G	-	-	-	A	V	T	T	S	-	-	-	Q	I	P	A	S	E	Q	E	T	L	V	R	P	K	P	L	L	L	K
81. tr|A0A2I3NF10|A0A2I3NF10 PAPAN E3 ubiquitin-protein ligase Mdm2 OS Papio anubis OX 9555 PE 3 SV 2	M	V	R	S	R	Q	M	C	N	T	N	M	S	V	-	P	T	D	G	-	-	-	A	V	T	T	S	-	-	-	Q	I	P	A	S	E	Q	E	T	L	V	R	P	K	P	L	L	L	K
82. tr|A0A0D9QW59|A0A0D9QW59 CHLSB E3 ubiquitin-protein ligase Mdm2 OS Chlorocebus sabaeus OX 60711 GN MDM2 PE 3 SV 1	-	-	-	-	-	-	M	C	N	T	N	M	S	V	-	P	T	D	G	-	-	-	A	V	T	T	S	-	-	-	Q	I	P	A	S	E	Q	E	T	L	V	R	P	K	P	L	L	L	K
83. sp|Q00987|MDM2 HUMAN E3 ubiquitin-protein ligase Mdm2 OS Homo sapiens OX 9606 GN MDM2 PE 1 SV 1	-	-	-	-	-	-	M	C	N	T	N	M	S	V	-	P	T	D	G	-	-	-	A	V	T	T	S	-	-	-	Q	I	P	A	S	E	Q	E	T	L	V	R	P	K	P	L	L	L	K
84. tr|A0A2I3G0V8|A0A2I3G0V8 NOMLE E3 ubiquitin-protein ligase Mdm2 OS Nomascus leucogenys OX 61853 GN MDM2 PE 3 SV 1	M	V	R	S	R	Q	M	C	N	T	N	M	S	V	-	P	T	D	G	-	-	-	A	V	T	T	S	-	-	-	Q	I	P	A	S	E	Q	E	T	L	V	R	P	K	P	L	L	L	K
85. tr|H2R792|H2R792 PANTR E3 ubiquitin-protein ligase Mdm2 OS Pan troglodytes OX 9598 GN MDM2 PE 2 SV 1	M	V	R	S	R	Q	M	C	N	T	N	M	S	V	-	P	T	D	G	-	-	-	A	V	T	T	S	-	-	-	Q	I	P	A	S	E	Q	E	T	L	V	R	P	K	P	L	L	L	K
86. tr|A0A2J8W102|A0A2J8W102 PONAB E3 ubiquitin-protein ligase Mdm2 OS Pongo abelii OX 9601 GN MDM2 PE 3 SV 1	M	V	R	S	R	Q	M	C	N	T	N	M	S	V	-	P	T	D	G	-	-	-	A	V	T	T	S	-	-	-	Q	I	P	A	S	E	Q	E	T	L	V	R	P	K	P	L	L	L	K
87. tr|A0A286ZIP0|A0A286ZIP0 PIG E3 ubiquitin-protein ligase Mdm2 OS Sus scrofa OX 9823 GN MDM2 PE 3 SV 2	-	-	-	-	-	-	M	C	N	T	N	M	S	V	-	S	T	D	G	-	-	-	A	V	S	T	S	-	-	-	Q	I	P	A	S	E	Q	E	T	L	V	R	P	K	P	L	L	L	K
88. tr|A0A6J0AKQ5|A0A6J0AKQ5 VICPA E3 ubiquitin-protein ligase Mdm2 OS Vicugna pacos OX 30538 GN MDM2 PE 3 SV 1	-	-	-	-	-	-	M	C	N	T	N	M	S	V	-	S	T	E	G	-	-	-	A	V	S	T	S	-	-	-	Q	I	P	P	S	E	Q	E	T	L	V	R	P	K	P	L	L	L	K
89. tr|A0A2U4CR63|A0A2U4CR63 TURTR E3 ubiquitin-protein ligase Mdm2 OS Tursiops truncatus OX 9739 GN MDM2 PE 3 SV 1	-	-	-	-	-	-	M	C	N	T	N	M	S	V	-	S	T	D	G	-	-	-	A	V	S	T	S	-	-	-	Q	I	P	A	S	E	Q	E	T	L	V	R	P	K	P	L	L	L	K
90. tr|A0A6P3TEP4|A0A6P3TEP4 SHEEP E3 ubiquitin-protein ligase Mdm2 OS Ovis aries OX 9940 GN MDM2 PE 3 SV 1	-	-	-	-	-	-	M	C	N	T	N	M	S	V	-	S	T	D	G	-	-	-	A	V	S	T	S	-	-	-	Q	I	P	A	S	E	Q	E	T	L	V	R	P	K	P	L	L	L	K
91. tr|A5PJW5|A5PJW5 BOVIN E3 ubiquitin-protein ligase Mdm2 OS Bos taurus OX 9913 GN MDM2 PE 2 SV 1	-	-	-	-	-	-	M	C	N	T	N	M	S	V	-	S	T	D	G	-	-	-	A	V	S	T	S	-	-	-	Q	I	P	A	S	E	Q	E	T	L	V	R	P	K	P	L	L	L	K
92. sp|Q7YRZ8|MDM2 FELCA E3 ubiquitin-protein ligase Mdm2 OS Felis catus OX 9685 GN MDM2 PE 1 SV 1	-	-	-	-	-	-	M	C	N	T	N	M	S	V	-	S	T	D	G	-	-	-	A	V	S	T	S	-	-	-	Q	M	P	A	S	E	Q	E	T	L	V	R	P	K	P	L	L	L	K
93. tr|M3Z1D2|M3Z1D2 MUSPF E3 ubiquitin-protein ligase Mdm2 OS Mustela putorius furo OX 9669 GN MDM2 PE 3 SV 1	-	-	-	-	-	-	M	C	N	T	N	M	S	V	-	S	T	D	G	-	-	-	A	V	S	T	S	-	-	-	Q	M	P	A	S	E	Q	E	T	L	V	R	P	K	P	L	L	L	K
94. sp|P56950|MDM2 CANLF E3 ubiquitin-protein ligase Mdm2 OS Canis lupus familiaris OX 9615 GN MDM2 PE 2 SV 1	-	-	-	-	-	-	M	C	N	T	N	M	S	V	-	S	T	G	G	-	-	-	A	V	S	T	S	-	-	-	Q	I	P	A	S	E	Q	E	T	L	V	R	P	K	P	L	L	L	K
95. tr|A0A4W3K6J0|A0A4W3K6J0 CALMI E3 ubiquitin-protein ligase Mdm2 OS Callorhinchus milii OX 7868 GN mdm2 PE 3 SV 1	-	-	-	-	-	-	-	-	-	-	-	M	A	R	N	G	P	T	A	-	-	-	C	F	S	T	S	N	E	Q	Q	L	L	A	S	E	Q	E	S	Q	V	R	P	K	P	L	L	L	K
96. XP 038636381.1 E3 ubiquitin-protein ligase Mdm2 isoform X1	-	-	-	-	-	-	-	-	-	-	-	M	A	T	N	R	S	A	T	-	-	-	C	L	G	T	S	R	D	D	H	A	L	N	E	D	R	E	S	Q	V	K	P	K	P	L	L	L	K
97. XP 032894034.1 E3 ubiquitin-protein ligase Mdm2	-	-	-	-	-	-	-	-	-	-	-	M	A	T	N	G	S	A	F	-	-	-	C	L	N	T	S	Q	E	D	Q	M	W	S	S	E	H	E	S	Q	V	K	P	K	P	L	L	L	T
98. tr|A0A6I8QA00|A0A6I8QA00 XENTR E3 ubiquitin-protein ligase Mdm2 OS Xenopus tropicalis OX 8364 GN mdm2 PE 3 SV 1	-	-	-	-	-	-	-	-	-	-	-	M	N	L	T	S	T	T	N	-	-	-	C	L	E	N	S	-	-	-	H	I	M	A	S	D	Q	E	K	L	V	K	P	T	P	L	L	L	S
99. sp|P56273|MDM2 XENLA E3 ubiquitin-protein ligase Mdm2 OS Xenopus laevis OX 8355 GN mdm2 PE 1 SV 2	-	-	-	-	-	-	-	-	-	-	-	M	N	L	T	S	T	T	N	-	-	-	C	L	E	N	N	-	-	-	H	I	S	T	S	D	Q	E	K	L	V	Q	P	T	P	L	L	L	S
100. XP 013888341.1 PREDICTED: E3 ubiquitin-protein ligase Mdm2 isoform X2	-	-	-	-	-	-	-	-	-	-	-	-	-	-	M	S	A	D	E	-	-	-	E	M	N	-	-	-	-	-	-	T	N	T	T	N	E	V	K	L	V	R	P	K	V	E	L	H	S
101. XP 008313472.1 E3 ubiquitin-protein ligase Mdm2	-	-	-	-	-	-	-	-	-	-	-	-	-	-	M	S	A	E	G	-	-	-	L	R	-	-	-	-	-	-	-	T	D	T	Q	D	E	D	K	L	V	R	P	K	L	E	F	H	S
102. XP 040028484.1 E3 ubiquitin-protein ligase Mdm2	-	-	-	-	-	-	-	-	-	-	-	-	-	-	M	S	A	D	G	-	-	-	L	N	-	-	-	-	-	-	-	S	D	T	A	D	D	D	K	L	V	Q	P	K	L	E	F	R	T
103. XP 015817276.1 PREDICTED: E3 ubiquitin-protein ligase Mdm2	-	-	-	-	-	-	-	-	-	-	-	-	-	-	M	S	A	D	G	-	-	-	T	L	N	-	-	-	-	-	-	T	D	T	T	N	E	G	K	L	V	R	P	T	A	E	F	C	S
104. XP 005475872.1 E3 ubiquitin-protein ligase Mdm2 isoform X1	-	-	-	-	-	-	-	-	-	-	-	-	-	-	M	S	A	D	S	-	-	-	D	T	N	-	-	-	-	-	T	W	S	A	E	D	D	N	K	L	V	R	P	K	V	E	F	C	S
105. XP 008303245.1 PREDICTED: E3 ubiquitin-protein ligase Mdm2	-	-	-	-	-	-	-	-	-	-	-	-	-	-	M	S	A	D	G	-	-	-	G	L	S	-	-	-	-	-	-	T	D	S	A	D	D	N	K	L	V	R	P	K	V	E	F	C	S
106. XP 027138275.1 E3 ubiquitin-protein ligase Mdm2	-	-	-	-	-	-	-	-	-	-	-	-	-	-	M	S	A	A	R	-	-	-	E	L	E	-	-	-	-	-	-	A	D	G	A	D	D	N	K	L	V	R	P	K	V	E	F	N	T
107. XP 004083278.1 E3 ubiquitin-protein ligase Mdm2	-	-	-	-	-	-	-	-	-	-	-	-	-	-	M	S	A	D	R	-	-	-	E	I	N	-	-	-	-	-	-	T	D	A	T	N	E	N	N	L	V	R	P	K	V	E	F	C	S
108. XP 012733740.1 E3 ubiquitin-protein ligase Mdm2 isoform X2	-	-	-	-	-	-	-	-	-	-	-	-	-	-	M	S	A	D	G	-	-	-	A	F	A	-	-	-	-	-	-	T	D	P	T	N	E	N	K	L	V	R	P	K	V	E	F	C	S
109. XP 015239398.1 PREDICTED: E3 ubiquitin-protein ligase Mdm2 isoform X2	-	-	-	-	-	-	-	-	-	-	-	-	-	-	M	S	A	D	G	-	-	-	E	L	S	-	-	-	-	-	-	A	E	T	T	N	E	N	K	L	V	R	P	K	V	E	F	C	S
110. XP 032445670.1 E3 ubiquitin-protein ligase Mdm2 isoform X2	-	-	-	-	-	-	-	-	-	-	-	-	-	-	M	S	A	D	G	-	-	-	-	-	-	-	-	-	-	-	-	-	E	F	A	N	E	N	K	L	V	R	P	K	V	E	F	G	S
111. XP 008398561.1 PREDICTED: E3 ubiquitin-protein ligase Mdm2 isoform X2	-	-	-	-	-	-	-	-	-	-	-	-	-	-	M	S	A	D	G	-	-	-	-	-	-	-	-	-	-	-	-	-	E	F	T	N	E	N	K	L	V	R	P	K	V	E	F	G	S
112. XP 014850850.1 PREDICTED: E3 ubiquitin-protein ligase Mdm2 isoform X2	-	-	-	-	-	-	-	-	-	-	-	-	-	-	M	S	A	D	G	-	-	-	-	-	-	-	-	-	-	-	-	-	E	F	T	N	E	N	K	L	V	R	P	K	V	E	F	G	S
113. XP 007575245.1 PREDICTED: E3 ubiquitin-protein ligase Mdm2 isoform X3	-	-	-	-	-	-	-	-	-	-	-	-	-	-	M	S	A	D	G	-	-	-	-	-	-	-	-	-	-	-	-	-	E	F	T	N	E	N	K	L	V	R	P	K	V	E	F	G	S
114. XP 014897144.1 PREDICTED: E3 ubiquitin-protein ligase Mdm2 isoform X2	-	-	-	-	-	-	-	-	-	-	-	-	-	-	M	S	A	D	G	-	-	-	-	-	-	-	-	-	-	-	-	-	E	F	T	N	E	N	K	L	V	R	P	K	V	E	F	G	S
115. tr|A0A6Q2WQW1|A0A6Q2WQW1 ESOLU E3 ubiquitin-protein ligase Mdm2 OS Esox lucius OX 8010 PE 3 SV 1	-	-	-	M	N	G	Q	L	S	T	K	V	K	Y	R	M	A	E	N	-	-	-	C	L	S	S	S	-	-	-	H	I	N	T	V	D	N	E	K	L	V	R	P	N	D	K	L	H	T
116. XP 015208268.1 PREDICTED: E3 ubiquitin-protein ligase Mdm2 isoform X2	-	-	-	-	-	-	-	-	-	-	M	T	D	G	M	A	T	A	N	-	-	-	C	L	S	S	S	-	-	-	Q	I	N	G	T	D	N	E	K	L	V	K	P	K	T	K	L	H	A
117. tr|A0A6P3VKW8|A0A6P3VKW8 CLUHA E3 ubiquitin-protein ligase Mdm2 OS Clupea harengus OX 7950 GN mdm2 PE 3 SV 1	-	-	-	-	-	-	-	-	-	-	-	-	-	-	-	M	A	D	N	-	-	-	C	L	S	N	G	-	-	-	Q	I	S	S	A	D	N	E	K	L	V	R	P	K	L	P	L	Q	T
118. Ictalurus punctatus XP 017349640.1 E3 ubiquitin-protein ligase Mdm2	-	-	-	-	-	-	-	-	-	-	-	-	-	-	M	A	T	E	N	-	-	-	C	L	S	S	S	-	-	-	Q	I	N	K	I	D	N	E	K	L	V	R	P	K	V	Q	L	L	T
119. XP 007241080.2 E3 ubiquitin-protein ligase Mdm2	-	-	-	-	-	-	-	-	-	-	-	-	-	-	M	A	T	E	S	-	-	-	C	L	S	S	S	-	-	-	Q	I	N	K	I	D	N	E	K	L	V	R	P	K	V	Q	L	Q	T
120. sp|O42354|MDM2 DANRE E3 ubiquitin-protein ligase Mdm2 OS Danio rerio OX 7955 GN mdm2 PE 1 SV 1	-	-	-	-	-	-	-	-	-	-	-	-	-	-	M	A	T	E	S	-	-	-	C	L	S	S	S	-	-	-	Q	I	S	K	V	D	N	E	K	L	V	R	P	K	V	Q	L	K	S
121. XP 016346692.1 PREDICTED: E3 ubiquitin-protein ligase Mdm2 isoform X1	-	-	-	-	-	-	-	-	-	-	-	-	-	-	M	A	T	E	S	-	-	-	C	L	S	S	S	-	-	-	Q	I	N	K	V	D	N	E	K	L	V	R	P	K	V	Q	L	K	S
122. XP 016370999.1 PREDICTED: E3 ubiquitin-protein ligase Mdm2	-	-	-	-	-	-	-	-	-	-	-	-	-	-	M	A	T	E	S	-	-	-	C	L	S	S	S	-	-	-	Q	I	N	K	V	D	N	E	K	L	V	R	P	K	V	Q	L	K	S
123. XP 016135425.1 PREDICTED: E3 ubiquitin-protein ligase Mdm2 isoform X1	-	-	-	-	-	-	-	-	-	-	-	-	-	-	M	A	T	E	S	-	-	-	C	L	S	S	S	-	-	-	Q	I	N	K	V	D	N	E	K	L	V	R	P	K	V	Q	L	K	S
124. (112 . 113)	-	-	-	-	-	-	-	-	-	-	-	-	-	-	M	S	A	D	G	-	-	-	-	-	-	-	-	-	-	-	-	-	E	F	T	N	E	N	K	L	V	R	P	K	V	E	F	G	S
125. (114 . 124)	-	-	-	-	-	-	-	-	-	-	-	-	-	-	M	S	A	D	G	-	-	-	-	-	-	-	-	-	-	-	-	-	E	F	T	N	E	N	K	L	V	R	P	K	V	E	F	G	S
126. (111 . 125)	-	-	-	-	-	-	-	-	-	-	-	-	-	-	M	S	A	D	G	-	-	-	-	-	-	-	-	-	-	-	-	-	E	F	T	N	E	N	K	L	V	R	P	K	V	E	F	G	S
127. (121 . 122)	-	-	-	-	-	-	-	-	-	-	-	-	-	-	M	A	T	E	S	-	-	-	C	L	S	S	S	-	-	-	Q	I	N	K	V	D	N	E	K	L	V	R	P	K	V	Q	L	K	S
128. (127 . 123)	-	-	-	-	-	-	-	-	-	-	-	-	-	-	M	A	T	E	S	-	-	-	C	L	S	S	S	-	-	-	Q	I	N	K	V	D	N	E	K	L	V	R	P	K	V	Q	L	K	S
129. (110 . 126)	-	-	-	-	-	-	-	-	-	-	-	-	-	-	M	S	A	D	G	-	-	-	-	-	-	-	-	-	-	-	-	-	E	F	T	N	E	N	K	L	V	R	P	K	V	E	F	G	S
130. (128 . 120)	-	-	-	-	-	-	-	-	-	-	-	-	-	-	M	A	T	E	S	-	-	-	C	L	S	S	S	-	-	-	Q	I	N	K	V	D	N	E	K	L	V	R	P	K	V	Q	L	K	S
131. (96 . 97)	-	-	-	-	-	-	-	-	-	-	-	M	A	T	N	G	S	A	T	-	-	-	C	L	S	T	S	R	E	D	Q	M	L	S	S	E	H	E	S	Q	V	K	P	K	P	L	L	L	K
132. (105 . 106)	-	-	-	-	-	-	-	-	-	-	-	-	-	-	M	S	A	D	G	-	-	-	E	L	S	-	-	-	-	-	-	T	D	S	A	D	D	N	K	L	V	R	P	K	V	E	F	C	S
133. (138 . 132)	-	-	-	-	-	-	-	-	-	-	-	-	-	-	M	S	A	D	G	-	-	-	E	L	S	-	-	-	-	-	-	T	D	T	A	D	D	N	K	L	V	R	P	K	V	E	F	C	S
134. (109 . 129)	-	-	-	-	-	-	-	-	-	-	-	-	-	-	M	S	A	D	G	-	-	-	E	L	S	-	-	-	-	-	-	T	E	T	T	N	E	N	K	L	V	R	P	K	V	E	F	C	S
135. (133 . 137)	-	-	-	-	-	-	-	-	-	-	-	-	-	-	M	S	A	D	G	-	-	-	E	L	S	-	-	-	-	-	-	T	D	T	T	D	E	N	K	L	V	R	P	K	V	E	F	C	S
136. (108 . 134)	-	-	-	-	-	-	-	-	-	-	-	-	-	-	M	S	A	D	G	-	-	-	E	L	S	-	-	-	-	-	-	T	D	T	T	N	E	N	K	L	V	R	P	K	V	E	F	C	S
137. (142 . 136)	-	-	-	-	-	-	-	-	-	-	-	-	-	-	M	S	A	D	G	-	-	-	E	L	S	-	-	-	-	-	-	T	D	T	T	N	E	N	K	L	V	R	P	K	V	E	F	C	S
138. (102 . 104)	-	-	-	-	-	-	-	-	-	-	-	-	-	-	M	S	A	D	G	-	-	-	E	T	N	-	-	-	-	-	-	T	D	T	A	D	D	N	K	L	V	R	P	K	V	E	F	C	S
139. (118 . 119)	-	-	-	-	-	-	-	-	-	-	-	-	-	-	M	A	T	E	S	-	-	-	C	L	S	S	S	-	-	-	Q	I	N	K	I	D	N	E	K	L	V	R	P	K	V	Q	L	Q	T
140. (100 . 103)	-	-	-	-	-	-	-	-	-	-	-	-	-	-	M	S	A	D	G	-	-	-	E	L	N	-	-	-	-	-	-	T	D	T	T	N	E	N	K	L	V	R	P	K	V	E	F	C	S
141. (101 . 135)	-	-	-	-	-	-	-	-	-	-	-	-	-	-	M	S	A	E	G	-	-	-	E	L	S	-	-	-	-	-	-	T	D	T	T	D	E	D	K	L	V	R	P	K	V	E	F	H	S
142. (140 . 107)	-	-	-	-	-	-	-	-	-	-	-	-	-	-	M	S	A	D	G	-	-	-	E	L	N	-	-	-	-	-	-	T	D	T	T	N	E	N	K	L	V	R	P	K	V	E	F	C	S
143. (130 . 139)	-	-	-	-	-	-	-	-	-	-	-	-	-	-	M	A	T	E	S	-	-	-	C	L	S	S	S	-	-	-	Q	I	N	K	V	D	N	E	K	L	V	R	P	K	V	Q	L	Q	T
144. (98 . 99)	-	-	-	-	-	-	-	-	-	-	-	M	N	L	T	S	T	T	N	-	-	-	C	L	E	N	S	-	-	-	H	I	S	A	S	D	Q	E	K	L	V	K	P	T	P	L	L	L	S
145. (95 . 131)	-	-	-	-	-	-	-	-	-	-	-	M	A	T	N	G	S	A	T	-	-	-	C	L	S	T	S	N	E	D	Q	M	L	A	S	E	Q	E	S	Q	V	K	P	K	P	L	L	L	K
146. (62 . 63)	-	-	-	-	-	-	M	C	N	T	N	M	S	V	-	S	T	T	D	G	A	A	-	A	S	T	S	-	-	-	Q	I	P	A	S	E	Q	E	T	L	V	R	P	K	P	L	L	L	K
147. (143 . 117)	-	-	-	-	-	-	-	-	-	-	-	-	-	-	M	M	A	E	N	-	-	-	C	L	S	S	S	-	-	-	Q	I	N	T	V	D	N	E	K	L	V	R	P	K	V	Q	L	Q	T
148. (147 . 115)	-	-	-	-	-	-	-	-	-	-	-	V	K	Y	M	M	A	E	N	-	-	-	C	L	S	S	S	-	-	-	Q	I	N	T	V	D	N	E	K	L	V	R	P	K	V	Q	L	H	T
149. (5 . 6)	-	-	-	-	-	-	M	C	N	T	K	M	A	S	-	A	T	D	Q	S	-	-	A	A	G	S	A	-	-	-	V	I	G	R	S	D	Q	E	A	L	I	K	P	K	P	L	L	M	K
150. (4 . 149)	-	-	-	-	-	-	M	C	N	T	K	M	A	S	-	A	T	D	Q	P	-	-	A	A	G	S	A	-	-	-	V	I	G	R	S	D	Q	E	A	L	I	K	P	K	P	L	L	M	K
151. (148 . 141)	-	-	-	-	-	-	-	-	-	-	-	V	N	S	M	A	A	E	N	-	-	-	C	L	S	S	S	-	-	-	Q	I	N	T	T	D	N	E	K	L	V	R	P	K	V	Q	L	H	T
152. (116 . 151)	-	-	-	-	-	-	-	-	-	-	-	M	N	S	M	A	T	A	N	-	-	-	C	L	S	S	S	-	-	-	Q	I	N	A	T	D	N	E	K	L	V	K	P	K	T	K	L	H	T
153. (3 . 150)	-	-	-	-	-	-	M	C	N	T	K	M	A	S	-	A	T	D	Q	P	-	-	A	A	G	T	S	-	-	-	A	I	G	R	S	D	Q	E	A	L	I	K	P	K	P	L	L	L	K
154. (146 . 61)	-	-	-	-	-	-	M	C	N	T	N	M	S	V	-	S	T	T	D	G	A	A	-	A	S	T	S	-	-	-	Q	I	P	A	S	E	Q	E	T	L	V	R	P	K	P	L	L	L	K
155. (71 . 72)	-	-	-	-	-	-	M	C	N	T	N	M	S	V	-	S	T	D	G	-	-	-	A	V	S	T	S	-	-	-	Q	I	P	A	S	E	Q	E	T	L	V	R	P	K	P	L	L	L	K
156. (64 . 65)	-	-	-	-	-	-	M	C	N	T	N	M	S	V	-	S	T	E	G	-	-	-	A	A	S	T	S	-	-	-	Q	I	P	A	S	E	Q	E	T	L	V	R	P	K	P	L	L	L	K
157. (159 . 60)	-	-	-	-	-	-	M	C	N	T	N	M	S	V	-	S	T	T	D	G	A	A	A	A	S	T	S	-	-	-	Q	I	P	A	S	E	Q	E	T	L	V	R	P	K	P	L	L	L	K
158. (90 . 91)	-	-	-	-	-	-	M	C	N	T	N	M	S	V	-	S	T	D	G	-	-	-	A	V	S	T	S	-	-	-	Q	I	P	A	S	E	Q	E	T	L	V	R	P	K	P	L	L	L	K
159. (154 . 59)	-	-	-	-	-	-	M	C	N	T	N	M	S	V	-	S	T	T	D	G	A	A	A	A	S	T	S	-	-	-	Q	I	P	A	S	E	Q	E	T	L	V	R	P	K	P	L	L	L	K
160. (80 . 81)	M	V	R	S	R	Q	M	C	N	T	N	M	S	V	-	P	T	D	G	-	-	-	A	V	T	T	S	-	-	-	Q	I	P	A	S	E	Q	E	T	L	V	R	P	K	P	L	L	L	K
161. (160 . 82)	M	V	R	S	R	Q	M	C	N	T	N	M	S	V	-	P	T	D	G	-	-	-	A	V	T	T	S	-	-	-	Q	I	P	A	S	E	Q	E	T	L	V	R	P	K	P	L	L	L	K
162. (175 . 67)	-	-	-	-	-	-	M	C	N	T	N	M	S	V	-	P	T	D	G	-	-	-	A	V	T	T	S	-	-	-	Q	I	P	A	S	E	Q	E	T	L	V	R	P	K	P	L	L	L	K
163. (166 . 173)	M	V	R	S	R	Q	M	C	N	T	N	M	S	V	-	P	T	D	G	-	-	-	A	V	T	T	S	-	-	-	Q	I	P	A	S	E	Q	E	T	L	V	R	P	K	P	L	L	L	K
164. (84 . 86)	M	V	R	S	R	Q	M	C	N	T	N	M	S	V	-	P	T	D	G	-	-	-	A	V	T	T	S	-	-	-	Q	I	P	A	S	E	Q	E	T	L	V	R	P	K	P	L	L	L	K
165. (163 . 164)	M	V	R	S	R	Q	M	C	N	T	N	M	S	V	-	P	T	D	G	-	-	-	A	V	T	T	S	-	-	-	Q	I	P	A	S	E	Q	E	T	L	V	R	P	K	P	L	L	L	K
166. (161 . 83)	M	V	R	S	R	Q	M	C	N	T	N	M	S	V	-	P	T	D	G	-	-	-	A	V	T	T	S	-	-	-	Q	I	P	A	S	E	Q	E	T	L	V	R	P	K	P	L	L	L	K
167. (94 . 168)	-	-	-	-	-	-	M	C	N	T	N	M	S	V	-	S	T	D	G	-	-	-	A	V	S	T	S	-	-	-	Q	I	P	A	S	E	Q	E	T	L	V	R	P	K	P	L	L	L	K
168. (92 . 93)	-	-	-	-	-	-	M	C	N	T	N	M	S	V	-	S	T	D	G	-	-	-	A	V	S	T	S	-	-	-	Q	M	P	A	S	E	Q	E	T	L	V	R	P	K	P	L	L	L	K
169. (69 . 70)	-	-	-	-	-	-	M	C	N	T	N	M	S	V	-	S	T	D	G	-	-	-	A	V	S	T	S	-	-	-	Q	I	P	A	S	E	Q	E	T	L	V	R	P	K	P	L	L	L	K
170. (158 . 89)	-	-	-	-	-	-	M	C	N	T	N	M	S	V	-	S	T	D	G	-	-	-	A	V	S	T	S	-	-	-	Q	I	P	A	S	E	Q	E	T	L	V	R	P	K	P	L	L	L	K
171. (172 . 87)	-	-	-	-	-	-	M	C	N	T	N	M	S	V	-	S	T	D	G	-	-	-	A	V	S	T	S	-	-	-	Q	I	P	A	S	E	Q	E	T	L	V	R	P	K	P	L	L	L	K
172. (170 . 88)	-	-	-	-	-	-	M	C	N	T	N	M	S	V	-	S	T	D	G	-	-	-	A	V	S	T	S	-	-	-	Q	I	P	A	S	E	Q	E	T	L	V	R	P	K	P	L	L	L	K
173. (79 . 85)	M	V	R	S	R	Q	M	C	N	T	N	M	S	V	-	P	T	D	G	-	-	-	A	V	T	T	S	-	-	-	Q	I	P	A	S	E	Q	E	T	L	V	R	P	K	P	L	L	L	K
174. (182 . 58)	-	-	-	-	-	-	M	C	N	T	N	M	S	V	-	S	T	D	G	-	-	-	A	V	S	T	S	-	-	-	Q	I	P	A	S	E	Q	E	T	L	V	R	P	K	P	L	L	L	K
175. (165 . 78)	-	-	-	-	-	-	M	C	N	T	N	M	S	V	-	P	T	D	G	-	-	-	A	V	T	T	S	-	-	-	Q	I	P	A	S	E	Q	E	T	L	V	R	P	K	P	L	L	L	K
176. (77 . 188)	-	-	-	-	-	-	M	C	N	T	N	M	S	V	-	S	T	D	G	-	-	-	A	V	S	T	S	-	-	-	Q	I	P	A	S	E	Q	E	T	L	V	R	P	K	P	L	L	L	K
177. (156 . 169)	-	-	-	-	-	-	M	C	N	T	N	M	S	V	-	S	T	D	G	-	-	-	A	V	S	T	S	-	-	-	Q	I	P	A	S	E	Q	E	T	L	V	R	P	K	P	L	L	L	K
178. (76 . 181)	-	-	-	-	-	-	M	C	N	T	N	M	S	V	-	S	T	D	G	-	-	-	A	V	S	T	S	-	-	-	Q	I	P	A	S	E	Q	E	T	L	V	R	P	K	P	L	L	L	K
179. (162 . 183)	-	-	-	-	-	-	M	C	N	T	N	M	S	V	-	S	T	D	G	-	-	-	A	V	S	T	S	-	-	-	Q	I	P	A	S	E	Q	E	T	L	V	R	P	K	P	L	L	L	K
180. (155 . 177)	-	-	-	-	-	-	M	C	N	T	N	M	S	V	-	S	T	D	G	-	-	-	A	V	S	T	S	-	-	-	Q	I	P	A	S	E	Q	E	T	L	V	R	P	K	P	L	L	L	K
181. (185 . 179)	-	-	-	-	-	-	M	C	N	T	N	M	S	V	-	S	T	D	G	-	-	-	A	V	S	T	S	-	-	-	Q	I	P	A	S	E	Q	E	T	L	V	R	P	K	P	L	L	L	K
182. (171 . 73)	-	-	-	-	-	-	M	C	N	T	N	M	S	V	-	S	T	D	G	-	-	-	A	V	S	T	S	-	-	-	Q	I	P	A	S	E	Q	E	T	L	V	R	P	K	P	L	L	L	K
183. (66 . 176)	-	-	-	-	-	-	M	C	N	T	N	M	S	V	-	S	T	D	G	-	-	-	A	V	S	T	S	-	-	-	Q	I	P	A	S	E	Q	E	T	L	V	R	P	K	P	L	L	L	K
184. (186 . 180)	-	-	-	-	-	-	M	C	N	T	N	M	S	V	-	S	T	D	G	-	-	-	A	V	S	T	S	-	-	-	Q	I	P	A	S	E	Q	E	T	L	V	R	P	K	P	L	L	L	K
185. (174 . 167)	-	-	-	-	-	-	M	C	N	T	N	M	S	V	-	S	T	D	G	-	-	-	A	V	S	T	S	-	-	-	Q	I	P	A	S	E	Q	E	T	L	V	R	P	K	P	L	L	L	K
186. (68 . 74)	-	-	-	-	-	-	M	C	N	T	N	M	S	V	-	S	T	D	G	-	-	-	A	V	S	T	S	-	-	-	Q	I	P	A	S	E	Q	E	T	L	V	R	P	K	P	L	L	L	K
187. (157 . 178)	-	-	-	-	-	-	M	C	N	T	N	M	S	V	-	S	T	D	G	-	-	-	A	V	S	T	S	-	-	-	Q	I	P	A	S	E	Q	E	T	L	V	R	P	K	P	L	L	L	K
188. (75 . 184)	-	-	-	-	-	-	M	C	N	T	N	M	S	V	-	S	T	D	G	-	-	-	A	V	S	T	S	-	-	-	Q	I	P	A	S	E	Q	E	T	L	V	R	P	K	P	L	L	L	K
189. (56 . 57)	-	-	-	-	-	-	M	C	N	T	K	M	S	S	-	D	T	D	G	-	-	-	A	L	S	T	S	-	-	-	Q	I	P	A	S	E	Q	E	A	L	V	R	P	K	P	L	L	L	K
190. (191 . 152)	-	-	-	-	-	-	-	-	-	-	-	M	N	S	T	S	T	A	N	-	-	-	C	L	S	T	S	-	-	-	Q	I	S	A	S	D	Q	E	K	L	V	K	P	K	P	L	L	L	K
191. (195 . 144)	-	-	-	-	-	-	-	-	-	-	-	M	N	S	T	S	T	T	N	-	-	-	C	L	S	T	S	-	-	-	Q	I	S	A	S	D	Q	E	K	L	V	K	P	K	P	L	L	L	K
192. (2 . 153)	-	-	-	-	-	-	M	C	N	T	K	M	A	S	-	A	T	D	Q	P	-	-	A	A	G	T	S	-	-	-	G	I	S	R	S	D	Q	E	A	L	V	K	P	K	P	L	L	L	K
193. (189 . 187)	-	-	-	-	-	-	M	C	N	T	K	M	S	S	-	S	T	D	G	-	-	-	A	L	S	T	S	-	-	-	Q	I	P	A	S	E	Q	E	A	L	V	R	P	K	P	L	L	L	K
194. (1 . 192)	-	-	-	-	-	-	M	C	N	T	K	M	A	S	-	S	T	D	Q	P	-	-	A	A	G	T	S	-	-	-	G	I	S	R	S	D	Q	E	A	L	V	K	P	K	P	L	L	L	K
195. (196 . 193)	-	-	-	-	-	-	M	C	N	T	K	M	S	S	-	S	T	D	G	-	-	-	A	L	S	T	S	-	-	-	Q	I	S	A	S	E	Q	E	A	L	V	K	P	K	P	L	L	L	K
196. (203 . 194)	-	-	-	-	-	-	M	C	N	T	K	M	S	S	-	S	T	D	A	-	-	-	A	L	S	T	S	-	-	-	S	I	S	A	S	E	Q	E	A	L	V	K	P	K	P	L	L	L	K
197. (9 . 10)	-	-	-	-	-	-	M	C	N	T	K	M	S	S	-	L	T	D	A	-	-	-	-	-	-	-	S	-	-	-	S	V	T	A	S	E	Q	E	A	L	V	K	P	K	P	L	L	L	K
198. (12 . 13)	-	-	-	-	-	-	M	C	N	T	K	M	S	S	-	L	T	D	A	-	-	-	-	-	-	-	S	-	-	-	S	V	A	A	S	E	Q	E	A	L	V	K	P	K	P	L	L	L	K
199. (14 . 15)	-	-	-	-	-	-	M	C	N	T	K	M	S	S	-	L	T	D	A	-	-	-	-	-	-	-	S	-	-	-	S	V	T	A	S	E	Q	E	A	L	V	K	P	K	P	L	L	L	K
200. (19 . 20)	-	-	-	-	-	-	M	C	N	T	K	M	S	S	-	L	T	D	A	-	-	-	-	-	-	-	S	-	-	-	S	V	T	A	S	E	Q	E	A	L	V	K	P	K	P	L	L	L	K
201. (198 . 205)	-	-	-	-	-	-	M	C	N	T	K	M	S	S	-	L	T	D	A	-	-	-	-	-	-	-	S	-	-	-	S	V	T	A	S	E	Q	E	A	L	V	K	P	K	P	L	L	L	K
202. (38 . 39)	-	-	-	-	-	-	M	C	N	T	K	M	S	S	-	L	T	D	A	-	-	-	-	-	-	-	S	-	-	-	S	V	T	A	S	E	Q	E	A	L	V	K	P	K	P	L	L	L	K
203. (241 . 208)	-	-	-	-	-	-	M	C	N	T	K	M	S	S	-	L	T	D	A	-	-	-	-	-	-	-	S	-	-	-	S	V	T	A	S	E	Q	E	A	L	V	K	P	K	P	L	L	L	K
204. (197 . 201)	-	-	-	-	-	-	M	C	N	T	K	M	S	S	-	L	T	D	A	-	-	-	-	-	-	-	S	-	-	-	S	V	T	A	S	E	Q	E	A	L	V	K	P	K	P	L	L	L	K
205. (11 . 199)	-	-	-	-	-	-	M	C	N	T	K	M	S	S	-	L	T	D	A	-	-	-	-	-	-	-	S	-	-	-	S	V	T	A	S	E	Q	E	A	L	V	K	P	K	P	L	L	L	K
206. (37 . 202)	-	-	-	-	-	-	M	C	N	T	K	M	S	S	-	L	T	D	A	-	-	-	-	-	-	-	S	-	-	-	S	V	T	A	S	E	Q	E	A	L	V	K	P	K	P	L	L	L	K
207. (7 . 8)	-	-	-	C	R	Q	M	C	N	T	K	M	S	S	-	L	T	D	A	-	-	-	-	-	-	-	S	-	-	-	S	V	T	A	S	E	Q	E	A	L	V	K	P	K	P	L	L	L	K
208. (16 . 200)	-	-	-	-	-	-	M	C	N	T	K	M	S	S	-	L	T	D	A	-	-	-	-	-	-	-	S	-	-	-	S	V	T	A	S	E	Q	E	A	L	V	K	P	K	P	L	L	L	K
209. (207 . 204)	-	-	-	-	-	-	M	C	N	T	K	M	S	S	-	L	T	D	A	-	-	-	-	-	-	-	S	-	-	-	S	V	T	A	S	E	Q	E	A	L	V	K	P	K	P	L	L	L	K
210. (17 . 18)	-	-	-	-	-	-	M	C	N	T	K	M	S	S	-	L	T	D	G	-	-	-	-	-	-	-	S	-	-	-	S	V	T	A	S	E	Q	E	A	L	V	K	P	K	P	L	L	L	K
211. (21 . 22)	-	-	-	-	-	-	M	C	N	T	K	M	S	S	-	L	T	D	A	-	-	-	-	-	-	-	S	-	-	-	S	V	T	A	S	E	Q	E	A	L	V	K	P	K	P	L	F	L	K
212. (49 . 50)	-	-	-	-	-	-	M	C	N	T	K	M	S	S	-	L	T	D	A	-	-	-	-	-	-	-	S	-	-	-	S	V	T	T	S	E	Q	E	V	L	V	K	P	K	P	L	L	L	K
213. (23 . 27)	-	-	-	-	-	-	M	C	N	T	K	M	S	S	-	L	T	D	A	-	-	-	-	-	-	-	S	-	-	-	S	V	T	A	S	E	Q	E	A	L	V	K	P	K	P	L	L	L	K
214. (28 . 29)	-	-	-	-	-	-	M	C	N	T	K	M	S	S	-	L	T	D	A	-	-	-	-	-	-	-	S	-	-	-	S	V	T	A	S	E	Q	E	A	L	V	K	P	K	P	L	L	L	K
215. (242 . 240)	-	-	-	-	-	-	M	C	N	T	K	M	S	S	-	L	T	D	A	-	-	-	-	-	-	-	S	-	-	-	S	V	T	A	S	E	Q	E	A	L	V	K	P	K	P	L	L	L	K
216. (34 . 35)	-	-	-	-	-	-	M	C	N	T	K	M	S	S	-	L	T	D	A	-	-	-	-	-	-	-	S	-	-	-	S	V	T	A	S	E	Q	E	A	L	V	K	P	K	P	L	L	L	K
217. (213 . 41)	-	-	-	-	-	-	M	C	N	T	K	M	S	S	-	L	T	D	A	-	-	-	-	-	-	-	S	-	-	-	S	V	T	A	S	E	Q	E	A	L	V	K	P	K	P	L	L	L	K
218. (24 . 32)	-	-	-	-	-	-	M	C	N	T	K	M	S	S	-	L	T	D	A	-	-	-	-	-	-	-	S	-	-	-	S	V	T	A	S	E	Q	E	A	L	V	K	P	K	P	L	L	L	K
219. (216 . 25)	-	-	-	-	-	-	M	C	N	T	K	M	S	S	-	L	T	D	A	-	-	-	-	-	-	-	S	-	-	-	S	V	T	A	S	E	Q	E	A	L	V	K	P	K	P	L	L	L	K
220. (212 . 42)	-	-	-	-	-	-	M	C	N	T	K	M	S	S	-	L	T	D	A	-	-	-	-	-	-	-	S	-	-	-	S	V	T	A	S	E	Q	E	A	L	V	K	P	K	P	L	L	L	K
221. (46 . 51)	-	-	-	-	-	-	M	C	N	T	K	M	S	S	-	L	T	D	A	-	-	-	-	-	-	-	S	-	-	-	S	V	T	A	S	E	Q	E	A	L	V	K	P	K	P	L	L	L	K
222. (52 . 55)	-	-	-	-	-	-	M	C	N	T	K	M	S	S	-	L	T	D	A	-	-	-	-	-	-	-	S	-	-	-	S	V	T	A	S	E	Q	E	A	L	V	K	P	K	P	L	L	L	K
223. (26 . 33)	-	-	-	-	-	-	M	C	N	T	K	M	S	S	-	L	T	D	A	-	-	-	-	-	-	-	S	-	-	-	S	V	T	A	S	E	Q	E	A	L	V	R	P	K	P	L	L	L	K
224. (31 . 206)	-	-	-	-	-	-	M	C	N	T	K	M	S	S	-	L	T	D	A	-	-	-	-	-	-	-	S	-	-	-	S	V	T	A	S	E	Q	E	A	L	V	K	P	K	P	L	L	L	K
225. (36 . 48)	-	-	-	-	-	-	M	C	N	T	K	M	S	S	-	L	T	D	A	-	-	-	-	-	-	-	S	-	-	-	P	V	T	A	S	E	Q	E	A	L	V	K	P	K	P	L	L	L	K
226. (54 . 228)	-	-	-	-	-	-	M	C	N	T	K	M	S	S	-	L	T	D	A	-	-	-	-	-	-	-	S	-	-	-	S	V	T	A	S	E	Q	E	A	L	V	K	P	K	P	L	L	L	K
227. (222 . 45)	-	-	-	-	-	-	M	C	N	T	K	M	S	S	-	L	T	D	A	-	-	-	-	-	-	-	S	-	-	-	S	V	T	A	S	E	Q	E	A	L	V	K	P	K	P	L	L	L	K
228. (40 . 53)	-	-	-	-	-	-	M	C	N	T	K	M	S	S	-	L	T	D	A	-	-	-	-	-	-	-	S	-	-	-	S	V	T	A	S	E	Q	E	A	L	V	K	P	K	P	L	L	L	K
229. (30 . 214)	-	-	-	-	-	-	M	C	N	T	K	M	S	S	-	L	T	D	A	-	-	-	-	-	-	-	S	-	-	-	S	V	T	A	S	E	Q	E	A	L	V	K	P	K	P	L	L	L	K
230. (219 . 210)	-	-	-	-	-	-	M	C	N	T	K	M	S	S	-	L	T	D	A	-	-	-	-	-	-	-	S	-	-	-	S	V	T	A	S	E	Q	E	A	L	V	K	P	K	P	L	L	L	K
231. (43 . 218)	-	-	-	-	-	-	M	C	N	T	K	M	S	S	-	L	T	D	A	-	-	-	-	-	-	-	S	-	-	-	S	V	T	A	S	E	Q	E	A	L	V	K	P	K	P	L	L	L	K
232. (44 . 226)	-	-	-	-	-	-	M	C	N	T	K	M	S	S	-	L	T	D	A	-	-	-	-	-	-	-	S	-	-	-	S	V	T	A	S	E	Q	E	A	L	V	K	P	K	P	L	L	L	K
233. (215 . 209)	-	-	-	-	-	-	M	C	N	T	K	M	S	S	-	L	T	D	A	-	-	-	-	-	-	-	S	-	-	-	S	V	T	A	S	E	Q	E	A	L	V	K	P	K	P	L	L	L	K
234. (220 . 235)	-	-	-	-	-	-	M	C	N	T	K	M	S	S	-	L	T	D	A	-	-	-	-	-	-	-	S	-	-	-	S	V	T	A	S	E	Q	E	A	L	V	K	P	K	P	L	L	L	K
235. (227 . 232)	-	-	-	-	-	-	M	C	N	T	K	M	S	S	-	L	T	D	A	-	-	-	-	-	-	-	S	-	-	-	S	V	T	A	S	E	Q	E	A	L	V	K	P	K	P	L	L	L	K
236. (217 . 223)	-	-	-	-	-	-	M	C	N	T	K	M	S	S	-	L	T	D	A	-	-	-	-	-	-	-	S	-	-	-	S	V	T	A	S	E	Q	E	A	L	V	K	P	K	P	L	L	L	K
237. (211 . 229)	-	-	-	-	-	-	M	C	N	T	K	M	S	S	-	L	T	D	A	-	-	-	-	-	-	-	S	-	-	-	S	V	T	A	S	E	Q	E	A	L	V	K	P	K	P	L	L	L	K
238. (244 . 47)	-	-	-	-	-	-	M	C	N	T	K	M	S	S	-	L	T	D	A	-	-	-	-	-	-	-	S	-	-	-	S	V	T	A	S	E	Q	E	A	L	V	K	P	K	P	L	L	L	K
239. (238 . 237)	-	-	-	-	-	-	M	C	N	T	K	M	S	S	-	L	T	D	A	-	-	-	-	-	-	-	S	-	-	-	S	V	T	A	S	E	Q	E	A	L	V	K	P	K	P	L	L	L	K
240. (230 . 234)	-	-	-	-	-	-	M	C	N	T	K	M	S	S	-	L	T	D	A	-	-	-	-	-	-	-	S	-	-	-	S	V	T	A	S	E	Q	E	A	L	V	K	P	K	P	L	L	L	K
241. (233 . 224)	-	-	-	-	-	-	M	C	N	T	K	M	S	S	-	L	T	D	A	-	-	-	-	-	-	-	S	-	-	-	S	V	T	A	S	E	Q	E	A	L	V	K	P	K	P	L	L	L	K
242. (239 . 243)	-	-	-	-	-	-	M	C	N	T	K	M	S	S	-	L	T	D	A	-	-	-	-	-	-	-	S	-	-	-	S	V	T	A	S	E	Q	E	A	L	V	K	P	K	P	L	L	L	K
243. (221 . 231)	-	-	-	-	-	-	M	C	N	T	K	M	S	S	-	L	T	D	A	-	-	-	-	-	-	-	S	-	-	-	S	V	T	A	S	E	Q	E	A	L	V	K	P	K	P	L	L	L	K
244. (236 . 225)	-	-	-	-	-	-	M	C	N	T	K	M	S	S	-	L	T	D	A	-	-	-	-	-	-	-	S	-	-	-	S	V	T	A	S	E	Q	E	A	L	V	K	P	K	P	L	L	L	K
	82	83	84	85	86	87	88	89	90	91	92	93	94	95	96	97	98	99	100	101	102	103	104	105	106	107	108	109	110	111	112	113	114	115	116	117	118	119	120	121	122	123	124	125	126	127	128	129	130
1. XP 015261210.1 PREDICTED: E3 ubiquitin-protein ligase Mdm2 isoform X1	E	R	Q	Q	H	I	V	H	C	A	N	D	L	L	G	D	L	F	G	V	Q	S	F	S	V	K	E	H	R	Q	L	Y	L	M	I	S	K	N	L	T	T	V	N	Q	-	Q	D	S	S
2. XP 008114806.2 PREDICTED: E3 ubiquitin-protein ligase Mdm2	E	K	Q	Q	H	I	V	H	C	A	N	D	L	L	G	E	L	F	G	V	Q	S	F	S	I	K	E	Q	R	Q	L	Y	M	M	I	S	K	N	L	V	T	V	S	R	-	Q	D	-	-
3. XP 025019297.1 E3 ubiquitin-protein ligase Mdm2	E	K	Q	Q	H	I	V	H	C	A	N	D	L	L	G	D	L	F	G	V	Q	S	F	S	I	K	E	R	R	Q	L	Y	S	M	I	S	K	H	L	V	T	A	S	Q	-	Q	D	S	N
4. XP 013907923.1 PREDICTED: E3 ubiquitin-protein ligase Mdm2 isoform X1	E	K	Q	Q	H	I	V	H	C	A	N	D	L	L	G	D	L	F	G	V	Q	S	F	S	I	K	E	H	R	Q	L	Y	L	M	I	S	K	N	L	V	T	A	T	Q	-	Q	D	F	N
5. tr|T1DHM2|T1DHM2 CROHD E3 ubiquitin-protein ligase Mdm2 OS Crotalus horridus OX 35024 PE 2 SV 1	E	K	Q	Q	H	I	V	H	C	A	N	D	L	L	G	D	L	F	G	V	Q	S	F	S	I	K	E	H	R	Q	L	Y	L	M	I	S	K	N	L	V	T	A	T	Q	-	Q	D	S	N
6. XP 015667945.1 E3 ubiquitin-protein ligase Mdm2 isoform X1	E	K	Q	Q	H	I	V	H	C	A	N	D	L	L	G	D	L	F	G	V	Q	S	F	S	I	K	E	H	R	Q	L	Y	L	M	I	S	K	N	L	V	T	A	I	Q	-	Q	D	S	N
7. tr|A0A093Q2G3|A0A093Q2G3 9PASS E3 ubiquitin-protein ligase Mdm2 (Fragment) OS Manacus vitellinus OX 328815 GN N305 02737 PE 3 SV 1	E	K	Q	Q	H	I	V	H	C	A	N	D	L	L	G	D	L	F	G	V	T	S	F	S	V	K	E	H	R	R	L	Y	S	M	I	S	R	N	L	I	A	I	N	Q	-	Q	D	S	T
8. tr|A0A091MP31|A0A091MP31 9PASS E3 ubiquitin-protein ligase Mdm2 (Fragment) OS Acanthisitta chloris OX 57068 GN N310 04040 PE 3 SV 1	E	K	Q	Q	H	I	V	H	C	A	N	D	L	L	G	D	L	F	G	V	T	S	F	S	V	K	E	H	R	R	L	Y	S	M	I	S	R	N	L	I	A	I	N	Q	-	Q	D	S	T
9. XP 009084988.1 E3 ubiquitin-protein ligase Mdm2	E	K	Q	Q	H	I	V	H	C	A	N	D	L	L	G	D	L	F	G	V	T	S	F	S	V	K	E	H	R	R	L	Y	S	M	I	S	R	N	L	I	A	I	N	Q	-	Q	G	S	A
10. tr|A0A6I9HFT8|A0A6I9HFT8 GEOFO E3 ubiquitin-protein ligase Mdm2 OS Geospiza fortis OX 48883 GN MDM2 PE 3 SV 1	E	K	Q	Q	H	I	V	H	C	A	N	D	L	L	G	E	L	F	G	V	T	S	F	S	V	K	E	H	R	R	L	Y	S	M	I	S	R	N	L	I	A	I	N	Q	-	Q	D	S	T
11. tr|A0A8C3E8N0|A0A8C3E8N0 9CORV E3 ubiquitin-protein ligase Mdm2 OS Corvus moneduloides OX 1196302 GN MDM2 PE 3 SV 1	E	K	Q	Q	H	I	V	H	C	A	N	D	L	L	G	D	L	F	G	V	T	S	F	S	V	K	E	H	R	R	L	Y	S	M	I	S	R	N	L	I	A	I	N	Q	-	Q	D	S	A
12. XP 015483835.1 E3 ubiquitin-protein ligase Mdm2 isoform X1	E	K	Q	Q	H	I	V	H	C	A	N	D	L	L	G	D	L	F	G	V	T	S	F	S	V	K	E	H	R	R	L	Y	S	M	I	S	R	N	L	I	A	I	N	Q	-	Q	D	S	T
13. XP 014104378.1 PREDICTED: E3 ubiquitin-protein ligase Mdm2 isoform X1	E	K	Q	Q	H	I	V	H	C	A	N	D	L	L	G	D	L	F	G	V	T	S	F	S	V	K	E	H	R	R	L	Y	S	M	I	S	R	N	L	I	A	I	N	Q	-	Q	D	S	T
14. XP 014735320.1 PREDICTED: E3 ubiquitin-protein ligase Mdm2 isoform X1	E	K	Q	Q	H	I	V	H	C	A	N	D	L	L	G	D	L	F	G	V	T	S	F	S	V	K	E	H	R	R	L	Y	S	M	I	S	R	N	L	I	A	I	N	Q	-	Q	D	S	T
15. tr|U3K6C0|U3K6C0 FICAL E3 ubiquitin-protein ligase Mdm2 OS Ficedula albicollis OX 59894 GN MDM2 PE 3 SV 2	E	K	Q	Q	H	I	V	H	C	A	N	D	L	L	G	D	L	F	G	V	A	S	F	S	V	K	E	H	R	R	L	Y	S	M	I	S	R	N	L	I	A	I	N	Q	-	Q	D	S	T
16. XP 010220001.1 PREDICTED: E3 ubiquitin-protein ligase Mdm2 isoform X1	E	K	Q	Q	H	I	V	H	C	A	N	D	L	L	G	D	L	F	G	V	P	S	F	S	V	K	E	H	R	R	V	Y	S	M	I	S	R	N	L	V	A	I	N	Q	-	Q	D	S	T
17. tr|F1NGX6|F1NGX6 CHICK E3 ubiquitin-protein ligase Mdm2 OS Gallus gallus OX 9031 GN MDM2 PE 3 SV 2	E	K	E	Q	H	I	V	H	C	A	N	D	L	L	G	D	L	F	G	V	T	S	F	S	V	K	E	H	R	R	I	Y	S	M	I	S	R	N	L	I	A	I	N	Q	-	Q	D	S	T
18. tr|A0A8B9T3Y6|A0A8B9T3Y6 ANAPL E3 ubiquitin-protein ligase Mdm2 OS Anas platyrhynchos OX 8839 PE 3 SV 1	E	K	E	Q	H	I	V	H	C	A	N	D	L	L	G	D	L	F	G	V	T	S	F	S	V	K	E	H	R	R	V	Y	S	M	I	C	R	N	L	V	A	I	N	Q	-	Q	D	C	T
19. XP 009670027.1 PREDICTED: E3 ubiquitin-protein ligase Mdm2 isoform X1	E	K	Q	Q	H	I	V	H	C	A	N	D	L	L	G	D	L	F	G	V	P	S	F	S	V	K	E	H	R	R	V	Y	S	M	I	S	R	N	L	I	A	I	N	Q	-	Q	D	S	S
20. XP 013803234.1 PREDICTED: E3 ubiquitin-protein ligase Mdm2 isoform X1	E	K	Q	Q	H	I	V	H	C	A	N	D	L	L	G	D	L	F	G	V	P	S	F	S	V	K	E	H	R	R	V	Y	S	M	I	S	R	N	L	V	A	I	N	Q	-	Q	V	S	T
21. XP 030316455.1 E3 ubiquitin-protein ligase Mdm2 isoform X1	E	K	Q	Q	H	I	V	H	C	A	N	D	L	L	G	D	L	F	E	V	T	S	F	S	V	K	E	H	R	R	L	Y	S	M	I	S	R	N	L	L	A	I	N	Q	-	Q	D	S	K
22. XP 009996031.1 PREDICTED: E3 ubiquitin-protein ligase Mdm2 isoform X1	E	K	Q	Q	H	I	V	H	C	A	N	D	L	L	G	D	L	F	E	V	T	S	F	S	V	K	E	H	R	R	L	Y	S	M	I	S	R	N	L	L	A	V	N	Q	-	Q	D	S	R
23. XP 010200951.1 PREDICTED: E3 ubiquitin-protein ligase Mdm2 isoform X1	E	K	Q	Q	H	I	V	H	C	A	N	D	L	L	G	D	L	F	G	V	T	S	F	S	V	K	E	H	R	R	L	Y	S	M	I	S	R	N	L	I	A	I	N	Q	-	Q	G	P	A
24. XP 010134699.1 PREDICTED: E3 ubiquitin-protein ligase Mdm2 isoform X1	E	K	Q	Q	H	I	V	H	C	A	N	D	L	L	G	D	L	F	G	V	T	S	F	S	V	K	E	H	R	R	L	Y	S	M	I	S	R	N	L	I	A	V	N	Q	-	Q	D	S	R
25. XP 010157423.1 PREDICTED: E3 ubiquitin-protein ligase Mdm2 isoform X1	E	K	Q	Q	H	I	V	H	C	A	N	D	L	L	G	D	L	F	G	V	T	S	F	S	V	K	E	H	R	R	L	Y	S	M	I	S	R	N	L	I	A	I	N	Q	-	Q	D	S	A
26. XP 010019038.1 PREDICTED: E3 ubiquitin-protein ligase Mdm2 isoform X1	E	K	Q	Q	H	I	V	H	C	A	N	D	L	L	G	D	L	F	G	V	T	S	F	S	V	K	E	H	R	R	L	Y	S	M	I	S	R	N	L	I	A	V	N	Q	-	Q	D	S	A
27. XP 014819102.1 PREDICTED: E3 ubiquitin-protein ligase Mdm2 isoform X1	E	K	Q	Q	H	I	V	H	C	A	N	D	L	L	G	D	L	F	G	V	T	S	F	S	V	K	E	H	R	R	L	Y	S	M	I	S	R	N	L	I	A	I	N	Q	-	Q	D	S	A
28. XP 009868690.1 PREDICTED: E3 ubiquitin-protein ligase Mdm2 isoform X1	E	K	Q	Q	H	I	V	H	C	A	N	D	L	L	G	D	L	F	G	V	T	S	F	S	V	K	E	H	R	R	L	Y	S	M	I	S	R	N	L	I	A	I	N	Q	-	Q	D	S	T
29. XP 008935470.1 PREDICTED: E3 ubiquitin-protein ligase Mdm2 isoform X1	E	K	Q	Q	H	I	V	H	C	A	N	D	L	L	G	D	L	F	G	V	T	S	F	S	V	K	E	H	R	R	L	Y	A	M	I	S	R	N	L	I	A	V	N	Q	-	Q	D	S	T
30. XP 032855653.2 E3 ubiquitin-protein ligase Mdm2 isoform X1	E	K	Q	Q	H	I	V	H	C	A	N	D	L	L	G	D	L	F	G	V	T	S	F	S	V	K	E	H	R	R	L	Y	S	M	I	S	R	N	L	I	A	I	N	Q	-	Q	D	S	A
31. XP 013158451.1 E3 ubiquitin-protein ligase Mdm2 isoform X2	E	K	Q	Q	H	I	V	H	C	A	N	D	L	L	G	D	L	F	G	V	T	S	F	S	V	K	E	H	R	R	L	Y	S	M	I	S	R	N	L	I	A	I	N	Q	-	Q	D	S	G
32. XP 010180687.1 PREDICTED: E3 ubiquitin-protein ligase Mdm2 isoform X1	E	K	Q	Q	H	I	V	H	C	A	N	D	L	L	G	D	L	F	G	V	A	S	F	S	V	K	E	H	R	R	L	Y	S	M	I	S	R	N	L	I	A	I	N	Q	-	Q	D	S	T
33. XP 009561549.1 PREDICTED: E3 ubiquitin-protein ligase Mdm2 isoform X1	E	K	Q	Q	H	I	V	H	C	A	N	D	L	L	G	D	L	F	G	V	T	S	F	S	V	K	E	H	R	R	L	Y	S	M	I	S	R	N	L	I	A	V	S	Q	-	Q	D	S	R
34. XP 009506625.1 PREDICTED: E3 ubiquitin-protein ligase Mdm2 isoform X1	E	K	Q	Q	H	I	V	H	C	A	N	D	L	L	G	D	L	F	G	V	A	S	F	S	V	K	E	H	R	R	L	Y	S	M	I	S	R	N	L	V	A	I	N	Q	-	Q	D	S	T
35. XP 010085738.1 PREDICTED: E3 ubiquitin-protein ligase Mdm2 isoform X1	E	K	Q	Q	H	I	V	H	C	A	N	D	L	L	G	D	L	F	G	V	T	S	F	S	V	K	E	H	R	R	L	Y	S	M	I	S	R	N	L	I	A	I	N	Q	-	Q	D	S	T
36. XP 009947359.1 PREDICTED: E3 ubiquitin-protein ligase Mdm2 isoform X1	E	K	Q	Q	H	I	V	H	C	A	N	D	L	L	G	D	L	F	G	V	T	S	F	S	V	K	E	H	R	R	L	Y	S	M	I	S	R	N	L	I	A	I	N	Q	-	Q	D	S	T
37. XP 029858549.1 E3 ubiquitin-protein ligase Mdm2 isoform X3	E	K	Q	Q	H	I	V	H	C	A	N	D	L	L	G	D	L	F	G	V	T	S	F	S	V	K	E	H	R	R	L	Y	S	M	I	S	R	N	L	I	A	I	N	Q	-	Q	E	S	T
38. XP 010560057.1 PREDICTED: E3 ubiquitin-protein ligase Mdm2	E	K	Q	Q	H	I	V	H	C	A	N	D	L	L	G	D	L	F	G	V	T	S	F	S	V	K	E	H	R	R	L	Y	S	M	I	S	R	N	L	I	A	I	N	Q	-	Q	E	S	T
39. XP 009917473.1 PREDICTED: E3 ubiquitin-protein ligase Mdm2 isoform X2	E	K	Q	Q	H	I	V	H	C	A	N	D	L	L	G	D	L	F	G	V	T	S	F	S	V	K	E	H	R	R	L	Y	S	M	I	S	R	N	L	I	A	I	N	Q	-	Q	E	S	T
40. XP 021143630.1 E3 ubiquitin-protein ligase Mdm2 isoform X1	E	K	Q	Q	H	I	V	H	C	A	N	D	L	L	G	D	L	F	G	V	T	S	F	S	V	K	E	H	R	R	L	Y	S	M	I	S	R	N	L	I	A	I	N	Q	-	Q	G	S	T
41. XP 009986047.1 PREDICTED: E3 ubiquitin-protein ligase Mdm2 isoform X1	E	K	Q	Q	H	I	V	H	C	A	N	D	L	L	G	D	L	F	G	V	A	S	F	S	V	K	E	H	R	R	L	Y	S	M	I	S	R	N	L	I	A	I	N	Q	-	Q	D	S	T
42. KFP44558.1 E3 ubiquitin-protein ligase Mdm2 partial	E	K	Q	Q	H	I	V	H	C	A	N	D	L	L	G	D	L	F	G	V	T	S	F	S	V	K	E	H	R	R	L	Y	S	M	I	S	R	N	L	I	A	I	N	Q	-	Q	D	S	A
43. XP 010175180.1 E3 ubiquitin-protein ligase Mdm2	E	K	Q	Q	H	I	V	H	C	A	N	D	L	L	G	D	L	F	G	V	T	S	F	S	V	K	E	H	R	R	V	Y	S	M	I	S	R	N	L	I	A	I	N	Q	-	Q	D	S	T
44. XP 009461478.1 PREDICTED: E3 ubiquitin-protein ligase Mdm2 isoform X1	E	K	Q	Q	H	I	V	H	C	A	N	D	L	L	G	D	L	F	G	V	T	S	F	S	V	K	E	H	R	R	L	Y	S	M	I	S	R	N	L	I	A	I	S	Q	-	Q	D	S	T
45. XP 010291207.1 PREDICTED: E3 ubiquitin-protein ligase Mdm2 isoform X1	E	K	Q	Q	H	I	V	H	C	A	N	D	L	L	G	D	L	F	G	V	T	S	F	S	V	K	E	H	R	R	L	Y	S	M	I	S	R	N	L	I	A	I	N	Q	-	Q	D	S	T
46. XP 009886097.1 PREDICTED: E3 ubiquitin-protein ligase Mdm2 isoform X1	E	K	Q	Q	H	I	V	H	C	A	N	D	L	L	G	D	L	F	G	V	T	S	F	S	V	K	E	H	R	R	L	Y	S	M	I	S	R	N	L	I	A	I	N	Q	-	Q	D	S	A
47. XP 009707838.1 PREDICTED: E3 ubiquitin-protein ligase Mdm2 isoform X1	E	K	Q	Q	H	I	V	H	C	A	N	D	L	L	G	D	L	F	G	V	T	S	F	S	V	K	E	H	R	R	L	Y	S	M	I	S	R	N	L	I	A	I	N	Q	-	Q	D	S	V
48. XP 009929878.1 PREDICTED: E3 ubiquitin-protein ligase Mdm2 isoform X1	E	K	Q	Q	H	I	V	H	C	A	N	D	L	L	G	D	L	F	G	V	A	S	F	S	V	K	E	H	R	R	L	Y	S	M	I	S	R	N	L	I	A	I	N	Q	-	Q	D	S	G
49. XP 009325836.1 PREDICTED: E3 ubiquitin-protein ligase Mdm2 isoform X1	E	K	Q	Q	H	I	V	H	C	A	N	D	L	L	G	D	L	F	G	V	T	S	F	S	V	K	E	H	R	R	L	Y	S	M	I	S	R	N	L	I	A	I	N	Q	-	Q	D	S	M
50. XP 009271501.1 PREDICTED: E3 ubiquitin-protein ligase Mdm2 isoform X1	E	K	Q	Q	H	I	V	H	C	A	N	D	L	L	G	D	L	F	G	V	T	S	F	S	V	K	E	H	R	R	L	Y	S	M	I	S	R	N	L	I	A	I	N	Q	-	Q	D	S	M
51. XP 010297020.1 PREDICTED: E3 ubiquitin-protein ligase Mdm2 isoform X1	E	K	Q	Q	H	I	V	H	C	A	N	D	L	L	G	D	L	F	G	V	T	S	F	S	V	K	E	H	R	R	L	Y	S	M	I	S	R	N	L	I	A	I	N	Q	-	Q	D	S	T
52. XP 009482469.1 PREDICTED: E3 ubiquitin-protein ligase Mdm2 isoform X1	E	K	Q	Q	H	I	V	H	C	A	N	D	L	L	G	D	L	F	G	V	T	S	F	S	V	K	E	H	R	R	L	Y	S	M	I	S	R	N	L	I	A	I	N	Q	-	Q	D	S	T
53. XP 009819798.1 PREDICTED: E3 ubiquitin-protein ligase Mdm2 isoform X1	E	K	Q	Q	H	I	V	H	C	A	N	D	L	L	G	D	L	F	G	V	T	S	F	S	V	K	E	H	R	R	L	Y	S	M	I	S	R	N	L	I	A	I	N	P	-	Q	G	S	A
54. XP 009572946.1 PREDICTED: E3 ubiquitin-protein ligase Mdm2 isoform X1	E	K	Q	Q	H	I	V	H	C	A	N	D	L	L	G	D	L	F	G	V	T	S	F	S	V	K	E	H	R	R	L	Y	S	M	I	S	R	N	L	I	A	I	N	Q	-	P	E	S	R
55. XP 009644546.1 E3 ubiquitin-protein ligase Mdm2 isoform X1	E	K	Q	Q	H	I	V	H	C	A	N	D	L	L	G	D	L	F	G	V	T	S	F	S	V	K	E	H	R	R	L	Y	S	M	I	S	R	N	L	I	A	I	N	Q	-	Q	D	S	T
56. tr|A0A7N4NQY8|A0A7N4NQY8 SARHA E3 ubiquitin-protein ligase Mdm2 OS Sarcophilus harrisii OX 9305 GN MDM2 PE 3 SV 1	K	K	Q	Q	H	I	V	Y	C	S	D	D	L	L	G	D	L	F	G	V	P	S	F	S	V	K	E	H	R	R	L	Y	A	M	I	S	R	N	L	I	A	V	N	Q	Q	-	E	F	S
57. tr|F6WSI6|F6WSI6 MONDO E3 ubiquitin-protein ligase Mdm2 OS Monodelphis domestica OX 13616 GN MDM2 PE 3 SV 2	K	K	Q	Q	H	I	V	Y	C	S	D	D	L	L	G	D	L	F	G	V	P	S	F	S	V	K	E	H	R	R	L	Y	A	M	I	S	R	N	L	I	A	V	N	Q	Q	Q	E	P	A
58. tr|A0A3Q2H2X5|A0A3Q2H2X5 HORSE E3 ubiquitin-protein ligase Mdm2 OS Equus caballus OX 9796 GN MDM2 PE 3 SV 1	E	R	Q	Q	H	M	V	Y	C	S	N	D	L	L	G	D	L	F	G	V	P	S	F	S	V	K	E	H	R	K	I	Y	T	M	I	Y	R	N	L	V	V	V	N	Q	-	P	E	P	S
59. XP 004700519.1 E3 ubiquitin-protein ligase Mdm2 isoform X1	E	K	Q	Q	H	M	V	Y	C	S	N	D	L	L	G	D	L	F	G	E	P	S	F	S	V	K	D	H	R	K	I	Y	T	M	I	Y	R	N	L	V	I	V	N	Q	-	Q	E	P	L
60. tr|A0A8B7AVJ0|A0A8B7AVJ0 ORYAF E3 ubiquitin-protein ligase Mdm2 OS Orycteropus afer afer OX 1230840 GN MDM2 PE 3 SV 1	E	K	Q	Q	H	M	V	Y	C	S	N	D	L	L	G	D	L	F	G	E	P	S	F	S	V	K	D	H	R	K	I	Y	T	M	I	Y	R	N	L	V	V	V	N	Q	-	Q	E	P	L
61. tr|A0A2Y9G037|A0A2Y9G037 TRIMA E3 ubiquitin-protein ligase Mdm2 OS Trichechus manatus latirostris OX 127582 GN LOC101349408 PE 3 SV 1	E	K	Q	Q	H	M	V	Y	C	S	N	D	L	L	G	D	L	F	G	E	P	S	F	S	V	K	D	H	R	K	I	Y	T	M	I	Y	R	N	L	V	V	V	N	Q	-	Q	E	P	L
62. XP 049739799.1 E3 ubiquitin-protein ligase Mdm2 isoform X9	E	K	Q	Q	H	M	V	Y	C	S	N	D	L	L	G	D	L	F	G	E	P	S	F	S	V	K	D	H	R	K	I	Y	T	M	I	Y	R	N	L	V	V	V	N	Q	-	Q	E	P	L
63. XP 023414418.1 E3 ubiquitin-protein ligase Mdm2 isoform X4	E	K	Q	Q	H	M	V	Y	C	S	N	D	L	L	G	D	L	F	G	E	P	S	F	S	V	K	D	H	R	K	I	Y	T	M	I	Y	R	N	L	V	V	V	N	Q	-	Q	E	P	L
64. sp|P23804|MDM2 MOUSE E3 ubiquitin-protein ligase Mdm2 OS Mus musculus OX 10090 GN Mdm2 PE 1 SV 3	E	K	Q	Q	H	I	V	Y	C	S	N	D	L	L	G	D	V	F	G	V	P	S	F	S	V	K	E	H	R	K	I	Y	A	M	I	Y	R	N	L	V	A	V	S	Q	-	Q	-	-	-
65. XP 006241444.1 E3 ubiquitin-protein ligase Mdm2 isoform X2	E	K	Q	Q	H	I	V	Y	C	S	N	D	L	L	G	D	V	F	G	V	P	S	F	S	V	K	E	H	R	K	I	Y	A	M	I	Y	R	N	L	V	V	V	S	Q	-	Q	-	-	-
66. XP 012502786.1 PREDICTED: E3 ubiquitin-protein ligase Mdm2-like	E	K	Q	Q	H	I	V	Y	C	S	N	D	L	L	G	D	L	F	G	V	P	S	F	S	V	K	E	H	R	K	I	Y	T	M	I	Y	R	N	L	V	V	V	N	Q	-	Q	E	P	S
67. tr|H0X5M8|H0X5M8 OTOGA E3 ubiquitin-protein ligase Mdm2 OS Otolemur garnettii OX 30611 PE 3 SV 1	E	K	Q	Q	H	I	V	Y	C	S	N	D	L	L	G	D	L	F	G	V	P	S	F	S	V	K	E	H	R	K	I	Y	T	M	I	Y	R	N	L	V	V	V	N	Q	-	Q	E	S	S
68. XP 042554660.1 E3 ubiquitin-protein ligase Mdm2 isoform X1	E	K	Q	Q	H	I	V	Y	C	S	N	D	L	L	G	D	L	F	G	V	P	S	F	S	V	K	E	H	R	K	I	Y	T	M	I	Y	R	N	L	I	V	V	N	Q	-	Q	E	P	S
69. Q60524.1 RecName: Full E3 ubiquitin-protein ligase Mdm2	E	K	Q	Q	H	I	V	Y	C	S	N	D	L	L	G	D	L	F	G	V	P	S	F	S	V	K	D	H	R	K	I	H	I	M	I	Y	R	N	L	V	V	V	S	Q	-	Q	E	T	L
70. tr|A0A0N9JZX7|A0A0N9JZX7 MICOE E3 ubiquitin-protein ligase Mdm2 OS Microtus oeconomus OX 64717 GN mdm2 PE 2 SV 1	E	K	Q	Q	H	I	V	Y	C	S	N	D	L	L	G	D	L	F	G	V	P	S	F	S	V	K	E	H	R	K	I	Y	T	M	I	Y	R	N	L	V	V	V	S	Q	-	Q	E	S	S
71. tr|A0A0N7FDV3|A0A0N7FDV3 EOSFC E3 ubiquitin-protein ligase Mdm2 OS Eospalax fontanierii cansus OX 146133 GN mdm2 PE 2 SV 1	E	K	Q	Q	H	I	V	Y	C	S	N	D	L	L	G	D	L	F	G	V	P	S	F	S	V	K	E	H	R	K	I	Y	T	M	I	Y	R	N	L	V	V	V	N	Q	-	Q	D	L	S
72. tr|A0A0N9K6X1|A0A0N9K6X1 EOSFB E3 ubiquitin-protein ligase Mdm2 OS Eospalax fontanierii baileyi OX 146132 GN mdm2 PE 2 SV 1	E	K	Q	Q	H	I	V	Y	C	S	N	D	L	L	G	D	L	F	G	V	P	S	F	S	V	K	E	H	R	K	I	Y	T	M	I	Y	R	N	L	V	V	V	N	Q	-	Q	D	L	S
73. tr|G1PEZ4|G1PEZ4 MYOLU E3 ubiquitin-protein ligase Mdm2 OS Myotis lucifugus OX 59463 GN MDM2 PE 3 SV 1	E	K	Q	Q	H	I	V	Y	C	S	N	D	L	L	G	D	L	F	G	V	P	S	F	S	V	K	E	H	R	K	I	Y	T	M	I	Y	K	N	L	V	I	V	N	Q	-	A	E	P	S
74. tr|H0V2W5|H0V2W5 CAVPO E3 ubiquitin-protein ligase Mdm2 OS Cavia porcellus OX 10141 GN MDM2 PE 3 SV 2	E	K	Q	Q	H	I	V	Y	C	S	N	D	L	L	G	D	L	F	G	V	P	S	F	S	V	K	E	H	R	K	I	Y	T	M	I	Y	R	N	L	I	V	V	N	Q	-	Q	E	P	L
75. tr|I3MNE6|I3MNE6 ICTTR E3 ubiquitin-protein ligase Mdm2 OS Ictidomys tridecemlineatus OX 43179 GN Mdm2 PE 3 SV 2	E	K	Q	Q	H	I	V	Y	C	S	N	D	L	L	G	D	L	F	G	V	P	S	F	S	V	K	E	H	R	K	I	Y	T	M	I	Y	K	N	L	V	V	V	N	Q	-	Q	E	P	S
76. XP 004479250.1 E3 ubiquitin-protein ligase Mdm2 isoform X2	E	K	Q	Q	H	I	V	Y	C	S	N	D	L	L	G	D	L	F	G	V	P	S	F	S	V	K	E	H	R	K	I	Y	T	M	I	Y	R	N	L	V	V	V	N	Q	-	Q	E	P	S
77. XP 017197461.1 PREDICTED: E3 ubiquitin-protein ligase Mdm2	E	K	Q	Q	H	I	V	Y	C	S	N	D	L	L	G	D	L	F	G	V	P	S	F	S	V	K	E	H	R	K	I	Y	T	M	I	Y	R	N	L	V	V	V	N	Q	-	Q	E	P	S
78. XP 009002428.1 E3 ubiquitin-protein ligase Mdm2 isoform X1	E	K	Q	Q	H	I	V	Y	C	S	N	D	L	L	G	D	L	F	G	V	P	S	F	S	V	K	E	H	R	K	I	Y	T	M	I	Y	R	N	L	V	V	V	N	Q	-	Q	E	S	S
79. tr|G3RAW3|G3RAW3 GORGO E3 ubiquitin-protein ligase Mdm2 OS Gorilla gorilla gorilla OX 9595 GN MDM2 PE 3 SV 2 WRONG SEQUENCE AT THE END	E	K	Q	Q	H	I	V	Y	C	S	N	D	L	L	G	D	L	F	G	V	P	S	F	S	V	K	E	H	R	K	I	Y	T	M	I	Y	R	N	L	V	V	V	N	Q	-	Q	E	-	-
80. tr|H9FUJ1|H9FUJ1 MACMU E3 ubiquitin-protein ligase Mdm2 OS Macaca mulatta OX 9544 GN MDM2 PE 2 SV 1	E	K	Q	Q	H	I	V	Y	C	S	N	D	L	L	G	D	L	F	G	V	P	S	F	S	V	K	E	H	R	K	I	Y	T	M	I	Y	R	N	L	V	V	V	N	Q	-	Q	E	S	S
81. tr|A0A2I3NF10|A0A2I3NF10 PAPAN E3 ubiquitin-protein ligase Mdm2 OS Papio anubis OX 9555 PE 3 SV 2	E	K	Q	Q	H	I	V	Y	C	S	N	D	L	L	G	D	L	F	G	V	P	S	F	S	V	K	E	H	R	K	I	Y	T	M	I	Y	R	N	L	V	V	V	N	Q	-	Q	E	S	S
82. tr|A0A0D9QW59|A0A0D9QW59 CHLSB E3 ubiquitin-protein ligase Mdm2 OS Chlorocebus sabaeus OX 60711 GN MDM2 PE 3 SV 1	E	K	Q	Q	H	I	V	Y	C	S	N	D	L	L	G	D	L	F	G	V	P	S	F	S	V	K	E	H	R	K	I	Y	T	M	I	Y	R	N	L	V	V	V	N	Q	-	Q	E	S	S
83. sp|Q00987|MDM2 HUMAN E3 ubiquitin-protein ligase Mdm2 OS Homo sapiens OX 9606 GN MDM2 PE 1 SV 1	E	K	Q	Q	H	I	V	Y	C	S	N	D	L	L	G	D	L	F	G	V	P	S	F	S	V	K	E	H	R	K	I	Y	T	M	I	Y	R	N	L	V	V	V	N	Q	-	Q	E	S	S
84. tr|A0A2I3G0V8|A0A2I3G0V8 NOMLE E3 ubiquitin-protein ligase Mdm2 OS Nomascus leucogenys OX 61853 GN MDM2 PE 3 SV 1	E	K	Q	Q	H	I	V	Y	C	S	N	D	L	L	G	D	L	F	G	V	P	S	F	S	V	K	E	H	R	K	I	Y	T	M	I	Y	R	N	L	V	V	V	N	Q	-	Q	E	S	S
85. tr|H2R792|H2R792 PANTR E3 ubiquitin-protein ligase Mdm2 OS Pan troglodytes OX 9598 GN MDM2 PE 2 SV 1	E	K	Q	Q	H	I	V	Y	C	S	N	D	L	L	G	D	L	F	G	V	P	S	F	S	V	K	E	H	R	K	I	Y	T	M	I	Y	R	N	L	V	V	V	N	Q	-	Q	E	S	S
86. tr|A0A2J8W102|A0A2J8W102 PONAB E3 ubiquitin-protein ligase Mdm2 OS Pongo abelii OX 9601 GN MDM2 PE 3 SV 1	E	K	Q	Q	H	I	V	Y	C	S	N	D	L	L	G	D	L	F	G	V	P	S	F	S	V	K	E	H	R	K	I	Y	T	M	I	Y	R	N	L	V	V	V	N	Q	-	Q	E	S	S
87. tr|A0A286ZIP0|A0A286ZIP0 PIG E3 ubiquitin-protein ligase Mdm2 OS Sus scrofa OX 9823 GN MDM2 PE 3 SV 2	E	K	Q	Q	H	I	V	Y	C	S	N	D	L	L	G	D	L	F	G	V	P	S	F	S	V	K	E	H	R	K	I	Y	T	M	I	Y	R	N	L	I	V	V	N	Q	-	Q	E	P	S
88. tr|A0A6J0AKQ5|A0A6J0AKQ5 VICPA E3 ubiquitin-protein ligase Mdm2 OS Vicugna pacos OX 30538 GN MDM2 PE 3 SV 1	E	K	Q	Q	H	I	V	Y	C	S	N	D	L	L	G	D	L	F	G	V	P	S	F	S	V	K	E	H	R	K	I	Y	T	M	I	Y	R	N	L	V	V	V	N	Q	-	Q	E	P	S
89. tr|A0A2U4CR63|A0A2U4CR63 TURTR E3 ubiquitin-protein ligase Mdm2 OS Tursiops truncatus OX 9739 GN MDM2 PE 3 SV 1	E	K	Q	Q	H	I	V	Y	C	S	N	D	L	L	G	D	L	F	G	V	P	S	F	S	V	K	E	H	R	K	I	Y	T	M	I	Y	R	N	L	V	I	V	N	Q	-	Q	E	P	S
90. tr|A0A6P3TEP4|A0A6P3TEP4 SHEEP E3 ubiquitin-protein ligase Mdm2 OS Ovis aries OX 9940 GN MDM2 PE 3 SV 1	E	K	Q	Q	H	I	V	Y	C	S	N	D	L	L	G	D	L	F	G	V	P	S	F	S	V	K	E	H	R	K	I	Y	T	M	I	Y	R	N	L	I	V	V	S	Q	-	Q	E	P	S
91. tr|A5PJW5|A5PJW5 BOVIN E3 ubiquitin-protein ligase Mdm2 OS Bos taurus OX 9913 GN MDM2 PE 2 SV 1	E	K	Q	Q	H	I	V	Y	C	S	N	D	L	L	G	D	L	F	G	V	P	S	F	S	V	K	E	H	R	K	I	Y	T	M	I	Y	R	N	L	V	V	V	S	Q	Q	A	E	P	S
92. sp|Q7YRZ8|MDM2 FELCA E3 ubiquitin-protein ligase Mdm2 OS Felis catus OX 9685 GN MDM2 PE 1 SV 1	E	K	Q	Q	H	I	V	Y	C	S	N	D	L	L	G	D	L	F	G	V	P	S	F	S	V	K	E	H	R	K	I	Y	T	M	I	Y	R	N	L	V	V	V	N	Q	-	H	E	P	S
93. tr|M3Z1D2|M3Z1D2 MUSPF E3 ubiquitin-protein ligase Mdm2 OS Mustela putorius furo OX 9669 GN MDM2 PE 3 SV 1	E	K	Q	Q	H	I	V	Y	C	S	N	D	L	L	G	D	L	F	G	V	P	S	F	S	V	K	E	H	R	K	I	Y	T	M	I	Y	R	N	L	V	V	V	N	Q	-	H	E	S	S
94. sp|P56950|MDM2 CANLF E3 ubiquitin-protein ligase Mdm2 OS Canis lupus familiaris OX 9615 GN MDM2 PE 2 SV 1	E	K	Q	Q	H	I	V	Y	C	S	N	D	L	L	G	D	L	F	G	V	P	S	F	S	V	K	E	H	R	K	I	Y	T	M	I	Y	R	N	L	V	V	V	N	Q	-	H	E	P	S
95. tr|A0A4W3K6J0|A0A4W3K6J0 CALMI E3 ubiquitin-protein ligase Mdm2 OS Callorhinchus milii OX 7868 GN mdm2 PE 3 SV 1	E	K	Q	Q	H	V	V	H	C	S	D	N	P	L	G	R	L	F	G	V	Q	S	F	S	I	K	E	P	R	T	L	Y	T	M	L	S	K	N	L	I	P	L	N	P	-	E	D	S	A
96. XP 038636381.1 E3 ubiquitin-protein ligase Mdm2 isoform X1	E	K	Q	Q	H	I	V	H	C	S	D	D	L	L	S	H	L	F	G	V	Q	S	F	S	I	K	E	P	R	T	L	Y	A	M	L	S	K	N	L	T	S	V	N	H	-	E	D	S	I
97. XP 032894034.1 E3 ubiquitin-protein ligase Mdm2	E	K	Q	Q	H	I	V	H	C	S	D	E	L	L	S	Q	L	F	G	V	Q	S	F	S	V	K	E	P	R	T	L	Y	T	M	L	S	K	N	L	T	S	A	N	H	-	K	D	S	I
98. tr|A0A6I8QA00|A0A6I8QA00 XENTR E3 ubiquitin-protein ligase Mdm2 OS Xenopus tropicalis OX 8364 GN mdm2 PE 3 SV 1	E	K	Q	Q	H	I	V	H	C	S	N	D	P	L	G	E	L	F	G	V	Q	E	F	S	V	K	E	P	-	S	L	-	-	M	L	I	S	K	-	-	-	-	-	-	-	-	-	S	S
99. sp|P56273|MDM2 XENLA E3 ubiquitin-protein ligase Mdm2 OS Xenopus laevis OX 8355 GN mdm2 PE 1 SV 2	E	K	Q	Q	H	I	V	H	C	S	N	D	P	L	G	E	L	F	G	V	Q	E	F	S	V	K	E	P	R	R	L	Y	A	M	I	S	R	N	L	V	S	A	N	V	-	K	E	S	S
100. XP 013888341.1 PREDICTED: E3 ubiquitin-protein ligase Mdm2 isoform X2	Q	K	Q	Q	H	M	V	H	C	A	Q	D	A	L	G	R	V	L	G	V	D	S	F	S	V	K	E	P	R	R	L	F	A	M	V	T	K	N	L	V	C	V	R	N	-	Q	D	P	A
101. XP 008313472.1 E3 ubiquitin-protein ligase Mdm2	Q	S	Q	Q	H	I	V	H	C	A	Q	D	E	L	G	R	V	L	G	V	D	S	F	S	V	K	E	P	R	V	L	F	A	M	I	T	K	N	L	E	T	V	R	E	-	D	V	-	P
102. XP 040028484.1 E3 ubiquitin-protein ligase Mdm2	Q	K	Q	Q	H	I	V	H	C	S	Q	D	A	L	G	R	V	L	G	V	D	S	F	S	V	K	E	P	R	V	L	F	A	M	I	T	K	N	L	V	A	V	K	S	-	Q	E	S	P
103. XP 015817276.1 PREDICTED: E3 ubiquitin-protein ligase Mdm2	Q	K	Q	Q	H	M	V	H	C	A	Q	D	A	L	G	R	V	L	G	V	D	S	F	S	I	K	E	P	R	V	L	F	A	M	I	T	K	N	L	V	T	V	K	N	-	Q	D	S	T
104. XP 005475872.1 E3 ubiquitin-protein ligase Mdm2 isoform X1	Q	K	Q	Q	H	I	V	H	C	A	Q	D	A	L	G	R	V	L	G	V	D	S	F	S	V	K	E	P	R	V	L	F	A	M	I	T	K	N	L	V	A	V	R	S	-	P	E	S	T
105. XP 008303245.1 PREDICTED: E3 ubiquitin-protein ligase Mdm2	Q	K	Q	Q	H	I	V	H	C	S	Q	D	A	L	G	R	V	L	G	V	D	S	F	S	V	K	E	P	R	V	L	F	A	M	I	T	K	N	L	V	T	V	K	S	-	Q	E	S	T
106. XP 027138275.1 E3 ubiquitin-protein ligase Mdm2	Q	K	Q	Q	H	I	V	H	C	S	Q	D	A	L	G	R	V	L	G	V	D	S	F	S	V	K	E	P	R	V	L	F	A	M	I	T	K	N	L	V	A	V	K	S	-	P	E	S	P
107. XP 004083278.1 E3 ubiquitin-protein ligase Mdm2	Q	K	Q	Q	H	M	V	H	C	A	Q	D	A	L	G	R	V	L	G	V	D	S	F	S	V	K	E	P	R	V	L	F	A	M	I	T	K	N	L	V	A	V	N	N	-	K	D	S	A
108. XP 012733740.1 E3 ubiquitin-protein ligase Mdm2 isoform X2	Q	K	Q	Q	H	I	V	H	C	A	Q	D	A	L	G	R	V	L	G	V	D	S	F	S	V	K	E	P	R	V	L	F	S	M	I	S	K	N	L	V	T	V	T	S	-	Q	A	S	-
109. XP 015239398.1 PREDICTED: E3 ubiquitin-protein ligase Mdm2 isoform X2	P	K	Q	Q	H	I	V	H	C	A	Q	D	A	L	G	R	V	L	G	V	D	S	F	S	V	K	E	P	R	V	L	F	A	M	I	T	K	N	L	V	A	V	K	N	-	Q	D	S	C
110. XP 032445670.1 E3 ubiquitin-protein ligase Mdm2 isoform X2	Q	N	Q	Q	H	I	V	H	C	A	Q	D	A	L	G	R	V	L	G	V	D	S	F	S	V	K	E	P	R	V	L	F	A	M	I	T	K	N	L	E	A	V	R	N	-	Q	D	S	T
111. XP 008398561.1 PREDICTED: E3 ubiquitin-protein ligase Mdm2 isoform X2	Q	N	Q	Q	H	I	V	H	C	A	Q	D	A	L	G	R	V	L	G	V	D	S	F	S	V	K	E	P	R	V	L	F	A	M	I	T	K	N	L	E	A	V	R	N	-	Q	D	S	T
112. XP 014850850.1 PREDICTED: E3 ubiquitin-protein ligase Mdm2 isoform X2	Q	N	Q	Q	H	I	V	H	C	A	Q	D	A	L	G	R	V	L	G	V	D	S	F	S	V	K	E	P	R	V	L	F	A	M	I	T	K	N	L	E	A	V	K	N	-	Q	D	S	A
113. XP 007575245.1 PREDICTED: E3 ubiquitin-protein ligase Mdm2 isoform X3	Q	N	Q	Q	H	I	V	H	C	A	Q	D	A	L	G	R	V	L	G	V	D	S	F	S	V	K	E	P	R	V	L	F	A	M	I	T	K	N	L	E	A	V	K	N	-	Q	D	S	A
114. XP 014897144.1 PREDICTED: E3 ubiquitin-protein ligase Mdm2 isoform X2	Q	N	Q	Q	H	I	V	H	C	A	Q	D	A	L	G	R	V	L	G	V	D	S	F	S	V	K	E	P	R	V	L	F	A	M	I	T	K	N	L	E	A	V	K	N	-	Q	D	S	A
115. tr|A0A6Q2WQW1|A0A6Q2WQW1 ESOLU E3 ubiquitin-protein ligase Mdm2 OS Esox lucius OX 8010 PE 3 SV 1	K	K	Q	Q	H	I	V	H	C	A	H	D	A	L	G	A	V	L	G	V	D	S	F	S	V	K	E	P	Q	V	L	F	A	M	I	T	Q	N	L	T	A	V	K	N	-	P	G	S	Q
116. XP 015208268.1 PREDICTED: E3 ubiquitin-protein ligase Mdm2 isoform X2	K	K	Q	Q	H	I	V	H	C	T	N	D	L	L	G	D	V	L	G	V	N	S	F	S	V	K	E	P	R	N	L	Y	A	L	I	S	K	N	L	I	A	V	K	N	-	E	D	S	Q
117. tr|A0A6P3VKW8|A0A6P3VKW8 CLUHA E3 ubiquitin-protein ligase Mdm2 OS Clupea harengus OX 7950 GN mdm2 PE 3 SV 1	Q	Q	Q	Q	H	I	V	R	C	G	G	D	E	L	G	A	V	L	G	V	D	T	F	S	V	K	E	P	R	V	L	F	A	M	I	T	K	N	L	T	A	V	K	N	-	P	D	T	T
118. Ictalurus punctatus XP 017349640.1 E3 ubiquitin-protein ligase Mdm2	K	Q	Q	Q	H	I	V	H	C	G	N	D	A	L	G	T	V	L	G	V	T	S	F	S	V	K	E	P	R	A	L	F	A	M	I	S	K	N	L	I	A	V	K	I	-	P	D	S	Q
119. XP 007241080.2 E3 ubiquitin-protein ligase Mdm2	K	Q	Q	Q	H	I	V	H	C	G	N	D	A	L	G	E	V	L	G	V	T	S	F	S	V	K	E	P	R	A	L	F	A	M	I	S	K	N	L	I	A	V	K	N	-	P	E	S	Q
120. sp|O42354|MDM2 DANRE E3 ubiquitin-protein ligase Mdm2 OS Danio rerio OX 7955 GN mdm2 PE 1 SV 1	K	Q	Q	Q	H	I	V	H	C	G	E	D	P	L	G	A	V	L	G	V	K	S	F	S	V	K	E	P	R	A	L	F	A	L	I	N	R	N	L	V	T	V	K	N	-	P	E	S	Q
121. XP 016346692.1 PREDICTED: E3 ubiquitin-protein ligase Mdm2 isoform X1	K	Q	Q	Q	H	I	V	H	C	G	E	D	A	L	G	A	V	L	G	V	K	S	F	S	V	K	E	P	R	A	L	F	A	M	I	N	R	N	L	V	T	V	K	N	-	P	D	T	Q
122. XP 016370999.1 PREDICTED: E3 ubiquitin-protein ligase Mdm2	K	Q	Q	Q	H	I	V	H	C	G	E	D	A	L	G	A	V	L	G	V	K	S	F	S	V	K	E	P	R	A	L	F	A	M	I	N	R	N	L	V	T	V	K	N	-	P	D	I	Q
123. XP 016135425.1 PREDICTED: E3 ubiquitin-protein ligase Mdm2 isoform X1	K	Q	Q	Q	H	I	V	H	C	G	E	D	A	L	G	A	V	L	G	V	K	S	F	S	V	K	E	P	R	A	L	F	A	M	I	N	R	N	L	V	T	V	K	N	-	P	D	T	Q
124. (112 . 113)	Q	N	Q	Q	H	I	V	H	C	A	Q	D	A	L	G	R	V	L	G	V	D	S	F	S	V	K	E	P	R	V	L	F	A	M	I	T	K	N	L	E	A	V	K	N	-	Q	D	S	A
125. (114 . 124)	Q	N	Q	Q	H	I	V	H	C	A	Q	D	A	L	G	R	V	L	G	V	D	S	F	S	V	K	E	P	R	V	L	F	A	M	I	T	K	N	L	E	A	V	K	N	-	Q	D	S	A
126. (111 . 125)	Q	N	Q	Q	H	I	V	H	C	A	Q	D	A	L	G	R	V	L	G	V	D	S	F	S	V	K	E	P	R	V	L	F	A	M	I	T	K	N	L	E	A	V	R	N	-	Q	D	S	T
127. (121 . 122)	K	Q	Q	Q	H	I	V	H	C	G	E	D	A	L	G	A	V	L	G	V	K	S	F	S	V	K	E	P	R	A	L	F	A	M	I	N	R	N	L	V	T	V	K	N	-	P	D	T	Q
128. (127 . 123)	K	Q	Q	Q	H	I	V	H	C	G	E	D	A	L	G	A	V	L	G	V	K	S	F	S	V	K	E	P	R	A	L	F	A	M	I	N	R	N	L	V	T	V	K	N	-	P	D	T	Q
129. (110 . 126)	Q	N	Q	Q	H	I	V	H	C	A	Q	D	A	L	G	R	V	L	G	V	D	S	F	S	V	K	E	P	R	V	L	F	A	M	I	T	K	N	L	E	A	V	R	N	-	Q	D	S	T
130. (128 . 120)	K	Q	Q	Q	H	I	V	H	C	G	E	D	A	L	G	A	V	L	G	V	K	S	F	S	V	K	E	P	R	A	L	F	A	M	I	N	R	N	L	V	T	V	K	N	-	P	D	S	Q
131. (96 . 97)	E	K	Q	Q	H	I	V	H	C	S	D	D	L	L	S	H	L	F	G	V	Q	S	F	S	I	K	E	P	R	T	L	Y	T	M	L	S	K	N	L	T	S	V	N	H	-	E	D	S	I
132. (105 . 106)	Q	K	Q	Q	H	I	V	H	C	S	Q	D	A	L	G	R	V	L	G	V	D	S	F	S	V	K	E	P	R	V	L	F	A	M	I	T	K	N	L	V	A	V	K	S	-	Q	E	S	T
133. (138 . 132)	Q	K	Q	Q	H	I	V	H	C	A	Q	D	A	L	G	R	V	L	G	V	D	S	F	S	V	K	E	P	R	V	L	F	A	M	I	T	K	N	L	V	A	V	K	S	-	Q	E	S	T
134. (109 . 129)	Q	K	Q	Q	H	I	V	H	C	A	Q	D	A	L	G	R	V	L	G	V	D	S	F	S	V	K	E	P	R	V	L	F	A	M	I	T	K	N	L	V	A	V	K	N	-	Q	D	S	T
135. (133 . 137)	Q	K	Q	Q	H	I	V	H	C	A	Q	D	A	L	G	R	V	L	G	V	D	S	F	S	V	K	E	P	R	V	L	F	A	M	I	T	K	N	L	V	A	V	K	N	-	Q	D	S	T
136. (108 . 134)	Q	K	Q	Q	H	I	V	H	C	A	Q	D	A	L	G	R	V	L	G	V	D	S	F	S	V	K	E	P	R	V	L	F	A	M	I	T	K	N	L	V	A	V	K	N	-	Q	D	S	T
137. (142 . 136)	Q	K	Q	Q	H	I	V	H	C	A	Q	D	A	L	G	R	V	L	G	V	D	S	F	S	V	K	E	P	R	V	L	F	A	M	I	T	K	N	L	V	A	V	K	N	-	Q	D	S	T
138. (102 . 104)	Q	K	Q	Q	H	I	V	H	C	A	Q	D	A	L	G	R	V	L	G	V	D	S	F	S	V	K	E	P	R	V	L	F	A	M	I	T	K	N	L	V	A	V	K	S	-	Q	E	S	T
139. (118 . 119)	K	Q	Q	Q	H	I	V	H	C	G	N	D	A	L	G	A	V	L	G	V	T	S	F	S	V	K	E	P	R	A	L	F	A	M	I	S	K	N	L	I	A	V	K	N	-	P	D	S	Q
140. (100 . 103)	Q	K	Q	Q	H	M	V	H	C	A	Q	D	A	L	G	R	V	L	G	V	D	S	F	S	V	K	E	P	R	V	L	F	A	M	I	T	K	N	L	V	A	V	K	N	-	Q	D	S	T
141. (101 . 135)	Q	K	Q	Q	H	I	V	H	C	A	Q	D	A	L	G	R	V	L	G	V	D	S	F	S	V	K	E	P	R	V	L	F	A	M	I	T	K	N	L	V	A	V	K	N	-	Q	D	S	P
142. (140 . 107)	Q	K	Q	Q	H	M	V	H	C	A	Q	D	A	L	G	R	V	L	G	V	D	S	F	S	V	K	E	P	R	V	L	F	A	M	I	T	K	N	L	V	A	V	K	N	-	Q	D	S	T
143. (130 . 139)	K	Q	Q	Q	H	I	V	H	C	G	N	D	A	L	G	A	V	L	G	V	T	S	F	S	V	K	E	P	R	A	L	F	A	M	I	S	K	N	L	I	A	V	K	N	-	P	D	S	Q
144. (98 . 99)	E	K	Q	Q	H	I	V	H	C	S	N	D	P	L	G	E	L	F	G	V	Q	E	F	S	V	K	E	P	R	R	L	Y	A	M	I	S	R	N	L	V	S	A	N	V	-	K	E	S	S
145. (95 . 131)	E	K	Q	Q	H	I	V	H	C	S	D	D	L	L	G	H	L	F	G	V	Q	S	F	S	I	K	E	P	R	T	L	Y	T	M	L	S	K	N	L	I	S	V	N	H	-	E	D	S	A
146. (62 . 63)	E	K	Q	Q	H	M	V	Y	C	S	N	D	L	L	G	D	L	F	G	E	P	S	F	S	V	K	D	H	R	K	I	Y	T	M	I	Y	R	N	L	V	V	V	N	Q	-	Q	E	P	L
147. (143 . 117)	K	Q	Q	Q	H	I	V	H	C	G	N	D	A	L	G	A	V	L	G	V	D	S	F	S	V	K	E	P	R	V	L	F	A	M	I	T	K	N	L	I	A	V	K	N	-	P	D	S	Q
148. (147 . 115)	K	K	Q	Q	H	I	V	H	C	A	N	D	A	L	G	A	V	L	G	V	D	S	F	S	V	K	E	P	R	V	L	F	A	M	I	T	K	N	L	I	A	V	K	N	-	P	D	S	Q
149. (5 . 6)	E	K	Q	Q	H	I	V	H	C	A	N	D	L	L	G	D	L	F	G	V	Q	S	F	S	I	K	E	H	R	Q	L	Y	L	M	I	S	K	N	L	V	T	A	T	Q	-	Q	D	S	N
150. (4 . 149)	E	K	Q	Q	H	I	V	H	C	A	N	D	L	L	G	D	L	F	G	V	Q	S	F	S	I	K	E	H	R	Q	L	Y	L	M	I	S	K	N	L	V	T	A	T	Q	-	Q	D	S	N
151. (148 . 141)	K	K	Q	Q	H	I	V	H	C	A	N	D	A	L	G	A	V	L	G	V	D	S	F	S	V	K	E	P	R	V	L	F	A	M	I	T	K	N	L	I	A	V	K	N	-	Q	D	S	Q
152. (116 . 151)	K	K	Q	Q	H	I	V	H	C	A	N	D	L	L	G	D	V	L	G	V	D	S	F	S	V	K	E	P	R	T	L	Y	A	M	I	S	K	N	L	I	A	V	K	N	-	Q	D	S	Q
153. (3 . 150)	E	K	Q	Q	H	I	V	H	C	A	N	D	L	L	G	D	L	F	G	V	Q	S	F	S	I	K	E	H	R	Q	L	Y	L	M	I	S	K	N	L	V	T	A	S	Q	-	Q	D	S	N
154. (146 . 61)	E	K	Q	Q	H	M	V	Y	C	S	N	D	L	L	G	D	L	F	G	E	P	S	F	S	V	K	D	H	R	K	I	Y	T	M	I	Y	R	N	L	V	V	V	N	Q	-	Q	E	P	L
155. (71 . 72)	E	K	Q	Q	H	I	V	Y	C	S	N	D	L	L	G	D	L	F	G	V	P	S	F	S	V	K	E	H	R	K	I	Y	T	M	I	Y	R	N	L	V	V	V	N	Q	-	Q	D	L	S
156. (64 . 65)	E	K	Q	Q	H	I	V	Y	C	S	N	D	L	L	G	D	V	F	G	V	P	S	F	S	V	K	E	H	R	K	I	Y	A	M	I	Y	R	N	L	V	V	V	S	Q	-	Q	-	-	-
157. (159 . 60)	E	K	Q	Q	H	M	V	Y	C	S	N	D	L	L	G	D	L	F	G	E	P	S	F	S	V	K	D	H	R	K	I	Y	T	M	I	Y	R	N	L	V	V	V	N	Q	-	Q	E	P	L
158. (90 . 91)	E	K	Q	Q	H	I	V	Y	C	S	N	D	L	L	G	D	L	F	G	V	P	S	F	S	V	K	E	H	R	K	I	Y	T	M	I	Y	R	N	L	V	V	V	S	Q	-	Q	E	P	S
159. (154 . 59)	E	K	Q	Q	H	M	V	Y	C	S	N	D	L	L	G	D	L	F	G	E	P	S	F	S	V	K	D	H	R	K	I	Y	T	M	I	Y	R	N	L	V	V	V	N	Q	-	Q	E	P	L
160. (80 . 81)	E	K	Q	Q	H	I	V	Y	C	S	N	D	L	L	G	D	L	F	G	V	P	S	F	S	V	K	E	H	R	K	I	Y	T	M	I	Y	R	N	L	V	V	V	N	Q	-	Q	E	S	S
161. (160 . 82)	E	K	Q	Q	H	I	V	Y	C	S	N	D	L	L	G	D	L	F	G	V	P	S	F	S	V	K	E	H	R	K	I	Y	T	M	I	Y	R	N	L	V	V	V	N	Q	-	Q	E	S	S
162. (175 . 67)	E	K	Q	Q	H	I	V	Y	C	S	N	D	L	L	G	D	L	F	G	V	P	S	F	S	V	K	E	H	R	K	I	Y	T	M	I	Y	R	N	L	V	V	V	N	Q	-	Q	E	S	S
163. (166 . 173)	E	K	Q	Q	H	I	V	Y	C	S	N	D	L	L	G	D	L	F	G	V	P	S	F	S	V	K	E	H	R	K	I	Y	T	M	I	Y	R	N	L	V	V	V	N	Q	-	Q	E	S	S
164. (84 . 86)	E	K	Q	Q	H	I	V	Y	C	S	N	D	L	L	G	D	L	F	G	V	P	S	F	S	V	K	E	H	R	K	I	Y	T	M	I	Y	R	N	L	V	V	V	N	Q	-	Q	E	S	S
165. (163 . 164)	E	K	Q	Q	H	I	V	Y	C	S	N	D	L	L	G	D	L	F	G	V	P	S	F	S	V	K	E	H	R	K	I	Y	T	M	I	Y	R	N	L	V	V	V	N	Q	-	Q	E	S	S
166. (161 . 83)	E	K	Q	Q	H	I	V	Y	C	S	N	D	L	L	G	D	L	F	G	V	P	S	F	S	V	K	E	H	R	K	I	Y	T	M	I	Y	R	N	L	V	V	V	N	Q	-	Q	E	S	S
167. (94 . 168)	E	K	Q	Q	H	I	V	Y	C	S	N	D	L	L	G	D	L	F	G	V	P	S	F	S	V	K	E	H	R	K	I	Y	T	M	I	Y	R	N	L	V	V	V	N	Q	-	H	E	P	S
168. (92 . 93)	E	K	Q	Q	H	I	V	Y	C	S	N	D	L	L	G	D	L	F	G	V	P	S	F	S	V	K	E	H	R	K	I	Y	T	M	I	Y	R	N	L	V	V	V	N	Q	-	H	E	P	S
169. (69 . 70)	E	K	Q	Q	H	I	V	Y	C	S	N	D	L	L	G	D	L	F	G	V	P	S	F	S	V	K	E	H	R	K	I	Y	T	M	I	Y	R	N	L	V	V	V	S	Q	-	Q	E	S	S
170. (158 . 89)	E	K	Q	Q	H	I	V	Y	C	S	N	D	L	L	G	D	L	F	G	V	P	S	F	S	V	K	E	H	R	K	I	Y	T	M	I	Y	R	N	L	V	V	V	N	Q	-	Q	E	P	S
171. (172 . 87)	E	K	Q	Q	H	I	V	Y	C	S	N	D	L	L	G	D	L	F	G	V	P	S	F	S	V	K	E	H	R	K	I	Y	T	M	I	Y	R	N	L	V	V	V	N	Q	-	Q	E	P	S
172. (170 . 88)	E	K	Q	Q	H	I	V	Y	C	S	N	D	L	L	G	D	L	F	G	V	P	S	F	S	V	K	E	H	R	K	I	Y	T	M	I	Y	R	N	L	V	V	V	N	Q	-	Q	E	P	S
173. (79 . 85)	E	K	Q	Q	H	I	V	Y	C	S	N	D	L	L	G	D	L	F	G	V	P	S	F	S	V	K	E	H	R	K	I	Y	T	M	I	Y	R	N	L	V	V	V	N	Q	-	Q	E	S	S
174. (182 . 58)	E	K	Q	Q	H	I	V	Y	C	S	N	D	L	L	G	D	L	F	G	V	P	S	F	S	V	K	E	H	R	K	I	Y	T	M	I	Y	R	N	L	V	V	V	N	Q	-	Q	E	P	S
175. (165 . 78)	E	K	Q	Q	H	I	V	Y	C	S	N	D	L	L	G	D	L	F	G	V	P	S	F	S	V	K	E	H	R	K	I	Y	T	M	I	Y	R	N	L	V	V	V	N	Q	-	Q	E	S	S
176. (77 . 188)	E	K	Q	Q	H	I	V	Y	C	S	N	D	L	L	G	D	L	F	G	V	P	S	F	S	V	K	E	H	R	K	I	Y	T	M	I	Y	R	N	L	V	V	V	N	Q	-	Q	E	P	S
177. (156 . 169)	E	K	Q	Q	H	I	V	Y	C	S	N	D	L	L	G	D	L	F	G	V	P	S	F	S	V	K	E	H	R	K	I	Y	T	M	I	Y	R	N	L	V	V	V	S	Q	-	Q	E	S	S
178. (76 . 181)	E	K	Q	Q	H	I	V	Y	C	S	N	D	L	L	G	D	L	F	G	V	P	S	F	S	V	K	E	H	R	K	I	Y	T	M	I	Y	R	N	L	V	V	V	N	Q	-	Q	E	P	S
179. (162 . 183)	E	K	Q	Q	H	I	V	Y	C	S	N	D	L	L	G	D	L	F	G	V	P	S	F	S	V	K	E	H	R	K	I	Y	T	M	I	Y	R	N	L	V	V	V	N	Q	-	Q	E	P	S
180. (155 . 177)	E	K	Q	Q	H	I	V	Y	C	S	N	D	L	L	G	D	L	F	G	V	P	S	F	S	V	K	E	H	R	K	I	Y	T	M	I	Y	R	N	L	V	V	V	N	Q	-	Q	E	P	S
181. (185 . 179)	E	K	Q	Q	H	I	V	Y	C	S	N	D	L	L	G	D	L	F	G	V	P	S	F	S	V	K	E	H	R	K	I	Y	T	M	I	Y	R	N	L	V	V	V	N	Q	-	Q	E	P	S
182. (171 . 73)	E	K	Q	Q	H	I	V	Y	C	S	N	D	L	L	G	D	L	F	G	V	P	S	F	S	V	K	E	H	R	K	I	Y	T	M	I	Y	R	N	L	V	V	V	N	Q	-	Q	E	P	S
183. (66 . 176)	E	K	Q	Q	H	I	V	Y	C	S	N	D	L	L	G	D	L	F	G	V	P	S	F	S	V	K	E	H	R	K	I	Y	T	M	I	Y	R	N	L	V	V	V	N	Q	-	Q	E	P	S
184. (186 . 180)	E	K	Q	Q	H	I	V	Y	C	S	N	D	L	L	G	D	L	F	G	V	P	S	F	S	V	K	E	H	R	K	I	Y	T	M	I	Y	R	N	L	V	V	V	N	Q	-	Q	E	P	S
185. (174 . 167)	E	K	Q	Q	H	I	V	Y	C	S	N	D	L	L	G	D	L	F	G	V	P	S	F	S	V	K	E	H	R	K	I	Y	T	M	I	Y	R	N	L	V	V	V	N	Q	-	Q	E	P	S
186. (68 . 74)	E	K	Q	Q	H	I	V	Y	C	S	N	D	L	L	G	D	L	F	G	V	P	S	F	S	V	K	E	H	R	K	I	Y	T	M	I	Y	R	N	L	I	V	V	N	Q	-	Q	E	P	S
187. (157 . 178)	E	K	Q	Q	H	I	V	Y	C	S	N	D	L	L	G	D	L	F	G	V	P	S	F	S	V	K	E	H	R	K	I	Y	T	M	I	Y	R	N	L	V	V	V	N	Q	-	Q	E	P	S
188. (75 . 184)	E	K	Q	Q	H	I	V	Y	C	S	N	D	L	L	G	D	L	F	G	V	P	S	F	S	V	K	E	H	R	K	I	Y	T	M	I	Y	R	N	L	V	V	V	N	Q	-	Q	E	P	S
189. (56 . 57)	K	K	Q	Q	H	I	V	Y	C	S	D	D	L	L	G	D	L	F	G	V	P	S	F	S	V	K	E	H	R	R	L	Y	A	M	I	S	R	N	L	I	A	V	N	Q	Q	Q	E	P	S
190. (191 . 152)	E	K	Q	Q	H	I	V	H	C	S	N	D	L	L	G	D	L	F	G	V	Q	S	F	S	V	K	E	P	R	T	L	Y	A	M	I	S	K	N	L	I	A	V	N	H	-	Q	D	S	S
191. (195 . 144)	E	K	Q	Q	H	I	V	H	C	S	N	D	L	L	G	D	L	F	G	V	Q	S	F	S	V	K	E	P	R	R	L	Y	A	M	I	S	R	N	L	V	A	V	N	Q	-	Q	D	S	S
192. (2 . 153)	E	K	Q	Q	H	I	V	H	C	A	N	D	L	L	G	D	L	F	G	V	Q	S	F	S	I	K	E	H	R	Q	L	Y	L	M	I	S	K	N	L	V	T	V	S	Q	-	Q	D	S	S
193. (189 . 187)	E	K	Q	Q	H	I	V	Y	C	S	N	D	L	L	G	D	L	F	G	V	P	S	F	S	V	K	E	H	R	R	L	Y	A	M	I	S	R	N	L	V	A	V	N	Q	-	Q	E	P	S
194. (1 . 192)	E	K	Q	Q	H	I	V	H	C	A	N	D	L	L	G	D	L	F	G	V	Q	S	F	S	V	K	E	H	R	Q	L	Y	L	M	I	S	K	N	L	V	T	V	N	Q	-	Q	D	S	S
195. (196 . 193)	E	K	Q	Q	H	I	V	H	C	S	N	D	L	L	G	D	L	F	G	V	P	S	F	S	V	K	E	H	R	R	L	Y	A	M	I	S	R	N	L	V	A	V	N	Q	-	Q	D	S	S
196. (203 . 194)	E	K	Q	Q	H	I	V	H	C	A	N	D	L	L	G	D	L	F	G	V	P	S	F	S	V	K	E	H	R	R	L	Y	A	M	I	S	R	N	L	V	A	V	N	Q	-	Q	D	S	S
197. (9 . 10)	E	K	Q	Q	H	I	V	H	C	A	N	D	L	L	G	D	L	F	G	V	T	S	F	S	V	K	E	H	R	R	L	Y	S	M	I	S	R	N	L	I	A	I	N	Q	-	Q	D	S	T
198. (12 . 13)	E	K	Q	Q	H	I	V	H	C	A	N	D	L	L	G	D	L	F	G	V	T	S	F	S	V	K	E	H	R	R	L	Y	S	M	I	S	R	N	L	I	A	I	N	Q	-	Q	D	S	T
199. (14 . 15)	E	K	Q	Q	H	I	V	H	C	A	N	D	L	L	G	D	L	F	G	V	T	S	F	S	V	K	E	H	R	R	L	Y	S	M	I	S	R	N	L	I	A	I	N	Q	-	Q	D	S	T
200. (19 . 20)	E	K	Q	Q	H	I	V	H	C	A	N	D	L	L	G	D	L	F	G	V	P	S	F	S	V	K	E	H	R	R	V	Y	S	M	I	S	R	N	L	V	A	I	N	Q	-	Q	D	S	T
201. (198 . 205)	E	K	Q	Q	H	I	V	H	C	A	N	D	L	L	G	D	L	F	G	V	T	S	F	S	V	K	E	H	R	R	L	Y	S	M	I	S	R	N	L	I	A	I	N	Q	-	Q	D	S	T
202. (38 . 39)	E	K	Q	Q	H	I	V	H	C	A	N	D	L	L	G	D	L	F	G	V	T	S	F	S	V	K	E	H	R	R	L	Y	S	M	I	S	R	N	L	I	A	I	N	Q	-	Q	E	S	T
203. (241 . 208)	E	K	Q	Q	H	I	V	H	C	A	N	D	L	L	G	D	L	F	G	V	P	S	F	S	V	K	E	H	R	R	L	Y	S	M	I	S	R	N	L	V	A	I	N	Q	-	Q	D	S	T
204. (197 . 201)	E	K	Q	Q	H	I	V	H	C	A	N	D	L	L	G	D	L	F	G	V	T	S	F	S	V	K	E	H	R	R	L	Y	S	M	I	S	R	N	L	I	A	I	N	Q	-	Q	D	S	T
205. (11 . 199)	E	K	Q	Q	H	I	V	H	C	A	N	D	L	L	G	D	L	F	G	V	T	S	F	S	V	K	E	H	R	R	L	Y	S	M	I	S	R	N	L	I	A	I	N	Q	-	Q	D	S	T
206. (37 . 202)	E	K	Q	Q	H	I	V	H	C	A	N	D	L	L	G	D	L	F	G	V	T	S	F	S	V	K	E	H	R	R	L	Y	S	M	I	S	R	N	L	I	A	I	N	Q	-	Q	E	S	T
207. (7 . 8)	E	K	Q	Q	H	I	V	H	C	A	N	D	L	L	G	D	L	F	G	V	T	S	F	S	V	K	E	H	R	R	L	Y	S	M	I	S	R	N	L	I	A	I	N	Q	-	Q	D	S	T
208. (16 . 200)	E	K	Q	Q	H	I	V	H	C	A	N	D	L	L	G	D	L	F	G	V	P	S	F	S	V	K	E	H	R	R	V	Y	S	M	I	S	R	N	L	V	A	I	N	Q	-	Q	D	S	T
209. (207 . 204)	E	K	Q	Q	H	I	V	H	C	A	N	D	L	L	G	D	L	F	G	V	T	S	F	S	V	K	E	H	R	R	L	Y	S	M	I	S	R	N	L	I	A	I	N	Q	-	Q	D	S	T
210. (17 . 18)	E	K	E	Q	H	I	V	H	C	A	N	D	L	L	G	D	L	F	G	V	T	S	F	S	V	K	E	H	R	R	I	Y	S	M	I	S	R	N	L	I	A	I	N	Q	-	Q	D	S	T
211. (21 . 22)	E	K	Q	Q	H	I	V	H	C	A	N	D	L	L	G	D	L	F	E	V	T	S	F	S	V	K	E	H	R	R	L	Y	S	M	I	S	R	N	L	L	A	I	N	Q	-	Q	D	S	K
212. (49 . 50)	E	K	Q	Q	H	I	V	H	C	A	N	D	L	L	G	D	L	F	G	V	T	S	F	S	V	K	E	H	R	R	L	Y	S	M	I	S	R	N	L	I	A	I	N	Q	-	Q	D	S	M
213. (23 . 27)	E	K	Q	Q	H	I	V	H	C	A	N	D	L	L	G	D	L	F	G	V	T	S	F	S	V	K	E	H	R	R	L	Y	S	M	I	S	R	N	L	I	A	I	N	Q	-	Q	D	S	A
214. (28 . 29)	E	K	Q	Q	H	I	V	H	C	A	N	D	L	L	G	D	L	F	G	V	T	S	F	S	V	K	E	H	R	R	L	Y	S	M	I	S	R	N	L	I	A	I	N	Q	-	Q	D	S	T
215. (242 . 240)	E	K	Q	Q	H	I	V	H	C	A	N	D	L	L	G	D	L	F	G	V	T	S	F	S	V	K	E	H	R	R	L	Y	S	M	I	S	R	N	L	I	A	I	N	Q	-	Q	D	S	T
216. (34 . 35)	E	K	Q	Q	H	I	V	H	C	A	N	D	L	L	G	D	L	F	G	V	T	S	F	S	V	K	E	H	R	R	L	Y	S	M	I	S	R	N	L	I	A	I	N	Q	-	Q	D	S	T
217. (213 . 41)	E	K	Q	Q	H	I	V	H	C	A	N	D	L	L	G	D	L	F	G	V	T	S	F	S	V	K	E	H	R	R	L	Y	S	M	I	S	R	N	L	I	A	I	N	Q	-	Q	D	S	T
218. (24 . 32)	E	K	Q	Q	H	I	V	H	C	A	N	D	L	L	G	D	L	F	G	V	T	S	F	S	V	K	E	H	R	R	L	Y	S	M	I	S	R	N	L	I	A	I	N	Q	-	Q	D	S	T
219. (216 . 25)	E	K	Q	Q	H	I	V	H	C	A	N	D	L	L	G	D	L	F	G	V	T	S	F	S	V	K	E	H	R	R	L	Y	S	M	I	S	R	N	L	I	A	I	N	Q	-	Q	D	S	T
220. (212 . 42)	E	K	Q	Q	H	I	V	H	C	A	N	D	L	L	G	D	L	F	G	V	T	S	F	S	V	K	E	H	R	R	L	Y	S	M	I	S	R	N	L	I	A	I	N	Q	-	Q	D	S	T
221. (46 . 51)	E	K	Q	Q	H	I	V	H	C	A	N	D	L	L	G	D	L	F	G	V	T	S	F	S	V	K	E	H	R	R	L	Y	S	M	I	S	R	N	L	I	A	I	N	Q	-	Q	D	S	T
222. (52 . 55)	E	K	Q	Q	H	I	V	H	C	A	N	D	L	L	G	D	L	F	G	V	T	S	F	S	V	K	E	H	R	R	L	Y	S	M	I	S	R	N	L	I	A	I	N	Q	-	Q	D	S	T
223. (26 . 33)	E	K	Q	Q	H	I	V	H	C	A	N	D	L	L	G	D	L	F	G	V	T	S	F	S	V	K	E	H	R	R	L	Y	S	M	I	S	R	N	L	I	A	V	N	Q	-	Q	D	S	T
224. (31 . 206)	E	K	Q	Q	H	I	V	H	C	A	N	D	L	L	G	D	L	F	G	V	T	S	F	S	V	K	E	H	R	R	L	Y	S	M	I	S	R	N	L	I	A	I	N	Q	-	Q	D	S	T
225. (36 . 48)	E	K	Q	Q	H	I	V	H	C	A	N	D	L	L	G	D	L	F	G	V	T	S	F	S	V	K	E	H	R	R	L	Y	S	M	I	S	R	N	L	I	A	I	N	Q	-	Q	D	S	T
226. (54 . 228)	E	K	Q	Q	H	I	V	H	C	A	N	D	L	L	G	D	L	F	G	V	T	S	F	S	V	K	E	H	R	R	L	Y	S	M	I	S	R	N	L	I	A	I	N	Q	-	Q	D	S	T
227. (222 . 45)	E	K	Q	Q	H	I	V	H	C	A	N	D	L	L	G	D	L	F	G	V	T	S	F	S	V	K	E	H	R	R	L	Y	S	M	I	S	R	N	L	I	A	I	N	Q	-	Q	D	S	T
228. (40 . 53)	E	K	Q	Q	H	I	V	H	C	A	N	D	L	L	G	D	L	F	G	V	T	S	F	S	V	K	E	H	R	R	L	Y	S	M	I	S	R	N	L	I	A	I	N	Q	-	Q	G	S	T
229. (30 . 214)	E	K	Q	Q	H	I	V	H	C	A	N	D	L	L	G	D	L	F	G	V	T	S	F	S	V	K	E	H	R	R	L	Y	S	M	I	S	R	N	L	I	A	I	N	Q	-	Q	D	S	T
230. (219 . 210)	E	K	Q	Q	H	I	V	H	C	A	N	D	L	L	G	D	L	F	G	V	T	S	F	S	V	K	E	H	R	R	L	Y	S	M	I	S	R	N	L	I	A	I	N	Q	-	Q	D	S	T
231. (43 . 218)	E	K	Q	Q	H	I	V	H	C	A	N	D	L	L	G	D	L	F	G	V	T	S	F	S	V	K	E	H	R	R	L	Y	S	M	I	S	R	N	L	I	A	I	N	Q	-	Q	D	S	T
232. (44 . 226)	E	K	Q	Q	H	I	V	H	C	A	N	D	L	L	G	D	L	F	G	V	T	S	F	S	V	K	E	H	R	R	L	Y	S	M	I	S	R	N	L	I	A	I	N	Q	-	Q	D	S	T
233. (215 . 209)	E	K	Q	Q	H	I	V	H	C	A	N	D	L	L	G	D	L	F	G	V	T	S	F	S	V	K	E	H	R	R	L	Y	S	M	I	S	R	N	L	I	A	I	N	Q	-	Q	D	S	T
234. (220 . 235)	E	K	Q	Q	H	I	V	H	C	A	N	D	L	L	G	D	L	F	G	V	T	S	F	S	V	K	E	H	R	R	L	Y	S	M	I	S	R	N	L	I	A	I	N	Q	-	Q	D	S	T
235. (227 . 232)	E	K	Q	Q	H	I	V	H	C	A	N	D	L	L	G	D	L	F	G	V	T	S	F	S	V	K	E	H	R	R	L	Y	S	M	I	S	R	N	L	I	A	I	N	Q	-	Q	D	S	T
236. (217 . 223)	E	K	Q	Q	H	I	V	H	C	A	N	D	L	L	G	D	L	F	G	V	T	S	F	S	V	K	E	H	R	R	L	Y	S	M	I	S	R	N	L	I	A	I	N	Q	-	Q	D	S	T
237. (211 . 229)	E	K	Q	Q	H	I	V	H	C	A	N	D	L	L	G	D	L	F	G	V	T	S	F	S	V	K	E	H	R	R	L	Y	S	M	I	S	R	N	L	I	A	I	N	Q	-	Q	D	S	T
238. (244 . 47)	E	K	Q	Q	H	I	V	H	C	A	N	D	L	L	G	D	L	F	G	V	T	S	F	S	V	K	E	H	R	R	L	Y	S	M	I	S	R	N	L	I	A	I	N	Q	-	Q	D	S	T
239. (238 . 237)	E	K	Q	Q	H	I	V	H	C	A	N	D	L	L	G	D	L	F	G	V	T	S	F	S	V	K	E	H	R	R	L	Y	S	M	I	S	R	N	L	I	A	I	N	Q	-	Q	D	S	T
240. (230 . 234)	E	K	Q	Q	H	I	V	H	C	A	N	D	L	L	G	D	L	F	G	V	T	S	F	S	V	K	E	H	R	R	L	Y	S	M	I	S	R	N	L	I	A	I	N	Q	-	Q	D	S	T
241. (233 . 224)	E	K	Q	Q	H	I	V	H	C	A	N	D	L	L	G	D	L	F	G	V	T	S	F	S	V	K	E	H	R	R	L	Y	S	M	I	S	R	N	L	I	A	I	N	Q	-	Q	D	S	T
242. (239 . 243)	E	K	Q	Q	H	I	V	H	C	A	N	D	L	L	G	D	L	F	G	V	T	S	F	S	V	K	E	H	R	R	L	Y	S	M	I	S	R	N	L	I	A	I	N	Q	-	Q	D	S	T
243. (221 . 231)	E	K	Q	Q	H	I	V	H	C	A	N	D	L	L	G	D	L	F	G	V	T	S	F	S	V	K	E	H	R	R	L	Y	S	M	I	S	R	N	L	I	A	I	N	Q	-	Q	D	S	T
244. (236 . 225)	E	K	Q	Q	H	I	V	H	C	A	N	D	L	L	G	D	L	F	G	V	T	S	F	S	V	K	E	H	R	R	L	Y	S	M	I	S	R	N	L	I	A	I	N	Q	-	Q	D	S	T
	163	164	165	166	167	168	169	170	171	172	173	174	175	176	177	178	179	180	181	182	183	184	185	186	187	188	189	190	191	192	193	194	195	196	197	198	199	200	201	202	203	204	205	206	207	208	209	210	211
1. XP 015261210.1 PREDICTED: E3 ubiquitin-protein ligase Mdm2 isoform X1	-	-	-	-	-	-	-	-	-	-	-	-	-	-	-	-	-	-	-	-	-	-	S	T	S	A	K	R	V	H	-	-	-	-	-	-	-	-	-	-	-	S	E	T	-	-	-	-	-
2. XP 008114806.2 PREDICTED: E3 ubiquitin-protein ligase Mdm2	-	-	-	-	-	-	-	-	-	-	-	-	-	-	-	-	-	-	-	-	-	-	T	T	S	R	R	R	A	Y	-	-	-	-	-	-	-	-	-	-	-	S	E	T	-	-	-	-	-
3. XP 025019297.1 E3 ubiquitin-protein ligase Mdm2	-	-	-	-	-	-	-	-	-	-	-	-	-	-	-	-	-	-	-	-	-	-	T	T	S	R	R	T	Y	S	-	-	-	-	-	-	-	-	-	-	-	E	T	-	-	-	-	-	-
4. XP 013907923.1 PREDICTED: E3 ubiquitin-protein ligase Mdm2 isoform X1	-	-	-	-	-	-	-	-	-	-	-	-	-	-	-	-	-	-	-	-	-	-	T	T	S	R	R	T	R	S	-	-	-	-	-	-	-	-	-	-	-	S	E	T	-	-	-	-	-
5. tr|T1DHM2|T1DHM2 CROHD E3 ubiquitin-protein ligase Mdm2 OS Crotalus horridus OX 35024 PE 2 SV 1	-	-	-	-	-	-	-	-	-	-	-	-	-	-	-	-	-	-	-	-	-	-	T	T	S	R	R	T	R	S	-	-	-	-	-	-	-	-	-	-	-	S	E	T	-	-	-	-	-
6. XP 015667945.1 E3 ubiquitin-protein ligase Mdm2 isoform X1	-	-	-	-	-	-	-	-	-	-	-	-	-	-	-	-	-	-	-	-	-	-	T	T	S	R	R	T	R	S	-	-	-	-	-	-	-	-	-	-	-	S	E	T	-	-	-	-	-
7. tr|A0A093Q2G3|A0A093Q2G3 9PASS E3 ubiquitin-protein ligase Mdm2 (Fragment) OS Manacus vitellinus OX 328815 GN N305 02737 PE 3 SV 1	-	-	-	-	Q	T	S	S	N	V	-	-	-	-	-	-	-	T	S	Q	P	T	T	S	S	R	R	R	T	H	-	-	-	-	-	-	-	-	-	-	-	S	E	S	-	-	-	-	-
8. tr|A0A091MP31|A0A091MP31 9PASS E3 ubiquitin-protein ligase Mdm2 (Fragment) OS Acanthisitta chloris OX 57068 GN N310 04040 PE 3 SV 1	-	-	-	-	Q	T	S	S	N	V	-	-	-	-	-	-	-	A	S	R	P	T	T	S	S	K	R	R	T	H	-	-	-	-	-	-	-	-	-	-	-	S	E	S	-	-	-	-	-
9. XP 009084988.1 E3 ubiquitin-protein ligase Mdm2	-	-	-	-	Q	T	S	S	S	V	-	-	-	-	-	-	-	T	S	R	P	T	T	S	S	R	R	R	T	H	-	-	-	-	-	-	-	-	-	-	-	S	E	S	-	-	-	-	-
10. tr|A0A6I9HFT8|A0A6I9HFT8 GEOFO E3 ubiquitin-protein ligase Mdm2 OS Geospiza fortis OX 48883 GN MDM2 PE 3 SV 1	-	-	-	-	Q	T	S	S	S	V	-	-	-	-	-	-	-	T	S	R	P	T	T	S	S	R	R	R	T	H	-	-	-	-	-	-	-	-	-	-	-	S	E	S	-	-	-	-	-
11. tr|A0A8C3E8N0|A0A8C3E8N0 9CORV E3 ubiquitin-protein ligase Mdm2 OS Corvus moneduloides OX 1196302 GN MDM2 PE 3 SV 1	-	-	-	-	Q	T	S	S	N	V	-	-	-	-	-	-	-	T	C	Q	A	T	T	S	S	R	R	R	T	H	-	-	-	-	-	-	-	-	-	-	-	S	E	S	-	-	-	-	-
12. XP 015483835.1 E3 ubiquitin-protein ligase Mdm2 isoform X1	-	-	-	-	Q	T	S	S	N	V	-	-	-	-	-	-	-	T	S	R	P	T	T	S	S	R	R	R	T	H	-	-	-	-	-	-	-	-	-	-	-	S	E	S	-	-	-	-	-
13. XP 014104378.1 PREDICTED: E3 ubiquitin-protein ligase Mdm2 isoform X1	-	-	-	-	Q	T	S	S	N	V	-	-	-	-	-	-	-	T	S	R	P	T	T	S	S	R	R	R	T	H	-	-	-	-	-	-	-	-	-	-	-	S	E	S	-	-	-	-	-
14. XP 014735320.1 PREDICTED: E3 ubiquitin-protein ligase Mdm2 isoform X1	-	-	-	-	Q	T	S	S	N	M	-	-	-	-	-	-	-	T	S	R	P	T	T	S	S	R	R	R	T	H	-	-	-	-	-	-	-	-	-	-	-	S	E	S	-	-	-	-	-
15. tr|U3K6C0|U3K6C0 FICAL E3 ubiquitin-protein ligase Mdm2 OS Ficedula albicollis OX 59894 GN MDM2 PE 3 SV 2	-	-	-	-	Q	T	S	S	N	M	-	-	-	-	-	-	-	T	S	R	P	T	T	S	S	R	R	R	T	H	-	-	-	-	-	-	-	-	-	-	-	S	E	S	-	-	-	-	-
16. XP 010220001.1 PREDICTED: E3 ubiquitin-protein ligase Mdm2 isoform X1	-	-	-	-	Q	A	S	P	N	L	-	-	-	-	-	-	-	A	S	R	P	T	T	S	S	R	R	R	T	H	-	-	-	-	-	-	-	-	-	-	-	S	E	S	-	-	-	-	-
17. tr|F1NGX6|F1NGX6 CHICK E3 ubiquitin-protein ligase Mdm2 OS Gallus gallus OX 9031 GN MDM2 PE 3 SV 2	-	-	-	-	Q	T	S	S	N	A	-	-	-	-	-	-	-	T	S	Q	P	T	T	-	S	R	R	R	T	H	-	-	-	-	-	-	-	-	-	-	-	S	E	S	-	-	-	-	-
18. tr|A0A8B9T3Y6|A0A8B9T3Y6 ANAPL E3 ubiquitin-protein ligase Mdm2 OS Anas platyrhynchos OX 8839 PE 3 SV 1	-	-	-	-	Q	T	S	S	N	V	-	-	-	-	-	-	-	T	P	R	P	T	S	S	S	R	R	R	T	H	-	-	-	-	-	-	-	-	-	-	-	S	E	S	-	-	-	-	-
19. XP 009670027.1 PREDICTED: E3 ubiquitin-protein ligase Mdm2 isoform X1	-	-	-	-	Q	T	S	P	N	L	-	-	-	-	-	-	-	A	S	R	P	T	T	S	S	R	R	R	T	H	-	-	-	-	-	-	-	-	-	-	-	S	E	S	-	-	-	-	-
20. XP 013803234.1 PREDICTED: E3 ubiquitin-protein ligase Mdm2 isoform X1	-	-	-	-	Q	T	S	P	N	L	-	-	-	-	-	-	-	T	S	R	P	T	T	S	S	R	R	R	T	H	-	-	-	-	-	-	-	-	-	-	-	S	E	S	-	-	-	-	-
21. XP 030316455.1 E3 ubiquitin-protein ligase Mdm2 isoform X1	-	-	-	-	Q	T	S	S	N	V	-	-	-	-	-	-	-	T	S	R	P	A	A	S	S	R	R	R	T	H	-	-	-	-	-	-	-	-	-	-	-	S	E	S	-	-	-	-	-
22. XP 009996031.1 PREDICTED: E3 ubiquitin-protein ligase Mdm2 isoform X1	-	-	-	-	Q	T	S	S	N	V	-	-	-	-	-	-	-	T	S	R	P	T	T	S	S	R	R	R	T	H	-	-	-	-	-	-	-	-	-	-	-	S	E	S	-	-	-	-	-
23. XP 010200951.1 PREDICTED: E3 ubiquitin-protein ligase Mdm2 isoform X1	-	-	-	-	Q	T	S	S	N	G	-	-	-	-	-	-	-	T	S	R	P	T	T	S	S	R	R	R	T	H	-	-	-	-	-	-	-	-	-	-	-	S	E	S	-	-	-	-	-
24. XP 010134699.1 PREDICTED: E3 ubiquitin-protein ligase Mdm2 isoform X1	-	-	-	-	Q	T	S	S	N	M	-	-	-	-	-	-	-	A	S	R	P	A	T	S	-	R	R	R	T	H	-	-	-	-	-	-	-	-	-	-	-	S	E	S	-	-	-	-	-
25. XP 010157423.1 PREDICTED: E3 ubiquitin-protein ligase Mdm2 isoform X1	-	-	-	-	Q	A	A	S	H	V	-	-	-	-	-	-	-	T	S	R	P	T	T	S	S	R	R	R	T	H	-	-	-	-	-	-	-	-	-	-	-	S	E	S	-	-	-	-	-
26. XP 010019038.1 PREDICTED: E3 ubiquitin-protein ligase Mdm2 isoform X1	-	-	-	-	Q	T	S	S	N	V	-	-	-	-	-	-	-	T	S	R	P	T	T	S	S	R	R	R	T	H	-	-	-	-	-	-	-	-	-	-	-	S	E	S	-	-	-	-	-
27. XP 014819102.1 PREDICTED: E3 ubiquitin-protein ligase Mdm2 isoform X1	-	-	-	-	Q	T	S	S	N	G	-	-	-	-	-	-	-	S	S	R	P	T	T	S	S	R	R	R	T	H	-	-	-	-	-	-	-	-	-	-	-	S	E	S	-	-	-	-	-
28. XP 009868690.1 PREDICTED: E3 ubiquitin-protein ligase Mdm2 isoform X1	-	-	-	-	Q	T	S	S	N	V	-	-	-	-	-	-	-	T	S	R	P	A	T	S	-	R	R	R	T	H	-	-	-	-	-	-	-	-	-	-	-	S	E	S	-	-	-	-	-
29. XP 008935470.1 PREDICTED: E3 ubiquitin-protein ligase Mdm2 isoform X1	-	-	-	-	Q	A	S	S	N	V	-	-	-	-	-	-	-	T	S	R	P	A	T	S	S	R	R	R	T	H	-	-	-	-	-	-	-	-	-	-	-	S	E	S	-	-	-	-	-
30. XP 032855653.2 E3 ubiquitin-protein ligase Mdm2 isoform X1	-	-	-	-	Q	T	S	-	N	M	-	-	-	-	-	-	-	T	S	Q	A	T	T	S	S	R	R	R	T	H	-	-	-	-	-	-	-	-	-	-	-	S	E	S	-	-	-	-	-
31. XP 013158451.1 E3 ubiquitin-protein ligase Mdm2 isoform X2	-	-	-	-	Q	T	S	S	N	V	-	-	-	-	-	-	-	T	S	R	P	T	T	S	T	R	R	R	T	H	-	-	-	-	-	-	-	-	-	-	-	S	E	S	-	-	-	-	-
32. XP 010180687.1 PREDICTED: E3 ubiquitin-protein ligase Mdm2 isoform X1	-	-	-	-	Q	T	S	S	N	M	-	-	-	-	-	-	-	A	S	R	P	A	T	S	S	R	R	R	T	H	-	-	-	-	-	-	-	-	-	-	-	S	E	S	-	-	-	-	-
33. XP 009561549.1 PREDICTED: E3 ubiquitin-protein ligase Mdm2 isoform X1	-	-	-	-	Q	T	S	S	N	V	-	-	-	-	-	-	-	T	S	R	P	T	T	S	S	R	R	R	P	H	-	-	-	-	-	-	-	-	-	-	-	S	E	S	-	-	-	-	-
34. XP 009506625.1 PREDICTED: E3 ubiquitin-protein ligase Mdm2 isoform X1	-	-	-	-	Q	T	S	S	N	V	-	-	-	-	-	-	-	T	S	R	P	T	T	S	S	R	R	R	Q	H	-	-	-	-	-	-	-	-	-	-	-	S	E	S	-	-	-	-	-
35. XP 010085738.1 PREDICTED: E3 ubiquitin-protein ligase Mdm2 isoform X1	-	-	-	-	Q	T	S	S	N	V	-	-	-	-	-	-	-	T	S	R	P	T	T	S	S	R	R	R	T	H	-	-	-	-	-	-	-	-	-	-	-	S	V	S	-	-	-	-	-
36. XP 009947359.1 PREDICTED: E3 ubiquitin-protein ligase Mdm2 isoform X1	-	-	-	-	Q	T	S	S	N	V	-	-	-	-	-	-	-	T	S	R	P	A	T	-	S	R	R	R	T	H	-	-	-	-	-	-	-	-	-	-	-	S	E	S	-	-	-	-	-
37. XP 029858549.1 E3 ubiquitin-protein ligase Mdm2 isoform X3	-	-	-	-	Q	T	S	S	N	V	-	-	-	-	-	-	-	T	S	R	P	T	T	S	S	R	R	R	T	H	-	-	-	-	-	-	-	-	-	-	-	S	E	S	-	-	-	-	-
38. XP 010560057.1 PREDICTED: E3 ubiquitin-protein ligase Mdm2	-	-	-	-	Q	T	S	S	N	V	-	-	-	-	-	-	-	T	S	R	P	T	T	S	S	R	R	R	T	H	-	-	-	-	-	-	-	-	-	-	-	S	E	S	-	-	-	-	-
39. XP 009917473.1 PREDICTED: E3 ubiquitin-protein ligase Mdm2 isoform X2	-	-	-	-	Q	T	S	S	N	V	-	-	-	-	-	-	-	T	S	R	P	T	T	S	S	R	R	R	T	H	-	-	-	-	-	-	-	-	-	-	-	S	E	S	-	-	-	-	-
40. XP 021143630.1 E3 ubiquitin-protein ligase Mdm2 isoform X1	-	-	-	-	Q	T	S	S	N	A	-	-	-	-	-	-	-	T	S	R	P	A	T	S	S	R	R	R	T	H	-	-	-	-	-	-	-	-	-	-	-	S	E	S	-	-	-	-	-
41. XP 009986047.1 PREDICTED: E3 ubiquitin-protein ligase Mdm2 isoform X1	-	-	-	-	Q	T	S	S	N	G	-	-	-	-	-	-	-	T	S	R	P	T	A	S	S	R	R	R	T	H	-	-	-	-	-	-	-	-	-	-	-	S	E	S	-	-	-	-	-
42. KFP44558.1 E3 ubiquitin-protein ligase Mdm2 partial	-	-	-	-	Q	T	S	S	N	M	-	-	-	-	-	-	-	T	S	R	P	T	S	S	S	R	R	R	T	H	-	-	-	-	-	-	-	-	-	-	-	S	E	S	-	-	-	-	-
43. XP 010175180.1 E3 ubiquitin-protein ligase Mdm2	-	-	-	-	Q	T	S	S	N	M	-	-	-	-	-	-	-	T	S	R	P	T	T	S	S	R	R	R	T	H	-	-	-	-	-	-	-	-	-	-	-	S	E	S	-	-	-	-	-
44. XP 009461478.1 PREDICTED: E3 ubiquitin-protein ligase Mdm2 isoform X1	-	-	-	-	Q	T	S	S	N	V	-	-	-	-	-	-	-	T	A	R	P	T	T	S	S	R	R	R	T	H	-	-	-	-	-	-	-	-	-	-	-	S	E	S	-	-	-	-	-
45. XP 010291207.1 PREDICTED: E3 ubiquitin-protein ligase Mdm2 isoform X1	-	-	-	-	Q	T	S	S	N	V	-	-	-	-	-	-	-	T	S	R	P	T	T	S	S	R	R	R	T	H	-	-	-	-	-	-	-	-	-	-	-	S	E	S	-	-	-	-	-
46. XP 009886097.1 PREDICTED: E3 ubiquitin-protein ligase Mdm2 isoform X1	-	-	-	-	Q	T	S	S	N	V	-	-	-	-	-	-	-	T	S	R	P	T	T	S	S	R	R	R	T	H	-	-	-	-	-	-	-	-	-	-	-	S	E	S	-	-	-	-	-
47. XP 009707838.1 PREDICTED: E3 ubiquitin-protein ligase Mdm2 isoform X1	-	-	-	-	Q	T	S	P	N	V	-	-	-	-	-	-	-	T	S	R	P	A	T	S	S	R	R	R	T	H	-	-	-	-	-	-	-	-	-	-	-	S	E	S	-	-	-	-	-
48. XP 009929878.1 PREDICTED: E3 ubiquitin-protein ligase Mdm2 isoform X1	-	-	-	-	Q	A	S	S	N	V	-	-	-	-	-	-	-	T	S	R	P	T	A	S	S	R	R	R	T	H	-	-	-	-	-	-	-	-	-	-	-	S	E	S	-	-	-	-	-
49. XP 009325836.1 PREDICTED: E3 ubiquitin-protein ligase Mdm2 isoform X1	-	-	-	-	Q	T	S	S	N	V	-	-	-	-	-	-	-	T	S	R	P	T	T	S	S	R	R	R	T	H	-	-	-	-	-	-	-	-	-	-	-	S	E	S	-	-	-	-	-
50. XP 009271501.1 PREDICTED: E3 ubiquitin-protein ligase Mdm2 isoform X1	-	-	-	-	Q	T	S	S	N	V	-	-	-	-	-	-	-	T	S	R	P	T	T	S	S	R	R	R	T	H	-	-	-	-	-	-	-	-	-	-	-	S	E	S	-	-	-	-	-
51. XP 010297020.1 PREDICTED: E3 ubiquitin-protein ligase Mdm2 isoform X1	-	-	-	-	Q	T	S	S	N	V	-	-	-	-	-	-	-	T	S	R	P	T	T	S	S	R	R	R	T	H	-	-	-	-	-	-	-	-	-	-	-	S	E	S	-	-	-	-	-
52. XP 009482469.1 PREDICTED: E3 ubiquitin-protein ligase Mdm2 isoform X1	-	-	-	-	Q	T	S	S	N	M	-	-	-	-	-	-	-	T	S	R	P	T	T	S	S	R	R	R	T	H	-	-	-	-	-	-	-	-	-	-	-	S	E	S	-	-	-	-	-
53. XP 009819798.1 PREDICTED: E3 ubiquitin-protein ligase Mdm2 isoform X1	-	-	-	-	Q	T	S	S	N	V	-	-	-	-	-	-	-	T	S	R	P	T	T	S	S	R	R	R	T	H	-	-	-	-	-	-	-	-	-	-	-	S	E	S	-	-	-	-	-
54. XP 009572946.1 PREDICTED: E3 ubiquitin-protein ligase Mdm2 isoform X1	-	-	-	-	Q	T	S	S	N	V	-	-	-	-	-	-	-	T	S	R	P	T	T	S	S	R	R	R	T	H	-	-	-	-	-	-	-	-	-	-	-	S	E	S	-	-	-	-	-
55. XP 009644546.1 E3 ubiquitin-protein ligase Mdm2 isoform X1	-	-	-	-	Q	T	S	S	N	V	-	-	-	-	-	-	-	T	S	R	P	T	T	S	S	R	R	R	T	H	-	-	-	-	-	-	-	-	-	-	-	S	E	S	-	-	-	-	-
56. tr|A0A7N4NQY8|A0A7N4NQY8 SARHA E3 ubiquitin-protein ligase Mdm2 OS Sarcophilus harrisii OX 9305 GN MDM2 PE 3 SV 1	-	-	-	-	P	S	-	P	N	F	-	-	-	-	-	-	-	N	S	R	P	T	T	S	S	R	R	R	T	H	-	-	-	-	-	-	-	-	-	-	-	S	E	T	-	-	-	-	-
57. tr|F6WSI6|F6WSI6 MONDO E3 ubiquitin-protein ligase Mdm2 OS Monodelphis domestica OX 13616 GN MDM2 PE 3 SV 2	-	-	-	-	P	S	-	P	N	L	-	-	-	-	-	-	-	N	S	R	P	T	T	S	S	R	R	R	T	L	-	-	-	-	-	-	-	-	-	-	-	S	E	T	-	-	-	-	-
58. tr|A0A3Q2H2X5|A0A3Q2H2X5 HORSE E3 ubiquitin-protein ligase Mdm2 OS Equus caballus OX 9796 GN MDM2 PE 3 SV 1	-	-	-	-	P	S	S	S	A	L	-	-	-	-	-	-	-	V	S	R	P	P	T	S	S	R	R	R	A	I	-	-	-	-	-	-	-	-	-	-	-	S	E	T	-	-	-	-	-
59. XP 004700519.1 E3 ubiquitin-protein ligase Mdm2 isoform X1	-	-	-	-	P	S	S	S	D	L	-	-	-	-	-	-	-	I	C	R	P	T	T	S	S	R	R	R	A	I	-	-	-	-	-	-	-	-	-	-	-	S	E	T	-	-	-	-	-
60. tr|A0A8B7AVJ0|A0A8B7AVJ0 ORYAF E3 ubiquitin-protein ligase Mdm2 OS Orycteropus afer afer OX 1230840 GN MDM2 PE 3 SV 1	-	-	-	-	P	S	S	S	N	L	-	-	-	-	-	-	-	I	S	R	P	S	T	S	S	R	R	R	A	I	-	-	-	-	-	-	-	-	-	-	-	S	E	T	-	-	-	-	-
61. tr|A0A2Y9G037|A0A2Y9G037 TRIMA E3 ubiquitin-protein ligase Mdm2 OS Trichechus manatus latirostris OX 127582 GN LOC101349408 PE 3 SV 1	-	-	-	-	P	S	S	S	N	L	-	-	-	-	-	-	-	I	S	R	P	T	T	S	S	R	R	R	A	I	-	-	-	-	-	-	-	-	-	-	-	S	E	T	-	-	-	-	-
62. XP 049739799.1 E3 ubiquitin-protein ligase Mdm2 isoform X9	-	-	-	-	P	S	S	S	N	L	-	-	-	-	-	-	-	I	S	R	P	T	T	S	S	R	R	R	A	I	-	-	-	-	-	-	-	-	-	-	-	S	E	T	-	-	-	-	-
63. XP 023414418.1 E3 ubiquitin-protein ligase Mdm2 isoform X4	-	-	-	-	P	S	S	S	N	L	-	-	-	-	-	-	-	I	S	R	P	T	T	S	S	R	R	R	A	I	-	-	-	-	-	-	-	-	-	-	-	S	E	T	-	-	-	-	-
64. sp|P23804|MDM2 MOUSE E3 ubiquitin-protein ligase Mdm2 OS Mus musculus OX 10090 GN Mdm2 PE 1 SV 3	-	-	-	-	P	S	S	S	D	L	-	-	-	-	-	-	-	I	S	R	L	S	T	S	S	R	R	R	S	I	-	-	-	-	-	-	-	-	-	-	-	S	E	T	-	-	-	-	-
65. XP 006241444.1 E3 ubiquitin-protein ligase Mdm2 isoform X2	-	-	-	-	P	S	S	S	D	V	-	-	-	-	-	-	-	V	S	R	P	S	T	S	S	R	R	R	A	I	-	-	-	-	-	-	-	-	-	-	-	S	E	T	-	-	-	-	-
66. XP 012502786.1 PREDICTED: E3 ubiquitin-protein ligase Mdm2-like	-	-	-	-	P	S	S	S	N	S	-	-	-	-	-	-	-	V	S	R	P	S	T	S	S	R	R	R	A	I	-	-	-	-	-	-	-	-	-	-	-	S	E	T	-	-	-	-	-
67. tr|H0X5M8|H0X5M8 OTOGA E3 ubiquitin-protein ligase Mdm2 OS Otolemur garnettii OX 30611 PE 3 SV 1	-	-	-	-	P	S	C	S	D	L	-	-	-	-	-	-	-	V	S	R	P	S	T	S	S	R	R	R	T	V	-	-	-	-	-	-	-	-	-	-	-	S	E	T	-	-	-	-	-
68. XP 042554660.1 E3 ubiquitin-protein ligase Mdm2 isoform X1	-	-	-	-	P	S	S	S	H	L	-	-	-	-	-	-	-	I	S	R	P	S	T	S	T	R	R	R	A	N	-	-	-	-	-	-	-	-	-	-	-	S	E	T	-	-	-	-	-
69. Q60524.1 RecName: Full E3 ubiquitin-protein ligase Mdm2	-	-	-	-	S	-	S	S	D	S	-	-	-	-	-	-	-	V	S	R	P	S	T	S	S	R	R	R	T	I	-	-	-	-	-	-	-	-	-	-	-	S	E	T	-	-	-	-	-
70. tr|A0A0N9JZX7|A0A0N9JZX7 MICOE E3 ubiquitin-protein ligase Mdm2 OS Microtus oeconomus OX 64717 GN mdm2 PE 2 SV 1	-	-	-	-	P	S	S	S	D	S	-	-	-	-	-	-	-	F	S	R	P	S	T	S	S	R	R	R	A	I	-	-	-	-	-	-	-	-	-	-	-	S	E	T	-	-	-	-	-
71. tr|A0A0N7FDV3|A0A0N7FDV3 EOSFC E3 ubiquitin-protein ligase Mdm2 OS Eospalax fontanierii cansus OX 146133 GN mdm2 PE 2 SV 1	-	-	-	-	P	S	S	S	D	S	-	-	-	-	-	-	-	V	S	R	P	S	T	S	S	R	R	R	A	I	-	-	-	-	-	-	-	-	-	-	-	S	E	T	-	-	-	-	-
72. tr|A0A0N9K6X1|A0A0N9K6X1 EOSFB E3 ubiquitin-protein ligase Mdm2 OS Eospalax fontanierii baileyi OX 146132 GN mdm2 PE 2 SV 1	-	-	-	-	P	S	S	S	D	S	-	-	-	-	-	-	-	V	S	R	P	S	T	S	S	R	R	R	A	I	-	-	-	-	-	-	-	-	-	-	-	S	E	T	-	-	-	-	-
73. tr|G1PEZ4|G1PEZ4 MYOLU E3 ubiquitin-protein ligase Mdm2 OS Myotis lucifugus OX 59463 GN MDM2 PE 3 SV 1	-	-	-	-	P	S	S	S	D	L	-	-	-	-	-	-	-	V	S	R	P	S	T	S	S	R	R	R	T	I	-	-	-	-	-	-	-	-	-	-	-	S	E	T	-	-	-	-	-
74. tr|H0V2W5|H0V2W5 CAVPO E3 ubiquitin-protein ligase Mdm2 OS Cavia porcellus OX 10141 GN MDM2 PE 3 SV 2	-	-	-	-	P	S	S	S	D	L	-	-	-	-	-	-	-	V	S	R	P	S	T	S	S	R	R	R	A	I	-	-	-	-	-	-	-	-	-	-	-	S	E	T	-	-	-	-	-
75. tr|I3MNE6|I3MNE6 ICTTR E3 ubiquitin-protein ligase Mdm2 OS Ictidomys tridecemlineatus OX 43179 GN Mdm2 PE 3 SV 2	-	-	-	-	P	S	S	S	C	L	-	-	-	-	-	-	-	V	S	R	P	S	T	S	S	R	R	R	A	I	-	-	-	-	-	-	-	-	-	-	-	S	E	T	-	-	-	-	-
76. XP 004479250.1 E3 ubiquitin-protein ligase Mdm2 isoform X2	-	-	-	-	P	S	S	S	H	L	-	-	-	-	-	-	-	I	S	R	P	T	T	S	S	R	R	R	A	I	-	-	-	-	-	-	-	-	-	-	-	S	E	T	-	-	-	-	-
77. XP 017197461.1 PREDICTED: E3 ubiquitin-protein ligase Mdm2	-	-	-	-	P	S	S	S	S	L	-	-	-	-	-	-	-	V	S	R	P	S	T	S	S	R	R	R	A	I	-	-	-	-	-	-	-	-	-	-	-	S	E	T	-	-	-	-	-
78. XP 009002428.1 E3 ubiquitin-protein ligase Mdm2 isoform X1	-	-	-	-	P	S	S	S	H	L	-	-	-	-	-	-	-	V	S	R	P	S	T	S	S	R	R	R	A	I	-	-	-	-	-	-	-	-	-	-	-	S	E	T	-	-	-	-	-
79. tr|G3RAW3|G3RAW3 GORGO E3 ubiquitin-protein ligase Mdm2 OS Gorilla gorilla gorilla OX 9595 GN MDM2 PE 3 SV 2 WRONG SEQUENCE AT THE END	-	-	-	-	-	-	-	-	-	-	-	-	-	-	-	-	-	-	-	-	-	-	-	-	-	-	-	-	-	-	-	-	-	-	-	-	-	-	-	-	-	-	-	-	-	-	-	-	-
80. tr|H9FUJ1|H9FUJ1 MACMU E3 ubiquitin-protein ligase Mdm2 OS Macaca mulatta OX 9544 GN MDM2 PE 2 SV 1	-	-	-	-	P	S	S	S	H	L	-	-	-	-	-	-	-	V	S	R	P	S	T	S	S	R	R	R	A	I	-	-	-	-	-	-	-	-	-	-	-	S	E	T	-	-	-	-	-
81. tr|A0A2I3NF10|A0A2I3NF10 PAPAN E3 ubiquitin-protein ligase Mdm2 OS Papio anubis OX 9555 PE 3 SV 2	-	-	-	-	P	S	S	S	H	L	-	-	-	-	-	-	-	V	S	R	P	S	T	S	S	R	R	R	A	I	-	-	-	-	-	-	-	-	-	-	-	S	E	T	-	-	-	-	-
82. tr|A0A0D9QW59|A0A0D9QW59 CHLSB E3 ubiquitin-protein ligase Mdm2 OS Chlorocebus sabaeus OX 60711 GN MDM2 PE 3 SV 1	-	-	-	-	P	S	S	S	H	L	-	-	-	-	-	-	-	V	S	R	P	S	T	S	S	R	R	R	A	I	-	-	-	-	-	-	-	-	-	-	-	S	E	T	-	-	-	-	-
83. sp|Q00987|MDM2 HUMAN E3 ubiquitin-protein ligase Mdm2 OS Homo sapiens OX 9606 GN MDM2 PE 1 SV 1	-	-	-	-	P	S	S	S	H	L	-	-	-	-	-	-	-	V	S	R	P	S	T	S	S	R	R	R	A	I	-	-	-	-	-	-	-	-	-	-	-	S	E	T	-	-	-	-	-
84. tr|A0A2I3G0V8|A0A2I3G0V8 NOMLE E3 ubiquitin-protein ligase Mdm2 OS Nomascus leucogenys OX 61853 GN MDM2 PE 3 SV 1	-	-	-	-	P	S	S	S	H	L	-	-	-	-	-	-	-	V	S	R	P	S	T	S	S	R	R	R	A	I	-	-	-	-	-	-	-	-	-	-	-	S	E	T	-	-	-	-	-
85. tr|H2R792|H2R792 PANTR E3 ubiquitin-protein ligase Mdm2 OS Pan troglodytes OX 9598 GN MDM2 PE 2 SV 1	-	-	-	-	P	S	S	S	H	L	-	-	-	-	-	-	-	V	S	R	P	S	T	S	S	R	R	R	A	I	-	-	-	-	-	-	-	-	-	-	-	S	E	T	-	-	-	-	-
86. tr|A0A2J8W102|A0A2J8W102 PONAB E3 ubiquitin-protein ligase Mdm2 OS Pongo abelii OX 9601 GN MDM2 PE 3 SV 1	-	-	-	-	P	S	S	S	H	L	-	-	-	-	-	-	-	V	S	R	P	S	T	S	S	R	R	R	A	I	-	-	-	-	-	-	-	-	-	-	-	S	E	T	-	-	-	-	-
87. tr|A0A286ZIP0|A0A286ZIP0 PIG E3 ubiquitin-protein ligase Mdm2 OS Sus scrofa OX 9823 GN MDM2 PE 3 SV 2	-	-	-	-	P	S	S	S	D	L	-	-	-	-	-	-	-	I	S	R	P	S	T	S	S	R	R	R	A	V	-	-	-	-	-	-	-	-	-	-	-	S	E	T	-	-	-	-	-
88. tr|A0A6J0AKQ5|A0A6J0AKQ5 VICPA E3 ubiquitin-protein ligase Mdm2 OS Vicugna pacos OX 30538 GN MDM2 PE 3 SV 1	-	-	-	-	P	S	S	S	D	L	-	-	-	-	-	-	-	V	S	R	P	S	T	S	S	R	R	R	T	V	-	-	-	-	-	-	-	-	-	-	-	S	E	T	-	-	-	-	-
89. tr|A0A2U4CR63|A0A2U4CR63 TURTR E3 ubiquitin-protein ligase Mdm2 OS Tursiops truncatus OX 9739 GN MDM2 PE 3 SV 1	-	-	-	-	P	S	S	S	D	L	-	-	-	-	-	-	-	V	S	R	P	S	T	S	S	R	R	R	A	V	-	-	-	-	-	-	-	-	-	-	-	S	E	T	-	-	-	-	-
90. tr|A0A6P3TEP4|A0A6P3TEP4 SHEEP E3 ubiquitin-protein ligase Mdm2 OS Ovis aries OX 9940 GN MDM2 PE 3 SV 1	-	-	-	-	P	S	S	S	D	M	-	-	-	-	-	-	-	V	S	R	P	S	T	S	S	R	R	R	A	V	-	-	-	-	-	-	-	-	-	-	-	S	E	T	-	-	-	-	-
91. tr|A5PJW5|A5PJW5 BOVIN E3 ubiquitin-protein ligase Mdm2 OS Bos taurus OX 9913 GN MDM2 PE 2 SV 1	-	-	-	-	P	S	S	S	D	M	-	-	-	-	-	-	-	V	S	R	P	S	T	S	S	R	R	R	A	V	-	-	-	-	-	-	-	-	-	-	-	S	E	T	-	-	-	-	-
92. sp|Q7YRZ8|MDM2 FELCA E3 ubiquitin-protein ligase Mdm2 OS Felis catus OX 9685 GN MDM2 PE 1 SV 1	-	-	-	-	P	S	S	S	D	L	-	-	-	-	-	-	-	V	S	R	P	S	T	S	S	R	R	R	T	I	-	-	-	-	-	-	-	-	-	-	-	S	E	T	-	-	-	-	-
93. tr|M3Z1D2|M3Z1D2 MUSPF E3 ubiquitin-protein ligase Mdm2 OS Mustela putorius furo OX 9669 GN MDM2 PE 3 SV 1	-	-	-	-	P	S	S	S	D	L	-	-	-	-	-	-	-	V	S	R	P	S	T	S	S	R	R	R	T	I	-	-	-	-	-	-	-	-	-	-	-	S	E	T	-	-	-	-	-
94. sp|P56950|MDM2 CANLF E3 ubiquitin-protein ligase Mdm2 OS Canis lupus familiaris OX 9615 GN MDM2 PE 2 SV 1	-	-	-	-	P	S	S	S	D	L	-	-	-	-	-	-	-	I	S	R	P	S	T	S	S	R	R	R	T	I	-	-	-	-	-	-	-	-	-	-	-	S	E	T	-	-	-	-	-
95. tr|A0A4W3K6J0|A0A4W3K6J0 CALMI E3 ubiquitin-protein ligase Mdm2 OS Callorhinchus milii OX 7868 GN mdm2 PE 3 SV 1	C	D	-	-	-	-	-	-	-	-	-	-	-	-	-	-	-	V	S	P	L	H	T	S	G	R	K	S	T	Y	-	-	-	-	-	-	-	-	-	-	-	Y	D	S	-	-	-	-	-
96. XP 038636381.1 E3 ubiquitin-protein ligase Mdm2 isoform X1	C	N	-	-	-	-	-	-	-	-	-	-	-	-	-	-	-	V	S	Y	S	P	A	V	G	R	R	S	N	C	-	-	-	-	-	-	-	-	-	-	-	S	D	S	-	-	-	-	-
97. XP 032894034.1 E3 ubiquitin-protein ligase Mdm2	Y	N	-	-	-	-	-	-	-	-	-	-	-	-	-	-	-	V	S	C	S	P	V	P	R	R	R	S	Y	S	-	-	-	-	-	-	-	-	-	-	-	G	D	S	-	-	-	-	-
98. tr|A0A6I8QA00|A0A6I8QA00 XENTR E3 ubiquitin-protein ligase Mdm2 OS Xenopus tropicalis OX 8364 GN mdm2 PE 3 SV 1	K	E	L	L	Q	E	L	P	E	K	-	-	-	-	-	-	-	-	-	-	-	-	-	-	-	-	-	-	-	-	-	-	-	-	-	-	V	I	A	P	A	Y	D	S	K	P	C	N	S
99. sp|P56273|MDM2 XENLA E3 ubiquitin-protein ligase Mdm2 OS Xenopus laevis OX 8355 GN mdm2 PE 1 SV 2	K	E	K	L	Q	E	L	P	D	K	-	-	-	-	-	-	-	-	-	-	-	-	-	-	-	-	-	-	-	-	-	-	-	-	-	-	L	I	A	P	A	S	D	S	K	P	C	N	L
100. XP 013888341.1 PREDICTED: E3 ubiquitin-protein ligase Mdm2 isoform X2	M	A	T	-	S	S	T	P	D	R	R	R	R	-	-	-	-	-	-	-	-	-	-	R	R	R	S	S	R	S	-	-	-	-	-	-	-	-	-	-	-	N	D	P	G	P	S	R	S
101. XP 008313472.1 E3 ubiquitin-protein ligase Mdm2	S	E	S	R	S	S	S	P	D	R	R	R	R	-	-	-	-	-	-	-	-	-	-	R	R	R	R	R	R	R	H	R	S	C	R	S	-	-	-	-	-	S	D	A	G	P	S	H	S
102. XP 040028484.1 E3 ubiquitin-protein ligase Mdm2	A	E	S	E	S	H	S	P	E	R	R	G	R	-	-	-	-	-	-	-	-	-	-	R	K	R	R	R	R	R	-	-	S	F	R	S	S	S	E	P	S	G	S	S	G	P	S	D	S
103. XP 015817276.1 PREDICTED: E3 ubiquitin-protein ligase Mdm2	T	E	A	Q	S	S	S	P	D	R	R	R	R	-	-	-	-	-	-	-	-	-	-	R	R	R	S	S	-	-	-	-	-	-	-	S	R	S	-	-	-	N	E	P	G	P	S	H	S
104. XP 005475872.1 E3 ubiquitin-protein ligase Mdm2 isoform X1	T	E	G	R	S	S	S	P	D	R	R	R	R	-	-	-	-	-	-	-	-	-	-	R	-	R	R	R	R	W	-	-	S	C	R	S	-	-	-	-	-	N	E	P	G	P	S	H	S
105. XP 008303245.1 PREDICTED: E3 ubiquitin-protein ligase Mdm2	T	E	S	R	S	S	S	P	D	R	R	R	R	-	-	-	-	-	-	-	-	-	-	R	R	R	R	R	R	R	-	-	S	C	R	S	-	-	-	-	-	S	D	P	G	P	S	H	S
106. XP 027138275.1 E3 ubiquitin-protein ligase Mdm2	S	E	S	R	S	S	S	P	D	R	R	R	A	-	-	-	-	-	-	-	-	-	-	R	R	-	-	R	R	R	-	-	S	R	R	S	-	-	-	-	-	S	D	P	G	P	S	H	S
107. XP 004083278.1 E3 ubiquitin-protein ligase Mdm2	T	E	G	R	S	S	S	L	D	R	R	R	R	-	-	-	-	-	-	-	-	-	-	R	R	R	S	H	R	-	-	-	-	-	-	-	-	S	-	-	-	S	D	P	G	P	S	Q	S
108. XP 012733740.1 E3 ubiquitin-protein ligase Mdm2 isoform X2	T	E	S	R	S	S	S	T	D	Q	R	R	R	-	-	-	-	-	-	-	-	-	-	R	G	R	R	R	R	R	-	-	S	C	R	S	S	S	-	-	-	S	E	P	G	P	S	H	S
109. XP 015239398.1 PREDICTED: E3 ubiquitin-protein ligase Mdm2 isoform X2	S	E	S	R	S	S	S	T	G	Q	R	R	R	-	-	-	-	-	-	-	-	-	-	R	R	-	-	-	-	-	-	-	-	-	-	-	-	R	-	-	-	T	N	P	G	P	S	H	S
110. XP 032445670.1 E3 ubiquitin-protein ligase Mdm2 isoform X2	E	S	S	S	S	S	T	D	Q	R	R	R	R	-	-	-	-	-	-	-	-	-	-	R	R	-	-	-	-	-	-	-	-	-	-	-	-	R	-	-	-	S	N	S	G	P	S	H	S
111. XP 008398561.1 PREDICTED: E3 ubiquitin-protein ligase Mdm2 isoform X2	E	S	S	S	S	S	T	D	Q	R	-	R	R	-	-	-	-	-	-	-	-	-	-	R	R	-	-	-	-	-	-	-	-	-	-	-	-	R	-	-	-	S	D	S	G	P	S	R	S
112. XP 014850850.1 PREDICTED: E3 ubiquitin-protein ligase Mdm2 isoform X2	E	S	S	S	S	S	T	D	Q	R	-	R	R	-	-	-	-	-	-	-	-	-	-	R	R	-	-	-	-	-	-	-	-	-	-	-	-	R	-	-	-	S	N	S	G	P	S	R	S
113. XP 007575245.1 PREDICTED: E3 ubiquitin-protein ligase Mdm2 isoform X3	E	S	S	S	S	S	T	D	Q	R	-	R	R	-	-	-	-	-	-	-	-	-	-	R	R	-	-	-	-	-	-	-	-	-	-	-	-	R	-	-	-	S	N	S	G	P	S	R	S
114. XP 014897144.1 PREDICTED: E3 ubiquitin-protein ligase Mdm2 isoform X2	E	S	S	S	S	S	T	D	Q	R	-	R	R	-	-	-	-	-	-	-	-	-	-	R	R	-	-	-	-	-	-	-	-	-	-	-	-	R	-	-	-	S	N	S	G	P	S	R	S
115. tr|A0A6Q2WQW1|A0A6Q2WQW1 ESOLU E3 ubiquitin-protein ligase Mdm2 OS Esox lucius OX 8010 PE 3 SV 1	S	D	S	R	S	S	S	T	-	-	-	-	-	-	-	-	-	-	-	-	-	S	E	R	R	R	R	R	I	R	-	-	-	-	-	S	S	I	-	-	-	-	T	E	D	-	-	-	-
116. XP 015208268.1 PREDICTED: E3 ubiquitin-protein ligase Mdm2 isoform X2	S	E	I	T	K	G	E	S	N	R	A	S	-	-	-	A	D	A	S	C	S	Y	T	A	G	R	R	R	R	R	-	-	-	-	-	S	S	-	-	-	-	-	D	P	E	-	-	-	-
117. tr|A0A6P3VKW8|A0A6P3VKW8 CLUHA E3 ubiquitin-protein ligase Mdm2 OS Clupea harengus OX 7950 GN mdm2 PE 3 SV 1	S	N	A	-	-	-	-	-	-	-	-	-	-	-	-	-	-	-	-	-	-	T	T	S	S	R	R	R	R	R	-	-	-	-	-	S	S	-	-	-	-	-	D	P	A	-	-	-	-
118. Ictalurus punctatus XP 017349640.1 E3 ubiquitin-protein ligase Mdm2	P	Q	S	S	T	S	T	Q	Q	Q	Q	Q	Q	Q	Q	Q	Q	Q	Q	Q	Q	Q	Q	Q	Q	R	R	R	R	R	-	-	-	-	-	S	S	-	-	-	-	-	D	P	A	-	-	-	-
119. XP 007241080.2 E3 ubiquitin-protein ligase Mdm2	S	D	S	S	T	S	V	Q	-	-	-	-	-	-	-	-	-	-	-	-	-	Q	Q	Q	Q	R	R	R	R	R	-	-	-	-	-	S	S	-	-	-	-	-	D	T	A	-	-	-	-
120. sp|O42354|MDM2 DANRE E3 ubiquitin-protein ligase Mdm2 OS Danio rerio OX 7955 GN mdm2 PE 1 SV 1	S	D	S	R	S	S	T	S	-	-	-	-	-	-	-	-	-	-	-	-	-	Q	-	Q	Q	R	R	R	R	R	-	-	-	-	-	S	S	-	-	-	-	-	D	P	E	-	-	-	-
121. XP 016346692.1 PREDICTED: E3 ubiquitin-protein ligase Mdm2 isoform X1	S	D	S	R	S	S	T	S	-	-	-	-	-	-	-	-	-	-	-	-	-	Q	-	Q	Q	R	R	R	R	R	-	-	-	-	-	S	S	-	-	-	-	-	D	P	E	-	-	-	-
122. XP 016370999.1 PREDICTED: E3 ubiquitin-protein ligase Mdm2	S	D	S	R	S	S	T	S	-	-	-	-	-	-	-	-	-	-	-	-	-	Q	-	Q	Q	R	R	R	R	R	-	-	-	-	-	S	S	-	-	-	-	-	D	P	E	-	-	-	-
123. XP 016135425.1 PREDICTED: E3 ubiquitin-protein ligase Mdm2 isoform X1	S	D	S	R	S	S	T	S	-	-	-	-	-	-	-	-	-	-	-	-	-	Q	-	Q	Q	R	R	R	R	R	-	-	-	-	-	S	S	-	-	-	-	-	D	P	E	-	-	-	-
124. (112 . 113)	E	S	S	S	S	S	T	D	Q	R	-	R	R	-	-	-	-	-	-	-	-	-	-	R	R	-	-	-	-	-	-	-	-	-	-	-	-	R	-	-	-	S	N	S	G	P	S	R	S
125. (114 . 124)	E	S	S	S	S	S	T	D	Q	R	-	R	R	-	-	-	-	-	-	-	-	-	-	R	R	-	-	-	-	-	-	-	-	-	-	-	-	R	-	-	-	S	N	S	G	P	S	R	S
126. (111 . 125)	E	S	S	S	S	S	T	D	Q	R	-	R	R	-	-	-	-	-	-	-	-	-	-	R	R	-	-	-	-	-	-	-	-	-	-	-	-	R	-	-	-	S	N	S	G	P	S	R	S
127. (121 . 122)	S	D	S	R	S	S	T	S	-	-	-	-	-	-	-	-	-	-	-	-	-	Q	-	Q	Q	R	R	R	R	R	-	-	-	-	-	S	S	-	-	-	-	-	D	P	E	-	-	-	-
128. (127 . 123)	S	D	S	R	S	S	T	S	-	-	-	-	-	-	-	-	-	-	-	-	-	Q	-	Q	Q	R	R	R	R	R	-	-	-	-	-	S	S	-	-	-	-	-	D	P	E	-	-	-	-
129. (110 . 126)	E	S	S	S	S	S	T	D	Q	R	R	R	R	-	-	-	-	-	-	-	-	-	-	R	R	-	-	-	-	-	-	-	-	-	-	-	-	R	-	-	-	S	N	S	G	P	S	H	S
130. (128 . 120)	S	D	S	R	S	S	T	S	-	-	-	-	-	-	-	-	-	-	-	-	-	Q	-	Q	Q	R	R	R	R	R	-	-	-	-	-	S	S	-	-	-	-	-	D	P	E	-	-	-	-
131. (96 . 97)	C	N	-	-	-	-	-	-	-	-	-	-	-	-	-	-	-	V	S	C	S	P	A	S	G	R	R	S	N	C	-	-	-	-	-	-	-	-	-	-	-	S	D	S	-	-	-	-	-
132. (105 . 106)	T	E	S	R	S	S	S	P	D	R	R	R	R	-	-	-	-	-	-	-	-	-	-	R	R	R	R	R	R	R	-	-	S	C	R	S	-	-	-	-	-	S	D	P	G	P	S	H	S
133. (138 . 132)	T	E	S	R	S	S	S	P	D	R	R	R	R	-	-	-	-	-	-	-	-	-	-	R	R	R	R	R	R	R	-	-	S	C	R	S	-	-	-	-	-	S	D	P	G	P	S	H	S
134. (109 . 129)	T	E	S	R	S	S	S	T	D	R	R	R	R	-	-	-	-	-	-	-	-	-	-	R	R	-	-	-	-	-	-	-	-	-	-	-	-	R	-	-	-	S	N	P	G	P	S	H	S
135. (133 . 137)	T	E	S	R	S	S	S	P	D	R	R	R	R	-	-	-	-	-	-	-	-	-	-	R	R	R	R	R	R	R	-	-	S	C	R	S	-	-	-	-	-	S	D	P	G	P	S	H	S
136. (108 . 134)	T	E	S	R	S	S	S	T	D	R	R	R	R	-	-	-	-	-	-	-	-	-	-	R	R	R	R	R	R	R	-	-	S	C	R	S	-	S	-	-	-	S	D	P	G	P	S	H	S
137. (142 . 136)	T	E	S	R	S	S	S	P	D	R	R	R	R	-	-	-	-	-	-	-	-	-	-	R	R	R	R	R	R	R	-	-	S	C	R	S	-	S	-	-	-	S	D	P	G	P	S	H	S
138. (102 . 104)	T	E	S	R	S	S	S	P	D	R	R	R	R	-	-	-	-	-	-	-	-	-	-	R	R	R	R	R	R	R	-	-	S	C	R	S	-	-	-	-	-	S	D	P	G	P	S	H	S
139. (118 . 119)	S	D	S	S	T	S	T	Q	-	-	-	-	-	-	-	-	-	-	-	-	-	Q	Q	Q	Q	R	R	R	R	R	-	-	-	-	-	S	S	-	-	-	-	-	D	P	A	-	-	-	-
140. (100 . 103)	T	E	S	R	S	S	S	P	D	R	R	R	R	-	-	-	-	-	-	-	-	-	-	R	R	R	S	S	R	R	-	-	-	-	-	S	-	S	-	-	-	N	D	P	G	P	S	H	S
141. (101 . 135)	S	E	S	R	S	S	S	P	D	R	R	R	R	-	-	-	-	-	-	-	-	-	-	R	R	R	R	R	R	R	-	-	S	C	R	S	-	-	-	-	-	S	D	P	G	P	S	H	S
142. (140 . 107)	T	E	S	R	S	S	S	P	D	R	R	R	R	-	-	-	-	-	-	-	-	-	-	R	R	R	S	R	R	R	-	-	-	-	-	S	-	S	-	-	-	S	D	P	G	P	S	H	S
143. (130 . 139)	S	D	S	R	S	S	T	S	-	-	-	-	-	-	-	-	-	-	-	-	-	Q	Q	Q	Q	R	R	R	R	R	-	-	-	-	-	S	S	-	-	-	-	-	D	P	E	-	-	-	-
144. (98 . 99)	K	E	L	L	Q	E	L	P	D	K	-	-	-	-	-	-	-	-	-	-	-	-	-	-	-	-	-	-	-	-	-	-	-	-	-	-	V	I	A	P	A	S	D	S	K	P	C	N	S
145. (95 . 131)	C	D	-	-	-	-	-	-	-	-	-	-	-	-	-	-	-	V	S	C	S	P	T	S	G	R	R	S	T	Y	-	-	-	-	-	-	-	-	-	-	-	S	D	S	-	-	-	-	-
146. (62 . 63)	-	-	-	-	P	S	S	S	N	L	-	-	-	-	-	-	-	I	S	R	P	T	T	S	S	R	R	R	A	I	-	-	-	-	-	-	-	-	-	-	-	S	E	T	-	-	-	-	-
147. (143 . 117)	S	D	S	R	S	S	S	S	-	-	-	-	-	-	-	-	-	-	-	-	-	T	T	R	R	R	R	R	R	R	-	-	-	-	-	S	S	-	-	-	-	-	D	P	E	-	-	-	-
148. (147 . 115)	S	D	S	R	S	S	S	S	-	-	-	-	-	-	-	-	-	-	-	-	-	T	T	R	R	R	R	R	R	R	-	-	-	-	-	S	S	-	-	-	-	-	D	P	E	-	-	-	-
149. (5 . 6)	-	-	-	-	-	-	-	-	-	-	-	-	-	-	-	-	-	-	-	-	-	-	T	T	S	R	R	T	R	S	-	-	-	-	-	-	-	-	-	-	-	S	E	T	-	-	-	-	-
150. (4 . 149)	-	-	-	-	-	-	-	-	-	-	-	-	-	-	-	-	-	-	-	-	-	-	T	T	S	R	R	T	R	S	-	-	-	-	-	-	-	-	-	-	-	S	E	T	-	-	-	-	-
151. (148 . 141)	S	E	S	R	S	S	S	P	D	R	R	R	-	-	-	-	-	-	-	-	-	T	T	R	R	R	R	R	R	R	-	-	-	-	-	S	S	-	-	-	-	S	D	P	E	-	-	-	-
152. (116 . 151)	S	E	I	R	K	S	S	P	N	R	A	S	-	-	-	-	-	A	S	C	S	T	T	S	G	R	R	R	R	R	-	-	-	-	-	S	S	-	-	-	-	S	D	P	E	-	-	-	-
153. (3 . 150)	-	-	-	-	-	-	-	-	-	-	-	-	-	-	-	-	-	-	-	-	-	-	T	T	S	R	R	T	R	S	-	-	-	-	-	-	-	-	-	-	-	S	E	T	-	-	-	-	-
154. (146 . 61)	-	-	-	-	P	S	S	S	N	L	-	-	-	-	-	-	-	I	S	R	P	T	T	S	S	R	R	R	A	I	-	-	-	-	-	-	-	-	-	-	-	S	E	T	-	-	-	-	-
155. (71 . 72)	-	-	-	-	P	S	S	S	D	S	-	-	-	-	-	-	-	V	S	R	P	S	T	S	S	R	R	R	A	I	-	-	-	-	-	-	-	-	-	-	-	S	E	T	-	-	-	-	-
156. (64 . 65)	-	-	-	-	P	S	S	S	D	L	-	-	-	-	-	-	-	V	S	R	P	S	T	S	S	R	R	R	A	I	-	-	-	-	-	-	-	-	-	-	-	S	E	T	-	-	-	-	-
157. (159 . 60)	-	-	-	-	P	S	S	S	N	L	-	-	-	-	-	-	-	I	S	R	P	T	T	S	S	R	R	R	A	I	-	-	-	-	-	-	-	-	-	-	-	S	E	T	-	-	-	-	-
158. (90 . 91)	-	-	-	-	P	S	S	S	D	M	-	-	-	-	-	-	-	V	S	R	P	S	T	S	S	R	R	R	A	V	-	-	-	-	-	-	-	-	-	-	-	S	E	T	-	-	-	-	-
159. (154 . 59)	-	-	-	-	P	S	S	S	N	L	-	-	-	-	-	-	-	I	S	R	P	T	T	S	S	R	R	R	A	I	-	-	-	-	-	-	-	-	-	-	-	S	E	T	-	-	-	-	-
160. (80 . 81)	-	-	-	-	P	S	S	S	H	L	-	-	-	-	-	-	-	V	S	R	P	S	T	S	S	R	R	R	A	I	-	-	-	-	-	-	-	-	-	-	-	S	E	T	-	-	-	-	-
161. (160 . 82)	-	-	-	-	P	S	S	S	H	L	-	-	-	-	-	-	-	V	S	R	P	S	T	S	S	R	R	R	A	I	-	-	-	-	-	-	-	-	-	-	-	S	E	T	-	-	-	-	-
162. (175 . 67)	-	-	-	-	P	S	S	S	D	L	-	-	-	-	-	-	-	V	S	R	P	S	T	S	S	R	R	R	A	I	-	-	-	-	-	-	-	-	-	-	-	S	E	T	-	-	-	-	-
163. (166 . 173)	-	-	-	-	P	S	S	S	H	L	-	-	-	-	-	-	-	V	S	R	P	S	T	S	S	R	R	R	A	I	-	-	-	-	-	-	-	-	-	-	-	S	E	T	-	-	-	-	-
164. (84 . 86)	-	-	-	-	P	S	S	S	H	L	-	-	-	-	-	-	-	V	S	R	P	S	T	S	S	R	R	R	A	I	-	-	-	-	-	-	-	-	-	-	-	S	E	T	-	-	-	-	-
165. (163 . 164)	-	-	-	-	P	S	S	S	H	L	-	-	-	-	-	-	-	V	S	R	P	S	T	S	S	R	R	R	A	I	-	-	-	-	-	-	-	-	-	-	-	S	E	T	-	-	-	-	-
166. (161 . 83)	-	-	-	-	P	S	S	S	H	L	-	-	-	-	-	-	-	V	S	R	P	S	T	S	S	R	R	R	A	I	-	-	-	-	-	-	-	-	-	-	-	S	E	T	-	-	-	-	-
167. (94 . 168)	-	-	-	-	P	S	S	S	D	L	-	-	-	-	-	-	-	V	S	R	P	S	T	S	S	R	R	R	T	I	-	-	-	-	-	-	-	-	-	-	-	S	E	T	-	-	-	-	-
168. (92 . 93)	-	-	-	-	P	S	S	S	D	L	-	-	-	-	-	-	-	V	S	R	P	S	T	S	S	R	R	R	T	I	-	-	-	-	-	-	-	-	-	-	-	S	E	T	-	-	-	-	-
169. (69 . 70)	-	-	-	-	P	S	S	S	D	S	-	-	-	-	-	-	-	V	S	R	P	S	T	S	S	R	R	R	A	I	-	-	-	-	-	-	-	-	-	-	-	S	E	T	-	-	-	-	-
170. (158 . 89)	-	-	-	-	P	S	S	S	D	L	-	-	-	-	-	-	-	V	S	R	P	S	T	S	S	R	R	R	A	V	-	-	-	-	-	-	-	-	-	-	-	S	E	T	-	-	-	-	-
171. (172 . 87)	-	-	-	-	P	S	S	S	D	L	-	-	-	-	-	-	-	V	S	R	P	S	T	S	S	R	R	R	A	V	-	-	-	-	-	-	-	-	-	-	-	S	E	T	-	-	-	-	-
172. (170 . 88)	-	-	-	-	P	S	S	S	D	L	-	-	-	-	-	-	-	V	S	R	P	S	T	S	S	R	R	R	A	V	-	-	-	-	-	-	-	-	-	-	-	S	E	T	-	-	-	-	-
173. (79 . 85)	-	-	-	-	P	S	S	S	H	L	-	-	-	-	-	-	-	V	S	R	P	S	T	S	S	R	R	R	A	I	-	-	-	-	-	-	-	-	-	-	-	S	E	T	-	-	-	-	-
174. (182 . 58)	-	-	-	-	P	S	S	S	D	L	-	-	-	-	-	-	-	V	S	R	P	S	T	S	S	R	R	R	A	I	-	-	-	-	-	-	-	-	-	-	-	S	E	T	-	-	-	-	-
175. (165 . 78)	-	-	-	-	P	S	S	S	H	L	-	-	-	-	-	-	-	V	S	R	P	S	T	S	S	R	R	R	A	I	-	-	-	-	-	-	-	-	-	-	-	S	E	T	-	-	-	-	-
176. (77 . 188)	-	-	-	-	P	S	S	S	D	L	-	-	-	-	-	-	-	V	S	R	P	S	T	S	S	R	R	R	A	I	-	-	-	-	-	-	-	-	-	-	-	S	E	T	-	-	-	-	-
177. (156 . 169)	-	-	-	-	P	S	S	S	D	S	-	-	-	-	-	-	-	V	S	R	P	S	T	S	S	R	R	R	A	I	-	-	-	-	-	-	-	-	-	-	-	S	E	T	-	-	-	-	-
178. (76 . 181)	-	-	-	-	P	S	S	S	N	L	-	-	-	-	-	-	-	I	S	R	P	T	T	S	S	R	R	R	A	I	-	-	-	-	-	-	-	-	-	-	-	S	E	T	-	-	-	-	-
179. (162 . 183)	-	-	-	-	P	S	S	S	D	L	-	-	-	-	-	-	-	V	S	R	P	S	T	S	S	R	R	R	A	I	-	-	-	-	-	-	-	-	-	-	-	S	E	T	-	-	-	-	-
180. (155 . 177)	-	-	-	-	P	S	S	S	D	S	-	-	-	-	-	-	-	V	S	R	P	S	T	S	S	R	R	R	A	I	-	-	-	-	-	-	-	-	-	-	-	S	E	T	-	-	-	-	-
181. (185 . 179)	-	-	-	-	P	S	S	S	D	L	-	-	-	-	-	-	-	V	S	R	P	S	T	S	S	R	R	R	A	I	-	-	-	-	-	-	-	-	-	-	-	S	E	T	-	-	-	-	-
182. (171 . 73)	-	-	-	-	P	S	S	S	D	L	-	-	-	-	-	-	-	V	S	R	P	S	T	S	S	R	R	R	A	I	-	-	-	-	-	-	-	-	-	-	-	S	E	T	-	-	-	-	-
183. (66 . 176)	-	-	-	-	P	S	S	S	D	L	-	-	-	-	-	-	-	V	S	R	P	S	T	S	S	R	R	R	A	I	-	-	-	-	-	-	-	-	-	-	-	S	E	T	-	-	-	-	-
184. (186 . 180)	-	-	-	-	P	S	S	S	D	L	-	-	-	-	-	-	-	V	S	R	P	S	T	S	S	R	R	R	A	I	-	-	-	-	-	-	-	-	-	-	-	S	E	T	-	-	-	-	-
185. (174 . 167)	-	-	-	-	P	S	S	S	D	L	-	-	-	-	-	-	-	V	S	R	P	S	T	S	S	R	R	R	A	I	-	-	-	-	-	-	-	-	-	-	-	S	E	T	-	-	-	-	-
186. (68 . 74)	-	-	-	-	P	S	S	S	D	L	-	-	-	-	-	-	-	V	S	R	P	S	T	S	S	R	R	R	A	I	-	-	-	-	-	-	-	-	-	-	-	S	E	T	-	-	-	-	-
187. (157 . 178)	-	-	-	-	P	S	S	S	N	L	-	-	-	-	-	-	-	I	S	R	P	T	T	S	S	R	R	R	A	I	-	-	-	-	-	-	-	-	-	-	-	S	E	T	-	-	-	-	-
188. (75 . 184)	-	-	-	-	P	S	S	S	D	L	-	-	-	-	-	-	-	V	S	R	P	S	T	S	S	R	R	R	A	I	-	-	-	-	-	-	-	-	-	-	-	S	E	T	-	-	-	-	-
189. (56 . 57)	-	-	-	-	P	S	-	P	N	L	-	-	-	-	-	-	-	N	S	R	P	T	T	S	S	R	R	R	T	H	-	-	-	-	-	-	-	-	-	-	-	S	E	T	-	-	-	-	-
190. (191 . 152)	S	E	L	L	Q	S	S	P	N	R	-	-	-	-	-	-	-	A	S	C	S	T	T	S	G	R	R	R	T	H	-	-	-	-	-	-	S	-	-	-	-	S	D	S	E	-	-	-	-
191. (195 . 144)	S	E	L	L	Q	S	S	P	N	R	-	-	-	-	-	-	-	T	S	R	P	T	T	S	G	R	R	R	T	H	-	-	-	-	-	-	S	-	-	-	-	S	D	S	K	-	-	-	-
192. (2 . 153)	-	-	-	-	-	-	-	-	-	-	-	-	-	-	-	-	-	-	-	-	-	-	T	T	S	R	R	R	A	H	-	-	-	-	-	-	-	-	-	-	-	S	E	T	-	-	-	-	-
193. (189 . 187)	-	-	-	-	P	S	S	P	N	L	-	-	-	-	-	-	-	T	S	R	P	T	T	S	S	R	R	R	T	H	-	-	-	-	-	-	-	-	-	-	-	S	E	T	-	-	-	-	-
194. (1 . 192)	-	-	-	-	-	-	-	-	-	-	-	-	-	-	-	-	-	-	-	-	-	-	T	T	S	R	R	R	A	H	-	-	-	-	-	-	-	-	-	-	-	S	E	T	-	-	-	-	-
195. (196 . 193)	-	-	-	-	Q	S	S	P	N	L	-	-	-	-	-	-	-	T	S	R	P	T	T	S	S	R	R	R	T	H	-	-	-	-	-	-	-	-	-	-	-	S	E	T	-	-	-	-	-
196. (203 . 194)	-	-	-	-	Q	S	S	P	N	L	-	-	-	-	-	-	-	T	S	R	P	T	T	S	S	R	R	R	T	H	-	-	-	-	-	-	-	-	-	-	-	S	E	T	-	-	-	-	-
197. (9 . 10)	-	-	-	-	Q	T	S	S	S	V	-	-	-	-	-	-	-	T	S	R	P	T	T	S	S	R	R	R	T	H	-	-	-	-	-	-	-	-	-	-	-	S	E	S	-	-	-	-	-
198. (12 . 13)	-	-	-	-	Q	T	S	S	N	V	-	-	-	-	-	-	-	T	S	R	P	T	T	S	S	R	R	R	T	H	-	-	-	-	-	-	-	-	-	-	-	S	E	S	-	-	-	-	-
199. (14 . 15)	-	-	-	-	Q	T	S	S	N	M	-	-	-	-	-	-	-	T	S	R	P	T	T	S	S	R	R	R	T	H	-	-	-	-	-	-	-	-	-	-	-	S	E	S	-	-	-	-	-
200. (19 . 20)	-	-	-	-	Q	T	S	P	N	L	-	-	-	-	-	-	-	T	S	R	P	T	T	S	S	R	R	R	T	H	-	-	-	-	-	-	-	-	-	-	-	S	E	S	-	-	-	-	-
201. (198 . 205)	-	-	-	-	Q	T	S	S	N	V	-	-	-	-	-	-	-	T	S	R	P	T	T	S	S	R	R	R	T	H	-	-	-	-	-	-	-	-	-	-	-	S	E	S	-	-	-	-	-
202. (38 . 39)	-	-	-	-	Q	T	S	S	N	V	-	-	-	-	-	-	-	T	S	R	P	T	T	S	S	R	R	R	T	H	-	-	-	-	-	-	-	-	-	-	-	S	E	S	-	-	-	-	-
203. (241 . 208)	-	-	-	-	Q	T	S	P	N	L	-	-	-	-	-	-	-	T	S	R	P	T	T	S	S	R	R	R	T	H	-	-	-	-	-	-	-	-	-	-	-	S	E	S	-	-	-	-	-
204. (197 . 201)	-	-	-	-	Q	T	S	S	N	V	-	-	-	-	-	-	-	T	S	R	P	T	T	S	S	R	R	R	T	H	-	-	-	-	-	-	-	-	-	-	-	S	E	S	-	-	-	-	-
205. (11 . 199)	-	-	-	-	Q	T	S	S	N	V	-	-	-	-	-	-	-	T	S	R	P	T	T	S	S	R	R	R	T	H	-	-	-	-	-	-	-	-	-	-	-	S	E	S	-	-	-	-	-
206. (37 . 202)	-	-	-	-	Q	T	S	S	N	V	-	-	-	-	-	-	-	T	S	R	P	T	T	S	S	R	R	R	T	H	-	-	-	-	-	-	-	-	-	-	-	S	E	S	-	-	-	-	-
207. (7 . 8)	-	-	-	-	Q	T	S	S	N	V	-	-	-	-	-	-	-	T	S	R	P	T	T	S	S	R	R	R	T	H	-	-	-	-	-	-	-	-	-	-	-	S	E	S	-	-	-	-	-
208. (16 . 200)	-	-	-	-	Q	T	S	P	N	L	-	-	-	-	-	-	-	T	S	R	P	T	T	S	S	R	R	R	T	H	-	-	-	-	-	-	-	-	-	-	-	S	E	S	-	-	-	-	-
209. (207 . 204)	-	-	-	-	Q	T	S	S	N	V	-	-	-	-	-	-	-	T	S	R	P	T	T	S	S	R	R	R	T	H	-	-	-	-	-	-	-	-	-	-	-	S	E	S	-	-	-	-	-
210. (17 . 18)	-	-	-	-	Q	T	S	S	N	V	-	-	-	-	-	-	-	T	S	R	P	T	T	S	S	R	R	R	T	H	-	-	-	-	-	-	-	-	-	-	-	S	E	S	-	-	-	-	-
211. (21 . 22)	-	-	-	-	Q	T	S	S	N	V	-	-	-	-	-	-	-	T	S	R	P	T	T	S	S	R	R	R	T	H	-	-	-	-	-	-	-	-	-	-	-	S	E	S	-	-	-	-	-
212. (49 . 50)	-	-	-	-	Q	T	S	S	N	V	-	-	-	-	-	-	-	T	S	R	P	T	T	S	S	R	R	R	T	H	-	-	-	-	-	-	-	-	-	-	-	S	E	S	-	-	-	-	-
213. (23 . 27)	-	-	-	-	Q	T	S	S	N	G	-	-	-	-	-	-	-	T	S	R	P	T	T	S	S	R	R	R	T	H	-	-	-	-	-	-	-	-	-	-	-	S	E	S	-	-	-	-	-
214. (28 . 29)	-	-	-	-	Q	T	S	S	N	V	-	-	-	-	-	-	-	T	S	R	P	A	T	S	S	R	R	R	T	H	-	-	-	-	-	-	-	-	-	-	-	S	E	S	-	-	-	-	-
215. (242 . 240)	-	-	-	-	Q	T	S	S	N	V	-	-	-	-	-	-	-	T	S	R	P	T	T	S	S	R	R	R	T	H	-	-	-	-	-	-	-	-	-	-	-	S	E	S	-	-	-	-	-
216. (34 . 35)	-	-	-	-	Q	T	S	S	N	V	-	-	-	-	-	-	-	T	S	R	P	T	T	S	S	R	R	R	T	H	-	-	-	-	-	-	-	-	-	-	-	S	E	S	-	-	-	-	-
217. (213 . 41)	-	-	-	-	Q	T	S	S	N	G	-	-	-	-	-	-	-	T	S	R	P	T	T	S	S	R	R	R	T	H	-	-	-	-	-	-	-	-	-	-	-	S	E	S	-	-	-	-	-
218. (24 . 32)	-	-	-	-	Q	T	S	S	N	M	-	-	-	-	-	-	-	A	S	R	P	A	T	S	S	R	R	R	T	H	-	-	-	-	-	-	-	-	-	-	-	S	E	S	-	-	-	-	-
219. (216 . 25)	-	-	-	-	Q	T	S	S	N	V	-	-	-	-	-	-	-	T	S	R	P	T	T	S	S	R	R	R	T	H	-	-	-	-	-	-	-	-	-	-	-	S	E	S	-	-	-	-	-
220. (212 . 42)	-	-	-	-	Q	T	S	S	N	V	-	-	-	-	-	-	-	T	S	R	P	T	T	S	S	R	R	R	T	H	-	-	-	-	-	-	-	-	-	-	-	S	E	S	-	-	-	-	-
221. (46 . 51)	-	-	-	-	Q	T	S	S	N	V	-	-	-	-	-	-	-	T	S	R	P	T	T	S	S	R	R	R	T	H	-	-	-	-	-	-	-	-	-	-	-	S	E	S	-	-	-	-	-
222. (52 . 55)	-	-	-	-	Q	T	S	S	N	V	-	-	-	-	-	-	-	T	S	R	P	T	T	S	S	R	R	R	T	H	-	-	-	-	-	-	-	-	-	-	-	S	E	S	-	-	-	-	-
223. (26 . 33)	-	-	-	-	Q	T	S	S	N	V	-	-	-	-	-	-	-	T	S	R	P	T	T	S	S	R	R	R	T	H	-	-	-	-	-	-	-	-	-	-	-	S	E	S	-	-	-	-	-
224. (31 . 206)	-	-	-	-	Q	T	S	S	N	V	-	-	-	-	-	-	-	T	S	R	P	T	T	S	S	R	R	R	T	H	-	-	-	-	-	-	-	-	-	-	-	S	E	S	-	-	-	-	-
225. (36 . 48)	-	-	-	-	Q	T	S	S	N	V	-	-	-	-	-	-	-	T	S	R	P	T	T	S	S	R	R	R	T	H	-	-	-	-	-	-	-	-	-	-	-	S	E	S	-	-	-	-	-
226. (54 . 228)	-	-	-	-	Q	T	S	S	N	V	-	-	-	-	-	-	-	T	S	R	P	T	T	S	S	R	R	R	T	H	-	-	-	-	-	-	-	-	-	-	-	S	E	S	-	-	-	-	-
227. (222 . 45)	-	-	-	-	Q	T	S	S	N	V	-	-	-	-	-	-	-	T	S	R	P	T	T	S	S	R	R	R	T	H	-	-	-	-	-	-	-	-	-	-	-	S	E	S	-	-	-	-	-
228. (40 . 53)	-	-	-	-	Q	T	S	S	N	V	-	-	-	-	-	-	-	T	S	R	P	T	T	S	S	R	R	R	T	H	-	-	-	-	-	-	-	-	-	-	-	S	E	S	-	-	-	-	-
229. (30 . 214)	-	-	-	-	Q	T	S	S	N	V	-	-	-	-	-	-	-	T	S	R	P	T	T	S	S	R	R	R	T	H	-	-	-	-	-	-	-	-	-	-	-	S	E	S	-	-	-	-	-
230. (219 . 210)	-	-	-	-	Q	T	S	S	N	V	-	-	-	-	-	-	-	T	S	R	P	T	T	S	S	R	R	R	T	H	-	-	-	-	-	-	-	-	-	-	-	S	E	S	-	-	-	-	-
231. (43 . 218)	-	-	-	-	Q	T	S	S	N	M	-	-	-	-	-	-	-	T	S	R	P	T	T	S	S	R	R	R	T	H	-	-	-	-	-	-	-	-	-	-	-	S	E	S	-	-	-	-	-
232. (44 . 226)	-	-	-	-	Q	T	S	S	N	V	-	-	-	-	-	-	-	T	S	R	P	T	T	S	S	R	R	R	T	H	-	-	-	-	-	-	-	-	-	-	-	S	E	S	-	-	-	-	-
233. (215 . 209)	-	-	-	-	Q	T	S	S	N	V	-	-	-	-	-	-	-	T	S	R	P	T	T	S	S	R	R	R	T	H	-	-	-	-	-	-	-	-	-	-	-	S	E	S	-	-	-	-	-
234. (220 . 235)	-	-	-	-	Q	T	S	S	N	V	-	-	-	-	-	-	-	T	S	R	P	T	T	S	S	R	R	R	T	H	-	-	-	-	-	-	-	-	-	-	-	S	E	S	-	-	-	-	-
235. (227 . 232)	-	-	-	-	Q	T	S	S	N	V	-	-	-	-	-	-	-	T	S	R	P	T	T	S	S	R	R	R	T	H	-	-	-	-	-	-	-	-	-	-	-	S	E	S	-	-	-	-	-
236. (217 . 223)	-	-	-	-	Q	T	S	S	N	V	-	-	-	-	-	-	-	T	S	R	P	T	T	S	S	R	R	R	T	H	-	-	-	-	-	-	-	-	-	-	-	S	E	S	-	-	-	-	-
237. (211 . 229)	-	-	-	-	Q	T	S	S	N	V	-	-	-	-	-	-	-	T	S	R	P	T	T	S	S	R	R	R	T	H	-	-	-	-	-	-	-	-	-	-	-	S	E	S	-	-	-	-	-
238. (244 . 47)	-	-	-	-	Q	T	S	S	N	V	-	-	-	-	-	-	-	T	S	R	P	T	T	S	S	R	R	R	T	H	-	-	-	-	-	-	-	-	-	-	-	S	E	S	-	-	-	-	-
239. (238 . 237)	-	-	-	-	Q	T	S	S	N	V	-	-	-	-	-	-	-	T	S	R	P	T	T	S	S	R	R	R	T	H	-	-	-	-	-	-	-	-	-	-	-	S	E	S	-	-	-	-	-
240. (230 . 234)	-	-	-	-	Q	T	S	S	N	V	-	-	-	-	-	-	-	T	S	R	P	T	T	S	S	R	R	R	T	H	-	-	-	-	-	-	-	-	-	-	-	S	E	S	-	-	-	-	-
241. (233 . 224)	-	-	-	-	Q	T	S	S	N	V	-	-	-	-	-	-	-	T	S	R	P	T	T	S	S	R	R	R	T	H	-	-	-	-	-	-	-	-	-	-	-	S	E	S	-	-	-	-	-
242. (239 . 243)	-	-	-	-	Q	T	S	S	N	V	-	-	-	-	-	-	-	T	S	R	P	T	T	S	S	R	R	R	T	H	-	-	-	-	-	-	-	-	-	-	-	S	E	S	-	-	-	-	-
243. (221 . 231)	-	-	-	-	Q	T	S	S	N	V	-	-	-	-	-	-	-	T	S	R	P	T	T	S	S	R	R	R	T	H	-	-	-	-	-	-	-	-	-	-	-	S	E	S	-	-	-	-	-
244. (236 . 225)	-	-	-	-	Q	T	S	S	N	V	-	-	-	-	-	-	-	T	S	R	P	T	T	S	S	R	R	R	T	H	-	-	-	-	-	-	-	-	-	-	-	S	E	S	-	-	-	-	-
	244	245	246	247	248	249	250	251	252	253	254	255	256	257	258	259	260	261	262	263	264	265	266	267	268	269	270	271	272	273	274	275	276	277	278	279	280	281	282	283	284	285	286	287	288	289	290	291	292
1. XP 015261210.1 PREDICTED: E3 ubiquitin-protein ligase Mdm2 isoform X1	S	I	S	L	T	F	D	E	S	L	S	W	C	V	V	S	G	L	Y	S	D	R	S	N	-	-	-	-	-	S	S	S	S	S	G	S	I	S	S	P	D	N	N	A	N	S	L	S	G
2. XP 008114806.2 PREDICTED: E3 ubiquitin-protein ligase Mdm2	S	I	S	L	T	F	D	E	S	L	S	W	C	V	V	S	G	L	Y	C	D	Q	N	N	-	-	-	-	-	S	S	S	S	A	G	S	P	A	S	P	D	H	-	-	N	A	-	-	S
3. XP 025019297.1 E3 ubiquitin-protein ligase Mdm2	S	I	S	L	T	F	D	E	S	L	K	W	C	L	V	-	-	-	H	C	E	R	S	N	-	-	-	-	-	S	S	S	S	I	D	S	P	P	S	P	D	H	-	-	A	S	L	S	E
4. XP 013907923.1 PREDICTED: E3 ubiquitin-protein ligase Mdm2 isoform X1	S	I	S	L	T	F	D	E	S	L	K	W	C	V	V	-	-	-	H	C	E	R	S	N	-	-	-	-	-	S	S	S	S	I	N	S	S	P	S	P	D	R	-	-	A	S	L	S	E
5. tr|T1DHM2|T1DHM2 CROHD E3 ubiquitin-protein ligase Mdm2 OS Crotalus horridus OX 35024 PE 2 SV 1	S	I	S	L	T	F	D	E	S	L	K	W	C	V	V	-	-	-	H	C	E	Q	S	N	-	-	-	-	-	S	S	S	S	I	N	S	L	P	S	P	D	H	-	-	A	S	L	S	E
6. XP 015667945.1 E3 ubiquitin-protein ligase Mdm2 isoform X1	S	I	S	L	T	F	D	E	S	L	K	W	C	V	V	-	-	-	H	C	E	R	S	N	-	-	-	-	-	S	S	S	S	I	N	S	S	P	S	P	D	H	-	-	A	S	L	S	E
7. tr|A0A093Q2G3|A0A093Q2G3 9PASS E3 ubiquitin-protein ligase Mdm2 (Fragment) OS Manacus vitellinus OX 328815 GN N305 02737 PE 3 SV 1	S	I	S	L	T	F	D	E	S	L	S	W	C	V	V	S	G	L	C	H	E	R	S	N	-	-	-	-	-	S	S	D	S	T	D	S	L	S	I	P	D	L	D	A	S	S	L	S	E
8. tr|A0A091MP31|A0A091MP31 9PASS E3 ubiquitin-protein ligase Mdm2 (Fragment) OS Acanthisitta chloris OX 57068 GN N310 04040 PE 3 SV 1	S	I	S	L	T	F	D	E	S	L	S	W	C	V	V	S	G	L	C	H	E	R	S	N	-	-	-	-	-	S	S	D	S	T	D	S	L	S	I	P	D	L	D	A	S	S	L	S	E
9. XP 009084988.1 E3 ubiquitin-protein ligase Mdm2	N	I	S	V	T	F	D	E	S	L	S	W	C	V	V	S	G	L	C	R	E	R	S	N	-	-	-	-	-	S	S	D	S	T	D	S	L	S	I	P	D	L	D	A	S	S	L	S	E
10. tr|A0A6I9HFT8|A0A6I9HFT8 GEOFO E3 ubiquitin-protein ligase Mdm2 OS Geospiza fortis OX 48883 GN MDM2 PE 3 SV 1	N	I	S	V	T	F	D	E	S	L	S	W	C	V	V	S	G	L	C	R	E	R	S	N	-	-	-	-	-	S	S	D	S	T	D	S	L	S	I	P	D	L	D	A	S	S	L	S	E
11. tr|A0A8C3E8N0|A0A8C3E8N0 9CORV E3 ubiquitin-protein ligase Mdm2 OS Corvus moneduloides OX 1196302 GN MDM2 PE 3 SV 1	S	I	S	L	T	F	D	E	S	L	S	W	C	V	V	S	G	L	C	R	E	R	S	N	-	-	-	-	-	S	S	D	S	T	D	S	L	S	I	P	D	L	D	A	S	S	L	S	E
12. XP 015483835.1 E3 ubiquitin-protein ligase Mdm2 isoform X1	S	I	S	L	T	F	D	E	S	L	S	W	C	V	V	S	G	L	C	H	E	R	S	N	-	-	-	-	-	S	S	D	S	T	D	S	L	S	I	P	D	L	D	G	S	S	L	S	E
13. XP 014104378.1 PREDICTED: E3 ubiquitin-protein ligase Mdm2 isoform X1	S	I	S	L	T	F	D	E	S	L	S	W	C	V	V	S	G	L	C	R	E	R	S	N	-	-	-	-	-	S	S	D	S	T	D	S	L	S	I	P	D	L	D	G	S	S	L	S	E
14. XP 014735320.1 PREDICTED: E3 ubiquitin-protein ligase Mdm2 isoform X1	S	I	S	L	T	F	D	E	S	L	S	W	C	V	V	S	G	L	C	R	E	R	S	N	-	-	-	-	-	S	S	D	S	T	D	S	L	S	I	P	D	L	D	A	S	S	L	S	E
15. tr|U3K6C0|U3K6C0 FICAL E3 ubiquitin-protein ligase Mdm2 OS Ficedula albicollis OX 59894 GN MDM2 PE 3 SV 2	S	I	S	L	T	F	D	E	S	L	S	W	C	V	V	S	G	L	C	R	E	R	S	N	-	-	-	-	-	S	S	D	S	T	D	S	L	S	I	P	D	L	D	A	S	S	L	S	E
16. XP 010220001.1 PREDICTED: E3 ubiquitin-protein ligase Mdm2 isoform X1	S	I	S	L	T	F	D	E	S	L	S	W	C	V	V	S	G	L	C	R	D	R	S	N	-	-	-	-	-	S	S	D	S	T	D	S	P	S	I	A	D	L	D	A	C	S	L	S	E
17. tr|F1NGX6|F1NGX6 CHICK E3 ubiquitin-protein ligase Mdm2 OS Gallus gallus OX 9031 GN MDM2 PE 3 SV 2	S	I	S	L	T	F	D	E	S	L	S	W	C	V	V	S	G	L	C	R	D	R	S	N	-	-	-	-	-	S	S	D	S	T	D	S	V	S	I	P	D	L	D	A	S	S	L	S	E
18. tr|A0A8B9T3Y6|A0A8B9T3Y6 ANAPL E3 ubiquitin-protein ligase Mdm2 OS Anas platyrhynchos OX 8839 PE 3 SV 1	S	I	S	L	T	F	D	E	S	L	S	W	C	V	V	S	G	L	C	R	E	R	S	N	-	-	-	-	-	S	S	D	S	T	D	S	L	S	I	P	D	L	D	A	S	S	L	S	E
19. XP 009670027.1 PREDICTED: E3 ubiquitin-protein ligase Mdm2 isoform X1	S	I	S	L	T	F	D	E	S	L	S	W	C	V	V	S	G	L	C	R	E	R	S	N	-	-	-	-	-	S	S	D	S	T	D	S	P	S	I	P	D	L	D	A	S	S	L	S	E
20. XP 013803234.1 PREDICTED: E3 ubiquitin-protein ligase Mdm2 isoform X1	S	I	S	L	T	F	D	E	S	L	S	W	C	V	V	S	G	L	C	R	E	R	S	N	-	-	-	-	-	S	S	D	S	T	D	S	P	S	I	P	D	L	D	A	S	S	L	S	E
21. XP 030316455.1 E3 ubiquitin-protein ligase Mdm2 isoform X1	S	I	S	L	T	F	D	E	S	L	S	W	C	V	V	S	G	L	C	R	E	R	S	N	-	-	-	-	-	S	S	D	S	S	D	S	L	S	I	P	D	L	D	A	S	S	L	S	E
22. XP 009996031.1 PREDICTED: E3 ubiquitin-protein ligase Mdm2 isoform X1	S	I	S	L	T	F	D	E	S	L	S	W	C	V	V	S	G	L	C	R	D	R	S	S	-	-	-	-	-	S	S	D	S	T	D	S	L	S	I	P	D	L	D	A	S	S	L	S	E
23. XP 010200951.1 PREDICTED: E3 ubiquitin-protein ligase Mdm2 isoform X1	S	I	S	L	T	F	D	E	S	L	S	W	C	V	V	S	G	L	C	R	E	R	S	N	-	-	-	-	-	S	S	D	S	T	D	S	L	S	I	P	D	L	D	A	S	S	L	S	E
24. XP 010134699.1 PREDICTED: E3 ubiquitin-protein ligase Mdm2 isoform X1	S	I	S	L	T	F	D	E	S	L	S	W	C	V	V	S	G	L	C	R	E	R	S	N	-	-	-	-	-	S	S	D	S	T	D	S	L	S	I	P	D	L	D	A	S	S	L	S	E
25. XP 010157423.1 PREDICTED: E3 ubiquitin-protein ligase Mdm2 isoform X1	S	I	S	L	T	F	D	E	S	L	S	W	C	V	V	S	G	L	C	R	D	R	S	N	-	-	-	-	-	S	-	D	S	T	D	S	L	S	I	P	D	L	D	A	S	S	L	S	E
26. XP 010019038.1 PREDICTED: E3 ubiquitin-protein ligase Mdm2 isoform X1	S	I	S	L	T	F	D	E	S	L	S	W	C	V	V	S	G	L	C	R	E	R	S	N	-	-	-	-	-	S	S	N	S	T	D	C	L	S	I	P	D	L	D	A	S	S	L	S	E
27. XP 014819102.1 PREDICTED: E3 ubiquitin-protein ligase Mdm2 isoform X1	S	I	S	L	T	F	D	E	S	L	S	W	C	V	V	S	G	L	C	R	E	R	S	N	-	-	-	-	-	S	S	D	S	T	D	S	L	S	I	P	D	L	D	A	S	S	L	S	E
28. XP 009868690.1 PREDICTED: E3 ubiquitin-protein ligase Mdm2 isoform X1	S	I	S	L	T	F	D	E	S	L	S	W	C	V	V	S	G	L	C	R	E	R	S	N	-	-	-	-	-	S	S	D	S	T	D	S	L	S	I	P	D	L	D	A	S	S	L	S	E
29. XP 008935470.1 PREDICTED: E3 ubiquitin-protein ligase Mdm2 isoform X1	S	I	S	L	T	F	D	E	S	L	S	W	C	V	V	S	G	L	C	R	E	R	S	N	-	-	-	-	-	S	S	D	S	T	D	S	L	S	I	P	D	I	G	A	S	S	L	S	E
30. XP 032855653.2 E3 ubiquitin-protein ligase Mdm2 isoform X1	S	I	S	L	T	F	D	E	S	L	S	W	C	V	V	S	G	L	C	R	E	R	S	N	-	-	-	-	-	S	S	D	S	T	D	S	L	S	I	P	D	L	D	A	S	S	L	S	E
31. XP 013158451.1 E3 ubiquitin-protein ligase Mdm2 isoform X2	S	I	S	L	T	F	D	E	S	L	S	W	C	V	V	S	G	L	C	R	E	R	S	N	-	-	-	-	-	S	S	D	S	T	D	S	L	S	I	P	D	L	D	A	S	S	L	S	E
32. XP 010180687.1 PREDICTED: E3 ubiquitin-protein ligase Mdm2 isoform X1	S	I	S	L	T	F	D	E	S	L	S	W	C	V	V	S	G	L	C	R	E	R	S	N	-	-	-	-	-	S	S	D	S	T	D	S	L	S	I	P	D	L	D	A	S	S	L	S	E
33. XP 009561549.1 PREDICTED: E3 ubiquitin-protein ligase Mdm2 isoform X1	S	I	S	L	T	F	D	E	S	L	S	W	C	V	V	S	G	L	C	R	E	R	S	N	-	-	-	-	-	S	S	D	S	T	D	S	L	S	I	P	D	L	D	A	S	S	L	S	E
34. XP 009506625.1 PREDICTED: E3 ubiquitin-protein ligase Mdm2 isoform X1	S	I	S	L	T	F	D	E	S	L	S	W	C	V	V	S	G	L	C	R	E	R	S	N	-	-	-	-	-	S	S	D	S	T	D	S	L	S	I	P	D	L	D	A	S	S	L	S	E
35. XP 010085738.1 PREDICTED: E3 ubiquitin-protein ligase Mdm2 isoform X1	S	I	S	L	T	F	D	E	S	L	S	W	C	V	V	S	G	L	C	R	E	R	S	N	-	-	-	-	-	S	S	D	S	T	D	S	L	S	I	P	D	I	D	A	S	S	L	S	E
36. XP 009947359.1 PREDICTED: E3 ubiquitin-protein ligase Mdm2 isoform X1	S	I	S	L	T	F	D	E	S	L	S	W	C	V	V	S	G	L	C	R	E	R	S	N	-	-	-	-	-	S	S	D	S	T	D	S	L	S	I	P	D	L	D	A	S	S	L	S	E
37. XP 029858549.1 E3 ubiquitin-protein ligase Mdm2 isoform X3	S	I	S	L	T	F	D	E	S	L	S	W	C	V	V	S	G	L	C	H	E	R	S	N	-	-	-	-	-	S	S	D	S	T	D	S	L	S	I	P	D	L	D	A	S	S	L	S	E
38. XP 010560057.1 PREDICTED: E3 ubiquitin-protein ligase Mdm2	S	I	S	L	T	F	D	E	S	L	S	W	C	V	V	S	G	L	C	H	E	R	S	N	-	-	-	-	-	S	S	D	S	T	D	S	L	S	I	P	D	L	D	A	S	S	L	S	E
39. XP 009917473.1 PREDICTED: E3 ubiquitin-protein ligase Mdm2 isoform X2	S	I	S	L	T	F	D	E	S	L	S	W	C	V	V	S	G	L	C	H	E	R	S	N	-	-	-	-	-	S	S	D	S	T	D	S	L	S	I	P	D	L	D	A	S	S	L	S	E
40. XP 021143630.1 E3 ubiquitin-protein ligase Mdm2 isoform X1	S	I	S	L	T	F	D	E	S	L	S	W	C	V	V	S	G	L	C	R	E	R	S	N	-	-	-	-	-	S	S	D	S	T	D	T	F	S	I	P	D	L	D	A	S	S	L	S	E
41. XP 009986047.1 PREDICTED: E3 ubiquitin-protein ligase Mdm2 isoform X1	S	I	S	L	T	F	D	E	S	L	S	W	C	V	V	S	G	L	C	R	E	R	S	N	-	-	-	-	-	S	S	D	S	T	D	S	L	S	I	P	D	L	D	A	S	S	L	S	E
42. KFP44558.1 E3 ubiquitin-protein ligase Mdm2 partial	S	I	S	L	T	F	D	E	S	L	S	W	C	V	V	S	G	L	C	R	E	R	S	N	-	-	-	-	-	S	S	D	S	T	D	S	L	S	I	P	D	L	D	A	S	S	L	S	E
43. XP 010175180.1 E3 ubiquitin-protein ligase Mdm2	S	I	S	L	T	F	D	E	S	L	S	W	C	V	V	S	G	L	C	R	E	R	S	N	-	-	-	-	-	S	S	D	S	T	D	S	L	S	I	P	D	L	D	A	S	S	L	S	E
44. XP 009461478.1 PREDICTED: E3 ubiquitin-protein ligase Mdm2 isoform X1	S	I	S	L	T	F	D	E	S	L	S	W	C	V	V	S	G	L	C	R	E	R	S	N	-	-	-	-	-	S	S	D	S	T	D	S	L	S	I	P	D	L	D	A	S	S	L	S	E
45. XP 010291207.1 PREDICTED: E3 ubiquitin-protein ligase Mdm2 isoform X1	S	I	S	L	T	F	D	E	S	L	S	W	C	V	V	S	G	L	C	R	E	R	S	N	-	-	-	-	-	S	S	D	S	T	D	S	L	S	I	P	D	L	D	A	S	S	L	S	E
46. XP 009886097.1 PREDICTED: E3 ubiquitin-protein ligase Mdm2 isoform X1	S	I	S	L	T	F	D	E	S	L	S	W	C	V	V	S	G	L	C	R	E	R	S	N	-	-	-	-	-	S	S	D	S	T	D	S	L	S	I	P	D	L	D	A	S	S	L	S	E
47. XP 009707838.1 PREDICTED: E3 ubiquitin-protein ligase Mdm2 isoform X1	S	I	S	L	T	F	D	E	S	L	S	W	C	V	V	S	G	L	C	R	E	R	S	N	-	-	-	-	-	S	S	D	S	T	D	S	L	S	I	P	D	L	D	A	S	S	L	S	E
48. XP 009929878.1 PREDICTED: E3 ubiquitin-protein ligase Mdm2 isoform X1	S	I	S	L	T	F	D	E	S	L	S	W	C	V	V	S	G	L	C	R	E	R	S	N	-	-	-	-	-	S	S	D	S	T	D	S	L	S	I	P	D	L	D	A	S	S	L	S	E
49. XP 009325836.1 PREDICTED: E3 ubiquitin-protein ligase Mdm2 isoform X1	S	I	S	L	T	F	D	E	S	L	S	W	C	V	V	S	G	L	C	R	E	R	S	N	-	-	-	-	-	S	S	D	S	T	D	S	L	S	I	P	D	L	D	A	S	S	L	S	E
50. XP 009271501.1 PREDICTED: E3 ubiquitin-protein ligase Mdm2 isoform X1	S	I	S	L	T	F	D	E	S	L	S	W	C	V	V	S	G	L	C	R	E	R	S	N	-	-	-	-	-	S	S	D	S	T	D	S	L	S	I	P	D	L	D	A	S	S	L	S	E
51. XP 010297020.1 PREDICTED: E3 ubiquitin-protein ligase Mdm2 isoform X1	S	I	S	L	T	F	D	E	S	L	S	W	C	V	V	S	G	L	C	R	E	R	S	N	-	-	-	-	-	S	S	D	S	T	D	S	L	S	I	P	D	L	D	A	S	S	L	S	E
52. XP 009482469.1 PREDICTED: E3 ubiquitin-protein ligase Mdm2 isoform X1	S	I	S	L	T	F	D	E	S	L	S	W	C	V	V	S	G	L	C	R	E	R	S	N	-	-	-	-	-	S	S	D	S	T	D	S	L	S	I	P	D	L	D	A	S	S	L	S	E
53. XP 009819798.1 PREDICTED: E3 ubiquitin-protein ligase Mdm2 isoform X1	S	I	S	L	T	F	D	E	S	L	S	W	C	V	V	S	G	L	C	R	E	R	S	N	-	-	-	-	-	S	S	D	S	T	D	S	L	S	I	P	D	L	D	A	S	S	L	S	E
54. XP 009572946.1 PREDICTED: E3 ubiquitin-protein ligase Mdm2 isoform X1	S	I	S	L	T	F	D	E	S	L	S	W	C	V	V	S	G	L	C	R	E	R	S	N	-	-	-	-	-	S	S	D	S	T	D	S	L	S	I	P	D	L	D	A	S	S	L	S	E
55. XP 009644546.1 E3 ubiquitin-protein ligase Mdm2 isoform X1	S	I	S	L	T	F	D	E	S	L	S	W	C	V	V	S	G	L	C	R	E	R	S	N	-	-	-	-	-	S	S	D	S	T	D	S	L	S	I	P	D	L	D	A	S	S	L	S	E
56. tr|A0A7N4NQY8|A0A7N4NQY8 SARHA E3 ubiquitin-protein ligase Mdm2 OS Sarcophilus harrisii OX 9305 GN MDM2 PE 3 SV 1	S	I	S	L	T	F	D	E	S	C	A	L	C	V	I	S	E	I	C	C	E	R	S	N	-	-	-	-	-	S	S	D	S	T	E	I	P	S	S	P	D	I	D	T	G	V	L	S	E
57. tr|F6WSI6|F6WSI6 MONDO E3 ubiquitin-protein ligase Mdm2 OS Monodelphis domestica OX 13616 GN MDM2 PE 3 SV 2	S	I	S	L	P	F	D	E	S	C	A	L	C	V	I	S	E	I	C	C	E	R	S	N	-	-	-	-	-	S	S	D	S	T	E	I	P	S	S	P	D	I	D	T	G	V	L	S	E
58. tr|A0A3Q2H2X5|A0A3Q2H2X5 HORSE E3 ubiquitin-protein ligase Mdm2 OS Equus caballus OX 9796 GN MDM2 PE 3 SV 1	S	V	S	L	S	F	D	E	G	L	A	L	C	V	I	R	E	I	C	C	D	G	G	S	-	-	-	-	-	S	S	E	S	A	G	T	P	S	D	P	D	L	D	A	G	V	S	E	R
59. XP 004700519.1 E3 ubiquitin-protein ligase Mdm2 isoform X1	N	V	S	L	S	F	N	E	G	V	A	L	C	V	I	R	G	I	C	C	E	R	S	S	-	-	-	-	-	S	S	E	S	V	E	T	P	S	I	P	D	A	D	T	G	V	S	E	H
60. tr|A0A8B7AVJ0|A0A8B7AVJ0 ORYAF E3 ubiquitin-protein ligase Mdm2 OS Orycteropus afer afer OX 1230840 GN MDM2 PE 3 SV 1	S	V	S	L	S	F	D	E	S	V	A	L	C	V	I	R	E	I	G	R	E	R	N	S	-	-	-	-	-	S	S	E	S	T	E	T	P	S	N	P	D	L	D	A	G	V	S	E	H
61. tr|A0A2Y9G037|A0A2Y9G037 TRIMA E3 ubiquitin-protein ligase Mdm2 OS Trichechus manatus latirostris OX 127582 GN LOC101349408 PE 3 SV 1	S	V	S	L	S	F	D	E	S	V	A	L	C	V	I	R	E	I	C	C	E	R	S	S	-	-	-	-	-	S	S	D	S	T	E	T	P	S	N	P	D	L	D	A	G	V	S	E	H
62. XP 049739799.1 E3 ubiquitin-protein ligase Mdm2 isoform X9	S	V	S	L	S	F	D	E	S	V	A	L	C	V	I	R	E	I	C	C	E	R	S	S	-	-	-	-	-	S	S	D	S	T	E	T	P	S	N	P	D	L	D	A	G	V	S	E	H
63. XP 023414418.1 E3 ubiquitin-protein ligase Mdm2 isoform X4	S	V	S	L	S	F	D	E	S	V	A	L	C	V	I	R	E	I	C	C	E	R	S	S	-	-	-	-	-	S	S	D	S	T	E	T	P	S	N	P	D	L	D	A	G	V	S	E	H
64. sp|P23804|MDM2 MOUSE E3 ubiquitin-protein ligase Mdm2 OS Mus musculus OX 10090 GN Mdm2 PE 1 SV 3	-	-	-	L	S	F	D	P	S	L	G	L	C	E	L	R	E	M	C	S	G	G	S	S	S	S	S	S	S	S	S	E	S	T	E	T	P	S	H	Q	D	L	D	D	G	V	S	E	H
65. XP 006241444.1 E3 ubiquitin-protein ligase Mdm2 isoform X2	-	-	-	L	S	F	D	E	S	L	G	L	C	V	L	R	E	I	C	C	E	R	S	S	-	-	-	-	-	S	S	E	A	T	D	T	P	S	H	Q	D	L	D	D	G	V	S	D	H
66. XP 012502786.1 PREDICTED: E3 ubiquitin-protein ligase Mdm2-like	S	I	S	L	S	F	D	E	R	Y	Y	E	G	T	N	I	K	V	T	L	Y	V	F	A	-	-	-	-	-	-	-	-	-	-	-	S	P	K	-	-	-	-	-	-	-	-	-	-	-
67. tr|H0X5M8|H0X5M8 OTOGA E3 ubiquitin-protein ligase Mdm2 OS Otolemur garnettii OX 30611 PE 3 SV 1	S	I	S	F	S	L	D	E	N	M	A	M	C	V	I	R	G	V	C	C	E	R	S	S	-	-	-	-	-	S	S	E	S	T	G	S	P	S	N	P	D	L	D	A	G	V	S	E	H
68. XP 042554660.1 E3 ubiquitin-protein ligase Mdm2 isoform X1	S	I	S	L	S	F	D	E	N	M	A	M	C	P	V	R	E	M	C	R	E	R	S	S	-	-	-	-	-	S	S	E	S	T	E	T	P	S	N	L	D	L	G	D	G	V	S	E	H
69. Q60524.1 RecName: Full E3 ubiquitin-protein ligase Mdm2	-	-	-	L	S	F	D	E	S	L	A	L	C	V	L	R	E	I	C	C	E	R	S	S	-	-	-	-	-	S	S	E	S	T	D	T	P	S	N	Q	D	L	D	D	G	V	S	E	H
70. tr|A0A0N9JZX7|A0A0N9JZX7 MICOE E3 ubiquitin-protein ligase Mdm2 OS Microtus oeconomus OX 64717 GN mdm2 PE 2 SV 1	-	-	-	L	S	F	D	E	S	L	A	L	C	V	L	R	E	I	C	C	E	R	S	S	-	-	-	-	-	S	S	E	S	T	E	T	P	S	H	Q	D	L	D	D	G	V	S	E	H
71. tr|A0A0N7FDV3|A0A0N7FDV3 EOSFC E3 ubiquitin-protein ligase Mdm2 OS Eospalax fontanierii cansus OX 146133 GN mdm2 PE 2 SV 1	-	-	-	L	S	F	D	E	S	L	A	L	C	V	L	R	E	I	C	C	E	R	S	S	-	-	-	-	-	S	S	E	S	T	E	T	P	S	N	Q	D	L	D	D	G	V	S	E	H
72. tr|A0A0N9K6X1|A0A0N9K6X1 EOSFB E3 ubiquitin-protein ligase Mdm2 OS Eospalax fontanierii baileyi OX 146132 GN mdm2 PE 2 SV 1	-	-	-	L	S	F	D	E	S	L	A	L	C	V	L	R	E	I	C	C	E	R	S	S	-	-	-	-	-	S	S	E	S	T	E	T	P	S	N	Q	D	L	D	D	G	V	S	E	H
73. tr|G1PEZ4|G1PEZ4 MYOLU E3 ubiquitin-protein ligase Mdm2 OS Myotis lucifugus OX 59463 GN MDM2 PE 3 SV 1	S	I	S	F	S	F	D	E	S	L	A	L	C	V	I	R	E	I	R	C	E	R	S	S	-	-	-	-	S	S	S	E	S	T	G	T	S	S	N	P	D	L	D	A	G	V	S	E	Q
74. tr|H0V2W5|H0V2W5 CAVPO E3 ubiquitin-protein ligase Mdm2 OS Cavia porcellus OX 10141 GN MDM2 PE 3 SV 2	S	I	S	L	S	F	D	E	S	L	A	L	C	V	I	R	E	I	R	C	E	R	S	N	-	-	-	-	-	S	S	E	S	T	E	T	P	S	S	L	D	L	D	D	G	V	S	E	H
75. tr|I3MNE6|I3MNE6 ICTTR E3 ubiquitin-protein ligase Mdm2 OS Ictidomys tridecemlineatus OX 43179 GN Mdm2 PE 3 SV 2	S	I	S	L	S	F	D	E	S	L	A	L	C	V	I	R	E	I	C	C	E	R	S	S	-	-	-	-	-	S	S	E	S	I	E	T	P	S	N	P	D	I	E	D	G	V	S	E	H
76. XP 004479250.1 E3 ubiquitin-protein ligase Mdm2 isoform X2	S	I	S	L	S	F	D	E	S	L	A	L	C	V	I	R	E	I	C	C	E	R	T	S	-	-	-	-	-	S	S	E	S	T	E	T	P	S	N	P	D	L	D	A	G	I	S	E	H
77. XP 017197461.1 PREDICTED: E3 ubiquitin-protein ligase Mdm2	S	I	S	L	S	F	D	E	S	L	A	L	C	V	I	R	E	I	C	C	E	R	S	S	-	-	-	-	-	S	S	E	S	T	E	T	P	S	N	L	D	L	D	D	G	V	S	E	H
78. XP 009002428.1 E3 ubiquitin-protein ligase Mdm2 isoform X1	S	I	S	L	S	F	D	E	S	L	A	L	C	V	I	R	E	I	C	C	E	R	S	S	-	-	-	-	-	S	S	E	S	T	G	T	P	S	N	P	D	L	D	A	G	V	S	E	H
79. tr|G3RAW3|G3RAW3 GORGO E3 ubiquitin-protein ligase Mdm2 OS Gorilla gorilla gorilla OX 9595 GN MDM2 PE 3 SV 2 WRONG SEQUENCE AT THE END	S	I	S	L	S	F	D	E	S	L	A	L	C	V	I	R	E	I	C	C	E	R	S	S	-	-	-	-	-	S	S	E	S	T	G	T	P	S	N	P	D	L	D	A	G	V	S	E	H
80. tr|H9FUJ1|H9FUJ1 MACMU E3 ubiquitin-protein ligase Mdm2 OS Macaca mulatta OX 9544 GN MDM2 PE 2 SV 1	S	I	S	L	S	F	D	E	S	L	A	L	C	V	I	R	E	I	C	C	E	R	S	S	-	-	-	-	-	S	S	E	S	T	G	T	P	S	N	P	D	L	D	A	G	V	S	E	H
81. tr|A0A2I3NF10|A0A2I3NF10 PAPAN E3 ubiquitin-protein ligase Mdm2 OS Papio anubis OX 9555 PE 3 SV 2	S	I	S	L	S	F	D	E	S	L	A	L	C	V	I	R	E	I	C	C	E	R	S	S	-	-	-	-	-	S	S	E	S	T	G	T	P	S	N	P	D	L	D	A	G	V	S	E	H
82. tr|A0A0D9QW59|A0A0D9QW59 CHLSB E3 ubiquitin-protein ligase Mdm2 OS Chlorocebus sabaeus OX 60711 GN MDM2 PE 3 SV 1	S	I	S	L	S	F	D	E	S	L	A	L	C	V	I	R	E	I	C	C	E	R	S	S	-	-	-	-	-	S	S	E	S	T	G	T	P	S	N	P	D	L	D	A	G	V	S	E	H
83. sp|Q00987|MDM2 HUMAN E3 ubiquitin-protein ligase Mdm2 OS Homo sapiens OX 9606 GN MDM2 PE 1 SV 1	S	I	S	L	S	F	D	E	S	L	A	L	C	V	I	R	E	I	C	C	E	R	S	S	-	-	-	-	-	S	S	E	S	T	G	T	P	S	N	P	D	L	D	A	G	V	S	E	H
84. tr|A0A2I3G0V8|A0A2I3G0V8 NOMLE E3 ubiquitin-protein ligase Mdm2 OS Nomascus leucogenys OX 61853 GN MDM2 PE 3 SV 1	S	I	S	L	S	F	D	E	S	L	A	L	C	V	I	R	E	I	C	C	E	R	S	S	-	-	-	-	-	S	S	E	S	T	G	T	P	S	N	P	D	L	D	A	G	V	S	E	H
85. tr|H2R792|H2R792 PANTR E3 ubiquitin-protein ligase Mdm2 OS Pan troglodytes OX 9598 GN MDM2 PE 2 SV 1	S	I	S	L	S	F	D	E	S	L	A	L	C	V	I	R	E	I	C	C	E	R	S	S	-	-	-	-	-	S	S	E	S	T	G	T	P	S	N	P	D	L	D	A	G	V	S	E	H
86. tr|A0A2J8W102|A0A2J8W102 PONAB E3 ubiquitin-protein ligase Mdm2 OS Pongo abelii OX 9601 GN MDM2 PE 3 SV 1	S	I	S	L	S	F	D	E	S	L	A	L	C	V	I	R	E	I	C	C	E	R	S	S	-	-	-	-	-	S	S	E	S	T	G	T	P	S	N	P	D	L	D	A	G	V	S	E	H
87. tr|A0A286ZIP0|A0A286ZIP0 PIG E3 ubiquitin-protein ligase Mdm2 OS Sus scrofa OX 9823 GN MDM2 PE 3 SV 2	N	I	S	L	S	F	D	E	S	L	A	L	C	V	I	R	E	I	C	C	E	R	S	S	-	-	-	-	-	S	S	D	S	T	G	T	P	S	N	P	D	L	D	A	G	V	S	E	H
88. tr|A0A6J0AKQ5|A0A6J0AKQ5 VICPA E3 ubiquitin-protein ligase Mdm2 OS Vicugna pacos OX 30538 GN MDM2 PE 3 SV 1	N	I	S	L	S	F	D	E	S	L	A	L	C	V	I	R	E	I	C	C	E	R	S	S	-	-	-	-	-	S	S	E	S	T	G	T	P	S	N	P	D	L	D	A	G	V	S	E	H
89. tr|A0A2U4CR63|A0A2U4CR63 TURTR E3 ubiquitin-protein ligase Mdm2 OS Tursiops truncatus OX 9739 GN MDM2 PE 3 SV 1	N	I	S	L	S	F	D	E	S	L	A	L	C	V	I	R	E	I	C	C	E	R	S	S	-	-	-	-	-	S	S	E	S	T	G	T	P	S	N	P	D	L	D	A	G	V	S	E	H
90. tr|A0A6P3TEP4|A0A6P3TEP4 SHEEP E3 ubiquitin-protein ligase Mdm2 OS Ovis aries OX 9940 GN MDM2 PE 3 SV 1	N	I	S	L	S	F	D	E	S	L	A	L	C	V	I	R	E	I	C	C	E	R	S	S	-	-	-	-	-	S	S	E	S	T	G	T	P	S	N	P	D	L	D	A	G	V	S	E	H
91. tr|A5PJW5|A5PJW5 BOVIN E3 ubiquitin-protein ligase Mdm2 OS Bos taurus OX 9913 GN MDM2 PE 2 SV 1	N	I	S	L	S	F	D	E	S	L	A	L	C	V	I	R	E	I	C	C	E	R	S	S	-	-	-	-	-	S	S	E	S	T	G	T	P	S	N	P	D	L	D	A	G	V	S	E	H
92. sp|Q7YRZ8|MDM2 FELCA E3 ubiquitin-protein ligase Mdm2 OS Felis catus OX 9685 GN MDM2 PE 1 SV 1	S	I	S	L	S	F	D	E	S	L	A	L	C	V	I	R	E	I	C	C	E	R	S	S	-	-	-	-	-	S	S	E	S	T	G	T	P	S	N	P	D	L	D	A	G	V	S	E	H
93. tr|M3Z1D2|M3Z1D2 MUSPF E3 ubiquitin-protein ligase Mdm2 OS Mustela putorius furo OX 9669 GN MDM2 PE 3 SV 1	S	I	S	L	S	F	D	E	S	L	A	L	C	V	I	R	E	I	C	C	E	R	S	S	-	-	-	-	-	S	S	E	S	T	G	T	P	S	N	P	D	L	D	A	G	V	S	E	Q
94. sp|P56950|MDM2 CANLF E3 ubiquitin-protein ligase Mdm2 OS Canis lupus familiaris OX 9615 GN MDM2 PE 2 SV 1	S	I	S	L	S	F	D	E	S	L	A	L	C	V	I	R	E	I	C	C	E	R	S	S	-	-	-	-	-	S	S	E	S	T	G	T	P	S	N	P	D	L	D	A	G	V	S	E	H
95. tr|A0A4W3K6J0|A0A4W3K6J0 CALMI E3 ubiquitin-protein ligase Mdm2 OS Callorhinchus milii OX 7868 GN mdm2 PE 3 SV 1	S	I	S	L	H	W	D	D	-	L	S	L	Y	L	I	S	K	L	R	R	-	-	E	H	-	-	-	-	E	N	C	D	S	S	D	S	C	S	N	A	D	V	D	A	-	-	-	-	-
96. XP 038636381.1 E3 ubiquitin-protein ligase Mdm2 isoform X1	S	I	S	L	H	W	D	D	-	L	S	L	C	L	I	S	K	L	R	R	-	-	E	R	-	-	-	-	G	N	S	E	S	S	G	S	P	S	H	L	D	I	H	V	-	-	-	-	-
97. XP 032894034.1 E3 ubiquitin-protein ligase Mdm2	S	I	S	L	H	W	D	D	-	L	S	L	C	L	I	S	G	L	H	H	-	-	E	H	-	-	-	-	G	N	S	E	S	S	D	S	P	S	R	L	D	L	H	F	-	-	-	-	-
98. tr|A0A6I8QA00|A0A6I8QA00 XENTR E3 ubiquitin-protein ligase Mdm2 OS Xenopus tropicalis OX 8364 GN mdm2 PE 3 SV 1	S	I	S	L	T	F	D	E	S	L	S	W	W	V	I	S	G	L	R	C	-	-	D	R	-	-	-	-	N	S	S	E	S	T	D	T	S	S	N	P	D	P	E	K	-	-	-	H	T
99. sp|P56273|MDM2 XENLA E3 ubiquitin-protein ligase Mdm2 OS Xenopus laevis OX 8355 GN mdm2 PE 1 SV 2	S	F	S	L	T	F	D	E	S	L	S	W	W	V	I	S	G	L	R	C	-	-	D	R	-	-	-	-	N	S	S	E	S	T	D	S	S	S	N	S	D	P	E	R	-	-	-	H	S
100. XP 013888341.1 PREDICTED: E3 ubiquitin-protein ligase Mdm2 isoform X2	S	Y	S	L	T	F	D	D	S	L	S	W	C	V	I	G	G	L	G	S	G	R	D	R	-	-	-	-	T	S	S	H	S	S	D	S	H	S	-	T	S	E	-	-	-	-	-	R	S
101. XP 008313472.1 E3 ubiquitin-protein ligase Mdm2	S	Y	S	L	T	F	D	E	S	L	S	W	C	V	I	G	G	L	G	R	V	R	D	L	-	-	-	-	Q	S	S	Q	S	S	D	T	H	S	-	T	S	A	-	-	-	-	-	Q	S
102. XP 040028484.1 E3 ubiquitin-protein ligase Mdm2	S	Y	S	L	T	F	D	E	S	L	S	W	C	V	I	G	G	L	A	S	V	R	D	R	-	-	-	-	H	S	S	Q	S	S	D	S	H	S	-	T	S	G	-	-	-	-	-	R	S
103. XP 015817276.1 PREDICTED: E3 ubiquitin-protein ligase Mdm2	S	Y	S	L	T	F	D	D	S	L	S	W	C	V	I	G	G	L	G	G	G	R	D	T	-	-	-	-	R	S	C	Q	S	S	D	S	H	S	-	T	S	E	-	-	-	-	-	R	S
104. XP 005475872.1 E3 ubiquitin-protein ligase Mdm2 isoform X1	S	Y	S	L	T	F	D	D	S	L	S	W	C	V	I	G	G	L	G	S	G	R	E	R	-	-	-	-	H	S	S	Q	S	S	D	S	H	S	-	T	S	G	-	-	-	-	-	R	S
105. XP 008303245.1 PREDICTED: E3 ubiquitin-protein ligase Mdm2	S	Y	S	L	T	F	D	D	S	L	S	W	C	V	I	G	G	L	V	G	G	R	D	R	-	-	-	-	G	S	S	Q	S	S	D	S	H	S	-	T	S	G	-	-	-	-	-	R	S
106. XP 027138275.1 E3 ubiquitin-protein ligase Mdm2	S	L	S	L	T	F	D	G	S	L	S	W	C	V	I	G	G	L	G	S	G	R	D	R	-	-	-	-	H	S	S	Q	S	S	D	S	H	S	-	L	S	G	-	-	-	-	-	R	S
107. XP 004083278.1 E3 ubiquitin-protein ligase Mdm2	S	Y	S	L	T	F	D	D	S	L	S	W	C	V	I	G	G	L	V	S	G	R	D	R	-	-	-	-	Q	S	S	Q	S	S	S	S	E	S	-	T	S	E	-	-	-	-	-	R	S
108. XP 012733740.1 E3 ubiquitin-protein ligase Mdm2 isoform X2	S	Y	S	L	T	F	D	D	S	L	S	W	C	V	I	G	G	L	G	S	G	R	D	Q	-	-	-	-	L	S	S	Q	S	S	D	S	H	S	-	T	S	G	-	-	-	-	-	R	S
109. XP 015239398.1 PREDICTED: E3 ubiquitin-protein ligase Mdm2 isoform X2	S	Y	S	L	T	F	D	D	S	L	S	W	C	V	I	G	G	L	G	S	G	R	D	R	-	-	-	-	L	S	S	Q	S	S	D	S	H	S	-	T	S	G	-	-	-	-	-	R	S
110. XP 032445670.1 E3 ubiquitin-protein ligase Mdm2 isoform X2	S	F	S	L	T	F	D	G	S	L	S	W	C	V	I	G	G	L	G	S	G	R	D	N	-	-	-	-	R	G	S	Q	S	S	D	S	H	S	V	R	S	G	-	-	-	-	-	R	S
111. XP 008398561.1 PREDICTED: E3 ubiquitin-protein ligase Mdm2 isoform X2	S	Y	S	L	T	F	D	G	S	L	S	W	C	V	I	G	G	L	G	S	G	R	D	N	-	-	-	-	C	G	S	Q	S	S	D	S	H	S	V	R	S	G	-	-	-	-	-	R	S
112. XP 014850850.1 PREDICTED: E3 ubiquitin-protein ligase Mdm2 isoform X2	S	Y	S	L	T	F	D	G	S	L	S	W	C	V	I	G	G	L	G	S	G	R	D	N	-	-	-	-	R	G	S	Q	S	S	D	S	H	S	V	Q	S	G	-	-	-	-	-	R	S
113. XP 007575245.1 PREDICTED: E3 ubiquitin-protein ligase Mdm2 isoform X3	S	Y	S	L	T	F	D	G	S	L	S	W	C	V	I	G	G	L	G	S	G	R	D	N	-	-	-	-	R	G	S	Q	S	S	D	S	H	S	V	Q	S	G	-	-	-	-	-	R	S
114. XP 014897144.1 PREDICTED: E3 ubiquitin-protein ligase Mdm2 isoform X2	S	Y	S	L	T	F	D	G	S	L	S	W	C	V	I	G	G	L	G	S	G	R	D	N	-	-	-	-	R	G	S	Q	S	S	D	S	H	S	V	R	S	G	-	-	-	-	-	R	S
115. tr|A0A6Q2WQW1|A0A6Q2WQW1 ESOLU E3 ubiquitin-protein ligase Mdm2 OS Esox lucius OX 8010 PE 3 SV 1	S	F	S	L	T	F	D	E	S	M	S	W	C	V	I	G	G	L	R	P	-	-	E	R	-	-	-	-	G	S	S	E	S	S	D	S	H	S	-	-	-	-	-	-	-	-	-	-	-
116. XP 015208268.1 PREDICTED: E3 ubiquitin-protein ligase Mdm2 isoform X2	S	I	S	L	T	F	D	E	S	L	S	W	C	I	I	G	G	L	R	R	-	-	D	S	-	-	-	-	V	S	S	E	S	S	D	S	R	D	N	A	D	L	N	T	S	T	G	E	D
117. tr|A0A6P3VKW8|A0A6P3VKW8 CLUHA E3 ubiquitin-protein ligase Mdm2 OS Clupea harengus OX 7950 GN mdm2 PE 3 SV 1	S	L	S	L	T	F	D	D	S	L	S	W	C	V	I	G	G	L	R	G	-	-	I	R	-	-	-	-	R	S	S	E	S	S	D	S	H	S	N	T	E	V	G	I	S	V	S	D	D
118. Ictalurus punctatus XP 017349640.1 E3 ubiquitin-protein ligase Mdm2	S	I	S	L	T	F	D	D	S	L	S	W	C	V	I	G	G	L	R	R	-	-	E	R	-	-	-	-	Q	S	S	E	S	S	V	S	H	S	N	S	E	V	G	I	S	H	S	D	E
119. XP 007241080.2 E3 ubiquitin-protein ligase Mdm2	S	F	S	L	T	F	D	D	S	L	S	W	C	V	I	G	G	L	R	R	-	-	E	S	-	-	-	-	G	S	S	E	S	S	D	S	R	S	I	S	D	V	G	I	A	R	S	E	D
120. sp|O42354|MDM2 DANRE E3 ubiquitin-protein ligase Mdm2 OS Danio rerio OX 7955 GN mdm2 PE 1 SV 1	S	F	S	L	T	F	D	D	S	L	S	W	C	V	I	G	G	L	H	R	-	-	E	R	-	-	-	-	G	N	S	E	S	S	D	A	N	S	N	S	D	V	G	I	S	R	S	E	G
121. XP 016346692.1 PREDICTED: E3 ubiquitin-protein ligase Mdm2 isoform X1	S	F	S	L	T	F	D	D	S	L	S	W	C	V	I	G	G	L	H	R	-	-	E	R	-	-	-	-	G	N	S	E	S	S	D	A	Q	S	N	S	D	V	G	I	S	H	S	E	G
122. XP 016370999.1 PREDICTED: E3 ubiquitin-protein ligase Mdm2	S	F	S	L	T	F	D	D	S	L	S	W	C	V	I	G	G	L	H	R	-	-	E	R	-	-	-	-	G	N	S	E	S	S	D	A	Q	S	N	S	D	V	G	I	S	H	S	E	G
123. XP 016135425.1 PREDICTED: E3 ubiquitin-protein ligase Mdm2 isoform X1	S	F	S	L	T	F	D	D	S	L	S	W	C	V	I	G	G	L	H	R	-	-	E	R	-	-	-	-	G	N	S	E	S	S	D	T	Q	S	N	S	D	V	G	I	S	H	S	E	G
124. (112 . 113)	S	Y	S	L	T	F	D	G	S	L	S	W	C	V	I	G	G	L	G	S	G	R	D	N	-	-	-	-	R	G	S	Q	S	S	D	S	H	S	V	Q	S	G	-	-	-	-	-	R	S
125. (114 . 124)	S	Y	S	L	T	F	D	G	S	L	S	W	C	V	I	G	G	L	G	S	G	R	D	N	-	-	-	-	R	G	S	Q	S	S	D	S	H	S	V	R	S	G	-	-	-	-	-	R	S
126. (111 . 125)	S	Y	S	L	T	F	D	G	S	L	S	W	C	V	I	G	G	L	G	S	G	R	D	N	-	-	-	-	R	G	S	Q	S	S	D	S	H	S	V	R	S	G	-	-	-	-	-	R	S
127. (121 . 122)	S	F	S	L	T	F	D	D	S	L	S	W	C	V	I	G	G	L	H	R	-	-	E	R	-	-	-	-	G	N	S	E	S	S	D	A	Q	S	N	S	D	V	G	I	S	H	S	E	G
128. (127 . 123)	S	F	S	L	T	F	D	D	S	L	S	W	C	V	I	G	G	L	H	R	-	-	E	R	-	-	-	-	G	N	S	E	S	S	D	A	Q	S	N	S	D	V	G	I	S	H	S	E	G
129. (110 . 126)	S	Y	S	L	T	F	D	G	S	L	S	W	C	V	I	G	G	L	G	S	G	R	D	N	-	-	-	-	R	G	S	Q	S	S	D	S	H	S	V	R	S	G	-	-	-	-	-	R	S
130. (128 . 120)	S	F	S	L	T	F	D	D	S	L	S	W	C	V	I	G	G	L	H	R	-	-	E	R	-	-	-	-	G	N	S	E	S	S	D	A	H	S	N	S	D	V	G	I	S	H	S	E	G
131. (96 . 97)	S	I	S	L	H	W	D	D	-	L	S	L	C	L	I	S	K	L	R	R	-	-	E	H	-	-	-	-	G	N	S	E	S	S	D	S	P	S	H	L	D	I	H	V	-	-	-	-	-
132. (105 . 106)	S	Y	S	L	T	F	D	D	S	L	S	W	C	V	I	G	G	L	G	S	G	R	D	R	-	-	-	-	H	S	S	Q	S	S	D	S	H	S	-	T	S	G	-	-	-	-	-	R	S
133. (138 . 132)	S	Y	S	L	T	F	D	D	S	L	S	W	C	V	I	G	G	L	G	S	G	R	D	R	-	-	-	-	H	S	S	Q	S	S	D	S	H	S	-	T	S	G	-	-	-	-	-	R	S
134. (109 . 129)	S	Y	S	L	T	F	D	D	S	L	S	W	C	V	I	G	G	L	G	S	G	R	D	R	-	-	-	-	L	S	S	Q	S	S	D	S	H	S	-	T	S	G	-	-	-	-	-	R	S
135. (133 . 137)	S	Y	S	L	T	F	D	D	S	L	S	W	C	V	I	G	G	L	G	S	G	R	D	R	-	-	-	-	Q	S	S	Q	S	S	D	S	H	S	-	T	S	G	-	-	-	-	-	R	S
136. (108 . 134)	S	Y	S	L	T	F	D	D	S	L	S	W	C	V	I	G	G	L	G	S	G	R	D	R	-	-	-	-	L	S	S	Q	S	S	D	S	H	S	-	T	S	G	-	-	-	-	-	R	S
137. (142 . 136)	S	Y	S	L	T	F	D	D	S	L	S	W	C	V	I	G	G	L	G	S	G	R	D	R	-	-	-	-	Q	S	S	Q	S	S	D	S	H	S	-	T	S	G	-	-	-	-	-	R	S
138. (102 . 104)	S	Y	S	L	T	F	D	D	S	L	S	W	C	V	I	G	G	L	G	S	G	R	D	R	-	-	-	-	H	S	S	Q	S	S	D	S	H	S	-	T	S	G	-	-	-	-	-	R	S
139. (118 . 119)	S	F	S	L	T	F	D	D	S	L	S	W	C	V	I	G	G	L	R	R	-	-	E	R	-	-	-	-	G	S	S	E	S	S	D	S	H	S	N	S	D	V	G	I	S	H	S	E	D
140. (100 . 103)	S	Y	S	L	T	F	D	D	S	L	S	W	C	V	I	G	G	L	G	S	G	R	D	R	-	-	-	-	Q	S	S	Q	S	S	D	S	H	S	-	T	S	E	-	-	-	-	-	R	S
141. (101 . 135)	S	Y	S	L	T	F	D	D	S	L	S	W	C	V	I	G	G	L	G	R	G	R	D	R	-	-	-	-	Q	S	S	Q	S	S	D	S	H	S	-	T	S	A	-	-	-	-	-	Q	S
142. (140 . 107)	S	Y	S	L	T	F	D	D	S	L	S	W	C	V	I	G	G	L	G	S	G	R	D	R	-	-	-	-	Q	S	S	Q	S	S	D	S	H	S	-	T	S	E	-	-	-	-	-	R	S
143. (130 . 139)	S	F	S	L	T	F	D	D	S	L	S	W	C	V	I	G	G	L	R	R	-	-	E	R	-	-	-	-	G	S	S	E	S	S	D	S	H	S	N	S	D	V	G	I	S	H	S	E	D
144. (98 . 99)	S	I	S	L	T	F	D	E	S	L	S	W	W	V	I	S	G	L	R	C	-	-	D	R	-	-	-	-	N	S	S	E	S	T	D	S	S	S	N	P	D	P	E	K	-	-	-	H	T
145. (95 . 131)	S	I	S	L	H	W	D	D	-	L	S	L	C	L	I	S	K	L	R	R	-	-	E	H	-	-	-	-	G	N	S	E	S	S	D	S	P	S	N	A	D	L	D	A	-	-	-	-	-
146. (62 . 63)	S	V	S	L	S	F	D	E	S	V	A	L	C	V	I	R	E	I	C	C	E	R	S	S	-	-	-	-	-	S	S	D	S	T	E	T	P	S	N	P	D	L	D	A	G	V	S	E	H
147. (143 . 117)	S	F	S	L	T	F	D	D	S	L	S	W	C	V	I	G	G	L	R	R	-	-	E	R	-	-	-	-	G	S	S	E	S	S	D	S	H	S	N	T	D	V	G	I	S	V	S	E	D
148. (147 . 115)	S	F	S	L	T	F	D	D	S	L	S	W	C	V	I	G	G	L	R	R	-	-	E	R	-	-	-	-	G	S	S	E	S	S	D	S	H	S	N	T	D	V	G	I	-	-	-	E	D
149. (5 . 6)	S	I	S	L	T	F	D	E	S	L	K	W	C	V	V	-	-	-	H	C	E	R	S	N	-	-	-	-	-	S	S	S	S	I	N	S	S	P	S	P	D	H	-	-	A	S	L	S	E
150. (4 . 149)	S	I	S	L	T	F	D	E	S	L	K	W	C	V	V	-	-	-	H	C	E	R	S	N	-	-	-	-	-	S	S	S	S	I	N	S	S	P	S	P	D	H	-	-	A	S	L	S	E
151. (148 . 141)	S	F	S	L	T	F	D	E	S	L	S	W	C	V	I	G	G	L	R	R	-	-	D	R	-	-	-	-	G	S	S	E	S	S	D	S	H	S	N	T	D	V	G	I	-	-	-	E	D
152. (116 . 151)	S	I	S	L	T	F	D	E	S	L	S	W	C	V	I	G	G	L	R	R	-	-	D	R	-	-	-	-	G	S	S	E	S	S	D	S	H	S	N	A	D	L	D	T	-	-	-	E	D
153. (3 . 150)	S	I	S	L	T	F	D	E	S	L	K	W	C	V	V	-	-	-	H	C	E	R	S	N	-	-	-	-	-	S	S	S	S	I	D	S	P	P	S	P	D	H	-	-	A	S	L	S	E
154. (146 . 61)	S	V	S	L	S	F	D	E	S	V	A	L	C	V	I	R	E	I	C	C	E	R	S	S	-	-	-	-	-	S	S	D	S	T	E	T	P	S	N	P	D	L	D	A	G	V	S	E	H
155. (71 . 72)	-	-	-	L	S	F	D	E	S	L	A	L	C	V	L	R	E	I	C	C	E	R	S	S	-	-	-	-	-	S	S	E	S	T	E	T	P	S	N	Q	D	L	D	D	G	V	S	E	H
156. (64 . 65)	-	-	-	L	S	F	D	E	S	L	G	L	C	V	L	R	E	I	C	C	E	R	S	S	-	-	-	-	-	S	S	E	S	T	E	T	P	S	H	Q	D	L	D	D	G	V	S	E	H
157. (159 . 60)	S	V	S	L	S	F	D	E	S	V	A	L	C	V	I	R	E	I	C	C	E	R	S	S	-	-	-	-	-	S	S	E	S	T	E	T	P	S	N	P	D	L	D	A	G	V	S	E	H
158. (90 . 91)	N	I	S	L	S	F	D	E	S	L	A	L	C	V	I	R	E	I	C	C	E	R	S	S	-	-	-	-	-	S	S	E	S	T	G	T	P	S	N	P	D	L	D	A	G	V	S	E	H
159. (154 . 59)	S	V	S	L	S	F	D	E	S	V	A	L	C	V	I	R	E	I	C	C	E	R	S	S	-	-	-	-	-	S	S	E	S	T	E	T	P	S	N	P	D	L	D	A	G	V	S	E	H
160. (80 . 81)	S	I	S	L	S	F	D	E	S	L	A	L	C	V	I	R	E	I	C	C	E	R	S	S	-	-	-	-	-	S	S	E	S	T	G	T	P	S	N	P	D	L	D	A	G	V	S	E	H
161. (160 . 82)	S	I	S	L	S	F	D	E	S	L	A	L	C	V	I	R	E	I	C	C	E	R	S	S	-	-	-	-	-	S	S	E	S	T	G	T	P	S	N	P	D	L	D	A	G	V	S	E	H
162. (175 . 67)	S	I	S	L	S	F	D	E	S	L	A	L	C	V	I	R	E	I	C	C	E	R	S	S	-	-	-	-	-	S	S	E	S	T	G	T	P	S	N	P	D	L	D	A	G	V	S	E	H
163. (166 . 173)	S	I	S	L	S	F	D	E	S	L	A	L	C	V	I	R	E	I	C	C	E	R	S	S	-	-	-	-	-	S	S	E	S	T	G	T	P	S	N	P	D	L	D	A	G	V	S	E	H
164. (84 . 86)	S	I	S	L	S	F	D	E	S	L	A	L	C	V	I	R	E	I	C	C	E	R	S	S	-	-	-	-	-	S	S	E	S	T	G	T	P	S	N	P	D	L	D	A	G	V	S	E	H
165. (163 . 164)	S	I	S	L	S	F	D	E	S	L	A	L	C	V	I	R	E	I	C	C	E	R	S	S	-	-	-	-	-	S	S	E	S	T	G	T	P	S	N	P	D	L	D	A	G	V	S	E	H
166. (161 . 83)	S	I	S	L	S	F	D	E	S	L	A	L	C	V	I	R	E	I	C	C	E	R	S	S	-	-	-	-	-	S	S	E	S	T	G	T	P	S	N	P	D	L	D	A	G	V	S	E	H
167. (94 . 168)	S	I	S	L	S	F	D	E	S	L	A	L	C	V	I	R	E	I	C	C	E	R	S	S	-	-	-	-	-	S	S	E	S	T	G	T	P	S	N	P	D	L	D	A	G	V	S	E	H
168. (92 . 93)	S	I	S	L	S	F	D	E	S	L	A	L	C	V	I	R	E	I	C	C	E	R	S	S	-	-	-	-	-	S	S	E	S	T	G	T	P	S	N	P	D	L	D	A	G	V	S	E	H
169. (69 . 70)	-	-	-	L	S	F	D	E	S	L	A	L	C	V	L	R	E	I	C	C	E	R	S	S	-	-	-	-	-	S	S	E	S	T	E	T	P	S	H	Q	D	L	D	D	G	V	S	E	H
170. (158 . 89)	N	I	S	L	S	F	D	E	S	L	A	L	C	V	I	R	E	I	C	C	E	R	S	S	-	-	-	-	-	S	S	E	S	T	G	T	P	S	N	P	D	L	D	A	G	V	S	E	H
171. (172 . 87)	N	I	S	L	S	F	D	E	S	L	A	L	C	V	I	R	E	I	C	C	E	R	S	S	-	-	-	-	-	S	S	E	S	T	G	T	P	S	N	P	D	L	D	A	G	V	S	E	H
172. (170 . 88)	N	I	S	L	S	F	D	E	S	L	A	L	C	V	I	R	E	I	C	C	E	R	S	S	-	-	-	-	-	S	S	E	S	T	G	T	P	S	N	P	D	L	D	A	G	V	S	E	H
173. (79 . 85)	S	I	S	L	S	F	D	E	S	L	A	L	C	V	I	R	E	I	C	C	E	R	S	S	-	-	-	-	-	S	S	E	S	T	G	T	P	S	N	P	D	L	D	A	G	V	S	E	H
174. (182 . 58)	S	I	S	L	S	F	D	E	S	L	A	L	C	V	I	R	E	I	C	C	E	R	S	S	-	-	-	-	-	S	S	E	S	T	G	T	P	S	N	P	D	L	D	A	G	V	S	E	H
175. (165 . 78)	S	I	S	L	S	F	D	E	S	L	A	L	C	V	I	R	E	I	C	C	E	R	S	S	-	-	-	-	-	S	S	E	S	T	G	T	P	S	N	P	D	L	D	A	G	V	S	E	H
176. (77 . 188)	S	I	S	L	S	F	D	E	S	L	A	L	C	V	I	R	E	I	C	C	E	R	S	S	-	-	-	-	-	S	S	E	S	T	E	T	P	S	N	P	D	L	D	D	G	V	S	E	H
177. (156 . 169)	-	-	-	L	S	F	D	E	S	L	A	L	C	V	L	R	E	I	C	C	E	R	S	S	-	-	-	-	-	S	S	E	S	T	E	T	P	S	H	Q	D	L	D	D	G	V	S	E	H
178. (76 . 181)	S	I	S	L	S	F	D	E	S	L	A	L	C	V	I	R	E	I	C	C	E	R	S	S	-	-	-	-	-	S	S	E	S	T	E	T	P	S	N	P	D	L	D	A	G	V	S	E	H
179. (162 . 183)	S	I	S	L	S	F	D	E	S	L	A	L	C	V	I	R	E	I	C	C	E	R	S	S	-	-	-	-	-	S	S	E	S	T	G	T	P	S	N	P	D	L	D	A	G	V	S	E	H
180. (155 . 177)	-	-	-	L	S	F	D	E	S	L	A	L	C	V	L	R	E	I	C	C	E	R	S	S	-	-	-	-	-	S	S	E	S	T	E	T	P	S	N	Q	D	L	D	D	G	V	S	E	H
181. (185 . 179)	S	I	S	L	S	F	D	E	S	L	A	L	C	V	I	R	E	I	C	C	E	R	S	S	-	-	-	-	-	S	S	E	S	T	G	T	P	S	N	P	D	L	D	A	G	V	S	E	H
182. (171 . 73)	S	I	S	L	S	F	D	E	S	L	A	L	C	V	I	R	E	I	C	C	E	R	S	S	-	-	-	-	-	S	S	E	S	T	G	T	P	S	N	P	D	L	D	A	G	V	S	E	H
183. (66 . 176)	S	I	S	L	S	F	D	E	S	L	A	L	C	V	I	R	E	I	C	C	E	R	S	S	-	-	-	-	-	S	S	E	S	T	G	T	P	S	N	P	D	L	D	A	G	V	S	E	H
184. (186 . 180)	S	I	S	L	S	F	D	E	S	L	A	L	C	V	I	R	E	I	C	C	E	R	S	S	-	-	-	-	-	S	S	E	S	T	E	T	P	S	N	P	D	L	D	D	G	V	S	E	H
185. (174 . 167)	S	I	S	L	S	F	D	E	S	L	A	L	C	V	I	R	E	I	C	C	E	R	S	S	-	-	-	-	-	S	S	E	S	T	G	T	P	S	N	P	D	L	D	A	G	V	S	E	H
186. (68 . 74)	S	I	S	L	S	F	D	E	S	L	A	L	C	V	I	R	E	I	C	C	E	R	S	S	-	-	-	-	-	S	S	E	S	T	E	T	P	S	N	L	D	L	D	D	G	V	S	E	H
187. (157 . 178)	S	I	S	L	S	F	D	E	S	L	A	L	C	V	I	R	E	I	C	C	E	R	S	S	-	-	-	-	-	S	S	E	S	T	E	T	P	S	N	P	D	L	D	A	G	V	S	E	H
188. (75 . 184)	S	I	S	L	S	F	D	E	S	L	A	L	C	V	I	R	E	I	C	C	E	R	S	S	-	-	-	-	-	S	S	E	S	T	E	T	P	S	N	P	D	L	D	D	G	V	S	E	H
189. (56 . 57)	S	I	S	L	T	F	D	E	S	C	A	L	C	V	I	S	E	I	C	C	E	R	S	N	-	-	-	-	-	S	S	D	S	T	E	I	P	S	S	P	D	I	D	T	G	V	L	S	E
190. (191 . 152)	S	I	S	L	T	F	D	E	S	L	S	W	C	V	I	S	G	L	R	R	-	-	D	R	-	-	-	-	G	S	S	E	S	S	D	S	P	S	N	P	D	L	D	A	-	-	-	E	D
191. (195 . 144)	S	I	S	L	T	F	D	E	S	L	S	W	C	V	I	S	G	L	R	C	-	-	D	R	-	-	-	-	S	S	S	E	S	T	D	S	P	S	N	P	D	L	D	A	-	-	-	S	E
192. (2 . 153)	S	I	S	L	T	F	D	E	S	L	S	W	C	V	V	S	G	L	Y	C	E	R	S	N	-	-	-	-	-	S	S	S	S	T	D	S	P	S	S	P	D	H	-	-	N	S	L	S	E
193. (189 . 187)	S	I	S	L	T	F	D	E	S	L	A	L	C	V	I	S	E	I	C	C	E	R	S	N	-	-	-	-	-	S	S	D	S	T	E	T	P	S	S	P	D	L	D	A	G	V	L	S	E
194. (1 . 192)	S	I	S	L	T	F	D	E	S	L	S	W	C	V	V	S	G	L	Y	C	E	R	S	N	-	-	-	-	-	S	S	S	S	T	D	S	P	S	S	P	D	H	D	A	N	S	L	S	E
195. (196 . 193)	S	I	S	L	T	F	D	E	S	L	S	W	C	V	I	S	G	L	C	C	E	R	S	N	-	-	-	-	-	S	S	D	S	T	D	S	P	S	S	P	D	L	D	A	S	S	L	S	E
196. (203 . 194)	S	I	S	L	T	F	D	E	S	L	S	W	C	V	V	S	G	L	C	C	E	R	S	N	-	-	-	-	-	S	S	D	S	T	D	S	P	S	S	P	D	L	D	A	S	S	L	S	E
197. (9 . 10)	N	I	S	V	T	F	D	E	S	L	S	W	C	V	V	S	G	L	C	R	E	R	S	N	-	-	-	-	-	S	S	D	S	T	D	S	L	S	I	P	D	L	D	A	S	S	L	S	E
198. (12 . 13)	S	I	S	L	T	F	D	E	S	L	S	W	C	V	V	S	G	L	C	R	E	R	S	N	-	-	-	-	-	S	S	D	S	T	D	S	L	S	I	P	D	L	D	G	S	S	L	S	E
199. (14 . 15)	S	I	S	L	T	F	D	E	S	L	S	W	C	V	V	S	G	L	C	R	E	R	S	N	-	-	-	-	-	S	S	D	S	T	D	S	L	S	I	P	D	L	D	A	S	S	L	S	E
200. (19 . 20)	S	I	S	L	T	F	D	E	S	L	S	W	C	V	V	S	G	L	C	R	E	R	S	N	-	-	-	-	-	S	S	D	S	T	D	S	P	S	I	P	D	L	D	A	S	S	L	S	E
201. (198 . 205)	S	I	S	L	T	F	D	E	S	L	S	W	C	V	V	S	G	L	C	R	E	R	S	N	-	-	-	-	-	S	S	D	S	T	D	S	L	S	I	P	D	L	D	A	S	S	L	S	E
202. (38 . 39)	S	I	S	L	T	F	D	E	S	L	S	W	C	V	V	S	G	L	C	H	E	R	S	N	-	-	-	-	-	S	S	D	S	T	D	S	L	S	I	P	D	L	D	A	S	S	L	S	E
203. (241 . 208)	S	I	S	L	T	F	D	E	S	L	S	W	C	V	V	S	G	L	C	R	E	R	S	N	-	-	-	-	-	S	S	D	S	T	D	S	P	S	I	P	D	L	D	A	S	S	L	S	E
204. (197 . 201)	S	I	S	L	T	F	D	E	S	L	S	W	C	V	V	S	G	L	C	R	E	R	S	N	-	-	-	-	-	S	S	D	S	T	D	S	L	S	I	P	D	L	D	A	S	S	L	S	E
205. (11 . 199)	S	I	S	L	T	F	D	E	S	L	S	W	C	V	V	S	G	L	C	R	E	R	S	N	-	-	-	-	-	S	S	D	S	T	D	S	L	S	I	P	D	L	D	A	S	S	L	S	E
206. (37 . 202)	S	I	S	L	T	F	D	E	S	L	S	W	C	V	V	S	G	L	C	H	E	R	S	N	-	-	-	-	-	S	S	D	S	T	D	S	L	S	I	P	D	L	D	A	S	S	L	S	E
207. (7 . 8)	S	I	S	L	T	F	D	E	S	L	S	W	C	V	V	S	G	L	C	H	E	R	S	N	-	-	-	-	-	S	S	D	S	T	D	S	L	S	I	P	D	L	D	A	S	S	L	S	E
208. (16 . 200)	S	I	S	L	T	F	D	E	S	L	S	W	C	V	V	S	G	L	C	R	E	R	S	N	-	-	-	-	-	S	S	D	S	T	D	S	P	S	I	P	D	L	D	A	S	S	L	S	E
209. (207 . 204)	S	I	S	L	T	F	D	E	S	L	S	W	C	V	V	S	G	L	C	R	E	R	S	N	-	-	-	-	-	S	S	D	S	T	D	S	L	S	I	P	D	L	D	A	S	S	L	S	E
210. (17 . 18)	S	I	S	L	T	F	D	E	S	L	S	W	C	V	V	S	G	L	C	R	E	R	S	N	-	-	-	-	-	S	S	D	S	T	D	S	L	S	I	P	D	L	D	A	S	S	L	S	E
211. (21 . 22)	S	I	S	L	T	F	D	E	S	L	S	W	C	V	V	S	G	L	C	R	E	R	S	N	-	-	-	-	-	S	S	D	S	T	D	S	L	S	I	P	D	L	D	A	S	S	L	S	E
212. (49 . 50)	S	I	S	L	T	F	D	E	S	L	S	W	C	V	V	S	G	L	C	R	E	R	S	N	-	-	-	-	-	S	S	D	S	T	D	S	L	S	I	P	D	L	D	A	S	S	L	S	E
213. (23 . 27)	S	I	S	L	T	F	D	E	S	L	S	W	C	V	V	S	G	L	C	R	E	R	S	N	-	-	-	-	-	S	S	D	S	T	D	S	L	S	I	P	D	L	D	A	S	S	L	S	E
214. (28 . 29)	S	I	S	L	T	F	D	E	S	L	S	W	C	V	V	S	G	L	C	R	E	R	S	N	-	-	-	-	-	S	S	D	S	T	D	S	L	S	I	P	D	L	D	A	S	S	L	S	E
215. (242 . 240)	S	I	S	L	T	F	D	E	S	L	S	W	C	V	V	S	G	L	C	R	E	R	S	N	-	-	-	-	-	S	S	D	S	T	D	S	L	S	I	P	D	L	D	A	S	S	L	S	E
216. (34 . 35)	S	I	S	L	T	F	D	E	S	L	S	W	C	V	V	S	G	L	C	R	E	R	S	N	-	-	-	-	-	S	S	D	S	T	D	S	L	S	I	P	D	L	D	A	S	S	L	S	E
217. (213 . 41)	S	I	S	L	T	F	D	E	S	L	S	W	C	V	V	S	G	L	C	R	E	R	S	N	-	-	-	-	-	S	S	D	S	T	D	S	L	S	I	P	D	L	D	A	S	S	L	S	E
218. (24 . 32)	S	I	S	L	T	F	D	E	S	L	S	W	C	V	V	S	G	L	C	R	E	R	S	N	-	-	-	-	-	S	S	D	S	T	D	S	L	S	I	P	D	L	D	A	S	S	L	S	E
219. (216 . 25)	S	I	S	L	T	F	D	E	S	L	S	W	C	V	V	S	G	L	C	R	E	R	S	N	-	-	-	-	-	S	S	D	S	T	D	S	L	S	I	P	D	L	D	A	S	S	L	S	E
220. (212 . 42)	S	I	S	L	T	F	D	E	S	L	S	W	C	V	V	S	G	L	C	R	E	R	S	N	-	-	-	-	-	S	S	D	S	T	D	S	L	S	I	P	D	L	D	A	S	S	L	S	E
221. (46 . 51)	S	I	S	L	T	F	D	E	S	L	S	W	C	V	V	S	G	L	C	R	E	R	S	N	-	-	-	-	-	S	S	D	S	T	D	S	L	S	I	P	D	L	D	A	S	S	L	S	E
222. (52 . 55)	S	I	S	L	T	F	D	E	S	L	S	W	C	V	V	S	G	L	C	R	E	R	S	N	-	-	-	-	-	S	S	D	S	T	D	S	L	S	I	P	D	L	D	A	S	S	L	S	E
223. (26 . 33)	S	I	S	L	T	F	D	E	S	L	S	W	C	V	V	S	G	L	C	R	E	R	S	N	-	-	-	-	-	S	S	D	S	T	D	S	L	S	I	P	D	L	D	A	S	S	L	S	E
224. (31 . 206)	S	I	S	L	T	F	D	E	S	L	S	W	C	V	V	S	G	L	C	R	E	R	S	N	-	-	-	-	-	S	S	D	S	T	D	S	L	S	I	P	D	L	D	A	S	S	L	S	E
225. (36 . 48)	S	I	S	L	T	F	D	E	S	L	S	W	C	V	V	S	G	L	C	R	E	R	S	N	-	-	-	-	-	S	S	D	S	T	D	S	L	S	I	P	D	L	D	A	S	S	L	S	E
226. (54 . 228)	S	I	S	L	T	F	D	E	S	L	S	W	C	V	V	S	G	L	C	R	E	R	S	N	-	-	-	-	-	S	S	D	S	T	D	S	L	S	I	P	D	L	D	A	S	S	L	S	E
227. (222 . 45)	S	I	S	L	T	F	D	E	S	L	S	W	C	V	V	S	G	L	C	R	E	R	S	N	-	-	-	-	-	S	S	D	S	T	D	S	L	S	I	P	D	L	D	A	S	S	L	S	E
228. (40 . 53)	S	I	S	L	T	F	D	E	S	L	S	W	C	V	V	S	G	L	C	R	E	R	S	N	-	-	-	-	-	S	S	D	S	T	D	S	L	S	I	P	D	L	D	A	S	S	L	S	E
229. (30 . 214)	S	I	S	L	T	F	D	E	S	L	S	W	C	V	V	S	G	L	C	R	E	R	S	N	-	-	-	-	-	S	S	D	S	T	D	S	L	S	I	P	D	L	D	A	S	S	L	S	E
230. (219 . 210)	S	I	S	L	T	F	D	E	S	L	S	W	C	V	V	S	G	L	C	R	E	R	S	N	-	-	-	-	-	S	S	D	S	T	D	S	L	S	I	P	D	L	D	A	S	S	L	S	E
231. (43 . 218)	S	I	S	L	T	F	D	E	S	L	S	W	C	V	V	S	G	L	C	R	E	R	S	N	-	-	-	-	-	S	S	D	S	T	D	S	L	S	I	P	D	L	D	A	S	S	L	S	E
232. (44 . 226)	S	I	S	L	T	F	D	E	S	L	S	W	C	V	V	S	G	L	C	R	E	R	S	N	-	-	-	-	-	S	S	D	S	T	D	S	L	S	I	P	D	L	D	A	S	S	L	S	E
233. (215 . 209)	S	I	S	L	T	F	D	E	S	L	S	W	C	V	V	S	G	L	C	R	E	R	S	N	-	-	-	-	-	S	S	D	S	T	D	S	L	S	I	P	D	L	D	A	S	S	L	S	E
234. (220 . 235)	S	I	S	L	T	F	D	E	S	L	S	W	C	V	V	S	G	L	C	R	E	R	S	N	-	-	-	-	-	S	S	D	S	T	D	S	L	S	I	P	D	L	D	A	S	S	L	S	E
235. (227 . 232)	S	I	S	L	T	F	D	E	S	L	S	W	C	V	V	S	G	L	C	R	E	R	S	N	-	-	-	-	-	S	S	D	S	T	D	S	L	S	I	P	D	L	D	A	S	S	L	S	E
236. (217 . 223)	S	I	S	L	T	F	D	E	S	L	S	W	C	V	V	S	G	L	C	R	E	R	S	N	-	-	-	-	-	S	S	D	S	T	D	S	L	S	I	P	D	L	D	A	S	S	L	S	E
237. (211 . 229)	S	I	S	L	T	F	D	E	S	L	S	W	C	V	V	S	G	L	C	R	E	R	S	N	-	-	-	-	-	S	S	D	S	T	D	S	L	S	I	P	D	L	D	A	S	S	L	S	E
238. (244 . 47)	S	I	S	L	T	F	D	E	S	L	S	W	C	V	V	S	G	L	C	R	E	R	S	N	-	-	-	-	-	S	S	D	S	T	D	S	L	S	I	P	D	L	D	A	S	S	L	S	E
239. (238 . 237)	S	I	S	L	T	F	D	E	S	L	S	W	C	V	V	S	G	L	C	R	E	R	S	N	-	-	-	-	-	S	S	D	S	T	D	S	L	S	I	P	D	L	D	A	S	S	L	S	E
240. (230 . 234)	S	I	S	L	T	F	D	E	S	L	S	W	C	V	V	S	G	L	C	R	E	R	S	N	-	-	-	-	-	S	S	D	S	T	D	S	L	S	I	P	D	L	D	A	S	S	L	S	E
241. (233 . 224)	S	I	S	L	T	F	D	E	S	L	S	W	C	V	V	S	G	L	C	R	E	R	S	N	-	-	-	-	-	S	S	D	S	T	D	S	L	S	I	P	D	L	D	A	S	S	L	S	E
242. (239 . 243)	S	I	S	L	T	F	D	E	S	L	S	W	C	V	V	S	G	L	C	R	E	R	S	N	-	-	-	-	-	S	S	D	S	T	D	S	L	S	I	P	D	L	D	A	S	S	L	S	E
243. (221 . 231)	S	I	S	L	T	F	D	E	S	L	S	W	C	V	V	S	G	L	C	R	E	R	S	N	-	-	-	-	-	S	S	D	S	T	D	S	L	S	I	P	D	L	D	A	S	S	L	S	E
244. (236 . 225)	S	I	S	L	T	F	D	E	S	L	S	W	C	V	V	S	G	L	C	R	E	R	S	N	-	-	-	-	-	S	S	D	S	T	D	S	L	S	I	P	D	L	D	A	S	S	L	S	E
	325	326	327	328	329	330	331	332	333	334	335	336	337	338	339	340	341	342	343	344	345	346	347	348	349	350	351	352	353	354	355	356	357	358	359	360	361	362	363	364	365	366	367	368	369	370	371	372	373
1. XP 015261210.1 PREDICTED: E3 ubiquitin-protein ligase Mdm2 isoform X1	N	E	D	V	Q	E	L	-	-	-	-	-	-	T	D	E	D	D	E	I	Y	Q	V	T	I	Y	Q	T	E	E	S	D	M	D	S	F	D	D	-	-	D	P	E	I	S	L	-	-	-
2. XP 008114806.2 PREDICTED: E3 ubiquitin-protein ligase Mdm2	N	E	E	G	V	E	L	-	-	-	-	-	-	T	D	E	D	D	E	I	Y	Q	V	T	I	Y	Q	T	E	D	S	D	M	D	S	F	D	E	-	-	D	P	E	I	S	L	-	-	-
3. XP 025019297.1 E3 ubiquitin-protein ligase Mdm2	N	E	E	G	L	E	L	-	-	-	-	-	-	T	D	E	D	D	E	V	Y	Q	V	T	I	Y	Q	T	E	D	S	D	M	D	S	F	D	G	-	-	D	P	E	I	S	L	-	-	-
4. XP 013907923.1 PREDICTED: E3 ubiquitin-protein ligase Mdm2 isoform X1	N	E	E	G	F	E	L	-	-	-	-	-	-	T	D	E	D	D	E	V	Y	Q	L	T	I	Y	Q	T	E	D	S	D	I	D	S	F	D	E	-	-	D	P	E	I	S	L	-	-	-
5. tr|T1DHM2|T1DHM2 CROHD E3 ubiquitin-protein ligase Mdm2 OS Crotalus horridus OX 35024 PE 2 SV 1	N	E	E	A	F	E	L	-	-	-	-	-	-	T	D	E	D	D	E	V	Y	Q	V	T	I	Y	Q	T	E	D	S	D	I	D	S	F	D	E	-	-	D	P	E	I	S	L	-	-	-
6. XP 015667945.1 E3 ubiquitin-protein ligase Mdm2 isoform X1	N	E	E	G	F	E	L	-	-	-	-	-	-	T	D	E	D	D	E	V	Y	Q	V	T	I	Y	H	T	E	D	S	D	I	D	S	F	D	E	-	-	D	P	E	I	S	L	-	-	-
7. tr|A0A093Q2G3|A0A093Q2G3 9PASS E3 ubiquitin-protein ligase Mdm2 (Fragment) OS Manacus vitellinus OX 328815 GN N305 02737 PE 3 SV 1	N	E	E	G	Q	E	L	-	-	-	-	-	-	T	D	E	D	D	E	V	Y	Q	L	T	I	Y	Q	D	E	D	S	D	G	D	S	F	D	E	-	-	D	P	E	I	S	L	-	-	-
8. tr|A0A091MP31|A0A091MP31 9PASS E3 ubiquitin-protein ligase Mdm2 (Fragment) OS Acanthisitta chloris OX 57068 GN N310 04040 PE 3 SV 1	N	E	E	G	Q	E	L	-	-	-	-	-	-	T	D	E	D	D	E	V	Y	Q	L	T	I	Y	Q	D	E	D	S	D	A	D	S	F	D	E	-	-	D	P	E	I	S	L	-	-	-
9. XP 009084988.1 E3 ubiquitin-protein ligase Mdm2	N	E	E	G	Q	E	L	-	-	-	-	-	-	S	D	D	D	D	E	V	Y	Q	L	T	I	Y	Q	D	E	D	S	D	A	D	S	F	D	E	-	-	D	P	E	I	S	L	-	-	-
10. tr|A0A6I9HFT8|A0A6I9HFT8 GEOFO E3 ubiquitin-protein ligase Mdm2 OS Geospiza fortis OX 48883 GN MDM2 PE 3 SV 1	N	E	E	G	Q	E	L	-	-	-	-	-	-	T	D	E	D	D	E	V	Y	Q	L	T	I	Y	Q	D	E	D	S	D	A	D	S	F	D	E	-	-	D	P	E	I	S	L	-	-	-
11. tr|A0A8C3E8N0|A0A8C3E8N0 9CORV E3 ubiquitin-protein ligase Mdm2 OS Corvus moneduloides OX 1196302 GN MDM2 PE 3 SV 1	N	E	E	G	Q	E	L	-	-	-	-	-	-	T	D	E	D	D	E	V	Y	Q	L	T	I	Y	Q	D	E	D	S	D	A	D	S	F	D	E	-	-	D	P	E	I	S	L	-	-	-
12. XP 015483835.1 E3 ubiquitin-protein ligase Mdm2 isoform X1	N	E	E	G	Q	E	L	-	-	-	-	-	-	T	D	E	D	D	E	V	Y	Q	L	T	I	Y	Q	D	E	D	S	D	A	D	S	F	D	E	-	-	D	P	E	I	S	L	-	-	-
13. XP 014104378.1 PREDICTED: E3 ubiquitin-protein ligase Mdm2 isoform X1	N	E	E	G	Q	E	L	-	-	-	-	-	-	T	D	E	D	D	E	V	Y	Q	L	T	I	Y	Q	D	E	D	S	D	A	D	S	F	D	E	-	-	D	P	E	I	S	L	-	-	-
14. XP 014735320.1 PREDICTED: E3 ubiquitin-protein ligase Mdm2 isoform X1	N	E	E	G	Q	E	L	-	-	-	-	-	-	T	D	E	D	D	E	V	Y	Q	L	T	I	Y	Q	D	E	D	S	D	A	D	S	F	D	E	-	-	D	P	E	I	S	L	-	-	-
15. tr|U3K6C0|U3K6C0 FICAL E3 ubiquitin-protein ligase Mdm2 OS Ficedula albicollis OX 59894 GN MDM2 PE 3 SV 2	N	E	E	G	Q	E	L	-	-	-	-	-	-	T	D	E	D	D	E	V	Y	Q	L	T	I	Y	Q	D	E	D	S	D	A	D	S	F	D	E	-	-	D	P	E	I	S	L	-	-	-
16. XP 010220001.1 PREDICTED: E3 ubiquitin-protein ligase Mdm2 isoform X1	N	E	E	V	Q	E	L	-	-	-	-	-	-	T	D	E	D	D	E	V	Y	Q	L	T	I	Y	Q	D	E	E	S	D	A	D	S	F	D	E	-	-	D	P	E	I	S	L	-	-	-
17. tr|F1NGX6|F1NGX6 CHICK E3 ubiquitin-protein ligase Mdm2 OS Gallus gallus OX 9031 GN MDM2 PE 3 SV 2	N	E	E	G	Q	E	L	-	-	-	-	-	-	T	D	E	D	D	E	V	Y	Q	L	T	I	Y	Q	D	E	D	S	D	S	D	S	F	N	E	-	-	D	P	E	I	S	L	-	-	-
18. tr|A0A8B9T3Y6|A0A8B9T3Y6 ANAPL E3 ubiquitin-protein ligase Mdm2 OS Anas platyrhynchos OX 8839 PE 3 SV 1	N	E	E	G	Q	E	L	-	-	-	-	-	-	T	D	E	D	D	E	-	-	-	-	-	-	-	-	-	-	-	-	-	-	-	-	-	-	-	-	-	-	-	-	-	-	-	-	-	-
19. XP 009670027.1 PREDICTED: E3 ubiquitin-protein ligase Mdm2 isoform X1	N	E	E	G	Q	E	L	-	-	-	-	-	-	T	D	E	D	D	E	V	Y	Q	L	T	I	Y	Q	D	E	E	S	D	A	D	S	F	D	E	-	-	D	P	E	I	S	L	-	-	-
20. XP 013803234.1 PREDICTED: E3 ubiquitin-protein ligase Mdm2 isoform X1	N	E	E	G	Q	E	L	-	-	-	-	-	-	T	D	E	D	D	E	V	Y	Q	L	T	I	Y	Q	D	E	E	S	D	A	D	S	F	D	E	-	-	D	P	E	I	S	L	-	-	-
21. XP 030316455.1 E3 ubiquitin-protein ligase Mdm2 isoform X1	N	E	E	G	Q	E	L	-	-	-	-	-	-	T	D	E	D	D	E	V	Y	Q	L	T	F	Y	Q	D	E	D	S	D	A	D	S	F	D	E	-	-	D	P	E	I	S	L	-	-	-
22. XP 009996031.1 PREDICTED: E3 ubiquitin-protein ligase Mdm2 isoform X1	N	E	E	G	Q	E	L	-	-	-	-	-	-	T	D	E	D	D	E	V	Y	Q	L	T	F	Y	Q	D	E	D	S	D	A	D	S	F	D	E	-	-	D	P	E	I	S	L	-	-	-
23. XP 010200951.1 PREDICTED: E3 ubiquitin-protein ligase Mdm2 isoform X1	N	E	E	G	Q	E	L	-	-	-	-	-	-	T	D	E	D	D	E	V	Y	Q	L	T	I	Y	Q	D	E	D	S	D	G	D	S	F	D	E	-	-	D	P	E	I	S	L	-	-	-
24. XP 010134699.1 PREDICTED: E3 ubiquitin-protein ligase Mdm2 isoform X1	N	E	E	G	Q	E	L	-	-	-	-	-	-	T	D	E	D	D	E	V	Y	Q	L	T	I	Y	Q	D	E	D	S	D	A	D	S	F	D	E	-	-	D	P	E	I	S	L	-	-	-
25. XP 010157423.1 PREDICTED: E3 ubiquitin-protein ligase Mdm2 isoform X1	N	E	E	G	Q	E	L	-	-	-	-	-	-	T	D	E	D	D	E	V	Y	Q	L	T	I	Y	Q	D	E	D	S	D	A	D	S	F	D	E	-	-	D	P	E	I	S	L	-	-	-
26. XP 010019038.1 PREDICTED: E3 ubiquitin-protein ligase Mdm2 isoform X1	N	E	E	G	Q	E	L	-	-	-	-	-	-	T	D	E	D	D	E	V	Y	Q	L	T	I	Y	Q	D	E	D	S	D	A	D	S	F	D	E	-	-	D	P	E	I	S	L	-	-	-
27. XP 014819102.1 PREDICTED: E3 ubiquitin-protein ligase Mdm2 isoform X1	N	E	E	G	Q	E	L	-	-	-	-	-	-	T	D	E	D	D	E	V	Y	Q	L	T	I	Y	Q	D	D	D	S	D	A	D	S	F	D	E	-	-	D	P	E	I	S	L	-	-	-
28. XP 009868690.1 PREDICTED: E3 ubiquitin-protein ligase Mdm2 isoform X1	N	E	E	G	Q	E	L	-	-	-	-	-	-	T	D	E	D	D	E	V	Y	Q	L	T	I	Y	Q	D	E	D	S	D	A	D	S	F	D	E	-	-	D	P	E	I	S	L	-	-	-
29. XP 008935470.1 PREDICTED: E3 ubiquitin-protein ligase Mdm2 isoform X1	N	E	E	G	Q	E	L	-	-	-	-	-	-	T	D	E	D	D	E	V	Y	Q	L	T	I	Y	Q	D	E	D	S	D	A	D	S	F	D	E	-	-	D	P	E	I	S	L	-	-	-
30. XP 032855653.2 E3 ubiquitin-protein ligase Mdm2 isoform X1	N	E	E	G	Q	E	L	-	-	-	-	-	-	T	D	E	D	D	E	V	Y	Q	L	T	I	Y	Q	G	E	D	S	D	A	D	S	F	D	E	-	-	D	P	E	I	S	L	-	-	-
31. XP 013158451.1 E3 ubiquitin-protein ligase Mdm2 isoform X2	N	E	E	G	Q	E	L	-	-	-	-	-	-	T	D	E	D	D	E	V	Y	Q	L	T	I	Y	Q	D	D	D	S	D	A	D	S	F	D	E	-	-	D	P	E	I	S	L	-	-	-
32. XP 010180687.1 PREDICTED: E3 ubiquitin-protein ligase Mdm2 isoform X1	N	E	E	G	Q	E	L	-	-	-	-	-	-	S	D	E	D	D	E	V	Y	Q	L	T	I	Y	Q	D	E	D	S	D	A	D	S	F	D	E	-	-	D	P	E	I	S	L	-	-	-
33. XP 009561549.1 PREDICTED: E3 ubiquitin-protein ligase Mdm2 isoform X1	N	E	E	G	Q	E	L	-	-	-	-	-	-	T	D	E	D	D	E	V	Y	Q	L	T	I	Y	Q	D	E	D	S	D	A	D	S	F	D	E	-	-	D	P	E	I	S	L	-	-	-
34. XP 009506625.1 PREDICTED: E3 ubiquitin-protein ligase Mdm2 isoform X1	N	E	E	G	Q	E	L	-	-	-	-	-	-	T	D	E	D	D	E	V	Y	Q	L	T	I	Y	Q	D	E	D	S	D	A	D	S	F	D	E	-	-	D	P	E	I	S	L	-	-	-
35. XP 010085738.1 PREDICTED: E3 ubiquitin-protein ligase Mdm2 isoform X1	N	E	E	G	Q	E	L	-	-	-	-	-	-	T	D	E	D	D	E	V	Y	Q	L	T	I	Y	Q	D	E	D	S	D	A	D	S	F	D	E	-	-	D	P	E	I	S	L	-	-	-
36. XP 009947359.1 PREDICTED: E3 ubiquitin-protein ligase Mdm2 isoform X1	N	E	E	G	Q	E	L	-	-	-	-	-	-	T	D	E	D	D	E	V	Y	Q	L	T	I	Y	Q	D	E	D	S	D	A	D	S	F	D	E	-	-	D	P	E	I	S	L	-	-	-
37. XP 029858549.1 E3 ubiquitin-protein ligase Mdm2 isoform X3	N	E	E	G	Q	E	L	-	-	-	-	-	-	T	D	E	D	D	E	V	Y	Q	L	T	I	Y	Q	D	E	D	S	D	A	D	S	F	D	E	-	-	D	P	E	I	S	L	-	-	-
38. XP 010560057.1 PREDICTED: E3 ubiquitin-protein ligase Mdm2	N	E	E	G	Q	E	L	-	-	-	-	-	-	T	D	E	D	D	E	V	Y	Q	L	T	I	Y	Q	D	E	D	S	D	A	D	S	F	D	E	-	-	D	P	E	I	S	L	-	-	-
39. XP 009917473.1 PREDICTED: E3 ubiquitin-protein ligase Mdm2 isoform X2	N	E	E	G	Q	E	L	-	-	-	-	-	-	T	D	E	D	D	E	V	Y	Q	L	T	I	Y	Q	D	E	D	S	D	A	D	S	F	D	E	-	-	D	P	E	I	S	L	-	-	-
40. XP 021143630.1 E3 ubiquitin-protein ligase Mdm2 isoform X1	N	E	E	G	Q	E	L	-	-	-	-	-	-	T	D	E	D	D	E	V	Y	Q	L	T	I	Y	Q	D	E	D	S	D	A	D	S	F	D	E	-	-	D	P	E	I	S	L	-	-	-
41. XP 009986047.1 PREDICTED: E3 ubiquitin-protein ligase Mdm2 isoform X1	N	E	E	G	Q	E	L	-	-	-	-	-	-	T	D	E	D	D	E	V	Y	Q	L	T	I	Y	Q	D	E	D	S	D	A	D	S	F	D	E	-	-	D	P	E	I	S	L	-	-	-
42. KFP44558.1 E3 ubiquitin-protein ligase Mdm2 partial	N	E	E	G	Q	E	L	-	-	-	-	-	-	T	D	E	D	D	E	V	Y	Q	L	T	I	Y	Q	D	E	D	S	D	A	D	S	F	D	E	-	-	D	P	E	I	S	L	-	-	-
43. XP 010175180.1 E3 ubiquitin-protein ligase Mdm2	N	E	E	G	Q	E	L	-	-	-	-	-	-	T	D	E	D	D	E	V	Y	Q	L	T	I	Y	Q	D	E	D	S	D	A	D	S	F	D	E	-	-	D	P	E	I	S	L	-	-	-
44. XP 009461478.1 PREDICTED: E3 ubiquitin-protein ligase Mdm2 isoform X1	N	E	E	G	Q	E	L	-	-	-	-	-	-	T	D	E	D	D	E	V	Y	Q	L	T	I	Y	Q	D	E	D	S	D	A	D	S	F	D	E	-	-	D	P	E	I	S	L	-	-	-
45. XP 010291207.1 PREDICTED: E3 ubiquitin-protein ligase Mdm2 isoform X1	N	E	E	G	Q	E	L	-	-	-	-	-	-	T	D	E	D	D	E	V	Y	Q	L	T	I	Y	Q	D	E	D	S	D	A	D	S	F	D	E	-	-	D	P	E	I	S	L	-	-	-
46. XP 009886097.1 PREDICTED: E3 ubiquitin-protein ligase Mdm2 isoform X1	N	E	E	G	Q	E	L	-	-	-	-	-	-	T	D	E	D	D	E	V	Y	Q	L	T	I	Y	Q	D	E	D	S	D	A	D	S	F	D	E	-	-	D	P	E	I	S	L	-	-	-
47. XP 009707838.1 PREDICTED: E3 ubiquitin-protein ligase Mdm2 isoform X1	N	E	E	G	Q	E	L	-	-	-	-	-	-	T	D	E	D	D	E	V	Y	Q	L	T	I	Y	Q	D	E	D	S	D	A	D	S	F	D	E	-	-	D	P	E	I	S	L	-	-	-
48. XP 009929878.1 PREDICTED: E3 ubiquitin-protein ligase Mdm2 isoform X1	N	E	E	G	Q	E	L	-	-	-	-	-	-	T	D	E	D	D	E	V	Y	Q	L	T	I	Y	Q	D	E	D	S	D	A	D	S	F	D	E	-	-	D	P	E	I	S	L	-	-	-
49. XP 009325836.1 PREDICTED: E3 ubiquitin-protein ligase Mdm2 isoform X1	N	E	E	G	Q	E	L	-	-	-	-	-	-	T	D	E	D	D	E	V	Y	Q	L	T	I	Y	Q	D	E	D	S	D	A	D	S	F	D	E	-	-	D	P	E	I	S	L	-	-	-
50. XP 009271501.1 PREDICTED: E3 ubiquitin-protein ligase Mdm2 isoform X1	N	E	E	G	Q	E	L	-	-	-	-	-	-	T	D	E	D	D	E	V	Y	Q	L	T	I	Y	Q	D	E	D	S	D	A	D	S	F	D	E	-	-	D	P	E	I	S	L	-	-	-
51. XP 010297020.1 PREDICTED: E3 ubiquitin-protein ligase Mdm2 isoform X1	N	E	E	G	Q	E	L	-	-	-	-	-	-	T	D	E	D	D	E	V	Y	Q	L	T	I	Y	Q	D	E	D	S	D	A	D	S	F	D	E	-	-	D	P	E	I	S	L	-	-	-
52. XP 009482469.1 PREDICTED: E3 ubiquitin-protein ligase Mdm2 isoform X1	N	E	E	G	L	E	L	-	-	-	-	-	-	T	D	E	D	D	E	V	Y	Q	L	T	I	Y	Q	D	E	D	S	D	A	D	S	F	D	E	-	-	D	P	E	I	S	L	-	-	-
53. XP 009819798.1 PREDICTED: E3 ubiquitin-protein ligase Mdm2 isoform X1	N	E	E	G	Q	E	L	-	-	-	-	-	-	T	D	E	D	D	E	V	Y	Q	L	T	I	Y	Q	D	E	D	S	D	A	D	S	F	D	E	-	-	D	P	E	I	S	L	-	-	-
54. XP 009572946.1 PREDICTED: E3 ubiquitin-protein ligase Mdm2 isoform X1	N	E	E	G	Q	E	L	-	-	-	-	-	-	T	D	E	D	D	E	V	Y	Q	L	T	I	Y	Q	D	E	D	S	D	A	D	S	F	D	E	-	-	D	P	E	I	S	L	-	-	-
55. XP 009644546.1 E3 ubiquitin-protein ligase Mdm2 isoform X1	N	E	E	G	L	E	L	-	-	-	-	-	-	T	D	E	D	D	E	V	Y	Q	L	T	I	Y	Q	D	E	D	S	D	A	D	S	F	D	E	-	-	D	P	E	I	S	L	-	-	-
56. tr|A0A7N4NQY8|A0A7N4NQY8 SARHA E3 ubiquitin-protein ligase Mdm2 OS Sarcophilus harrisii OX 9305 GN MDM2 PE 3 SV 1	N	E	E	G	Q	E	L	-	-	-	-	-	-	T	D	D	D	D	E	I	Y	Q	V	T	V	Y	Q	A	E	E	S	D	T	D	S	F	D	E	-	-	D	P	E	I	S	L	-	-	-
57. tr|F6WSI6|F6WSI6 MONDO E3 ubiquitin-protein ligase Mdm2 OS Monodelphis domestica OX 13616 GN MDM2 PE 3 SV 2	N	E	E	G	Q	E	L	-	-	-	-	-	-	T	D	E	D	D	E	I	Y	Q	V	T	V	Y	E	A	E	E	S	D	T	D	S	F	D	E	-	-	D	P	E	I	S	L	-	-	-
58. tr|A0A3Q2H2X5|A0A3Q2H2X5 HORSE E3 ubiquitin-protein ligase Mdm2 OS Equus caballus OX 9796 GN MDM2 PE 3 SV 1	S	E	E	G	Q	E	P	-	-	-	-	-	-	S	D	D	D	D	E	V	Y	R	V	T	V	Y	Q	A	E	E	S	D	T	D	S	F	E	E	-	-	D	P	E	I	S	L	-	-	-
59. XP 004700519.1 E3 ubiquitin-protein ligase Mdm2 isoform X1	S	E	E	G	Q	E	L	-	-	-	-	-	-	S	D	D	D	E	E	I	Y	R	V	T	V	Y	Q	A	E	E	S	D	T	D	S	F	E	D	-	-	D	P	E	I	S	L	-	-	-
60. tr|A0A8B7AVJ0|A0A8B7AVJ0 ORYAF E3 ubiquitin-protein ligase Mdm2 OS Orycteropus afer afer OX 1230840 GN MDM2 PE 3 SV 1	S	E	E	G	Q	E	L	-	-	-	-	-	-	S	D	E	D	D	E	V	Y	R	V	T	V	Y	Q	A	D	E	S	D	T	D	S	F	E	D	-	-	D	P	E	I	S	L	-	-	-
61. tr|A0A2Y9G037|A0A2Y9G037 TRIMA E3 ubiquitin-protein ligase Mdm2 OS Trichechus manatus latirostris OX 127582 GN LOC101349408 PE 3 SV 1	S	E	E	G	Q	E	L	-	-	-	-	-	-	S	D	E	D	D	E	V	Y	R	V	T	V	Y	Q	A	E	E	S	D	T	D	S	F	E	D	-	-	D	P	E	I	S	L	-	-	-
62. XP 049739799.1 E3 ubiquitin-protein ligase Mdm2 isoform X9	S	E	E	G	Q	E	L	-	-	-	-	-	-	S	D	E	D	D	E	V	Y	R	V	T	V	Y	Q	A	E	E	S	D	T	D	S	F	E	D	-	-	D	P	E	I	S	L	-	-	-
63. XP 023414418.1 E3 ubiquitin-protein ligase Mdm2 isoform X4	S	E	E	G	Q	E	L	-	-	-	-	-	-	S	D	E	D	D	E	V	Y	R	V	T	V	Y	Q	A	E	E	S	D	T	D	S	F	E	D	-	-	D	P	E	I	S	L	-	-	-
64. sp|P23804|MDM2 MOUSE E3 ubiquitin-protein ligase Mdm2 OS Mus musculus OX 10090 GN Mdm2 PE 1 SV 3	S	D	E	G	H	E	L	-	-	-	-	-	-	S	D	E	D	D	E	V	Y	R	V	T	V	Y	Q	T	G	E	S	D	T	D	S	F	E	G	-	-	D	P	E	I	S	L	-	-	-
65. XP 006241444.1 E3 ubiquitin-protein ligase Mdm2 isoform X2	S	D	E	G	H	E	L	-	-	-	-	-	-	S	D	E	D	D	E	V	Y	R	V	T	V	Y	Q	A	G	E	S	D	A	D	S	F	E	G	-	-	D	P	E	I	S	L	-	-	-
66. XP 012502786.1 PREDICTED: E3 ubiquitin-protein ligase Mdm2-like	-	-	-	-	-	-	-	-	-	-	-	-	-	-	-	-	-	-	-	-	-	-	-	-	-	-	-	-	-	-	-	-	-	-	-	-	-	-	-	-	-	-	-	-	-	-	-	-	-
67. tr|H0X5M8|H0X5M8 OTOGA E3 ubiquitin-protein ligase Mdm2 OS Otolemur garnettii OX 30611 PE 3 SV 1	S	E	E	N	Q	E	V	-	-	-	-	-	-	S	D	E	D	D	G	L	Y	Q	V	T	V	Y	E	T	G	E	S	D	T	D	S	F	E	D	-	-	D	S	A	V	S	L	-	-	-
68. XP 042554660.1 E3 ubiquitin-protein ligase Mdm2 isoform X1	S	E	E	G	Q	E	L	-	-	-	-	-	-	S	D	E	D	D	E	V	Y	R	V	T	V	Y	Q	A	G	E	S	D	T	D	S	F	E	E	-	-	D	P	E	I	S	V	-	-	-
69. Q60524.1 RecName: Full E3 ubiquitin-protein ligase Mdm2	S	E	G	G	Q	E	L	-	-	-	-	-	-	S	D	E	D	D	E	V	Y	R	V	T	V	Y	Q	S	G	E	S	D	V	D	S	F	E	G	-	-	D	P	E	I	S	L	-	-	-
70. tr|A0A0N9JZX7|A0A0N9JZX7 MICOE E3 ubiquitin-protein ligase Mdm2 OS Microtus oeconomus OX 64717 GN mdm2 PE 2 SV 1	S	E	D	G	H	E	L	-	-	-	-	-	-	S	D	E	D	D	E	V	Y	R	V	T	V	Y	Q	T	G	E	S	D	T	D	S	F	E	G	-	-	D	P	E	I	S	L	-	-	-
71. tr|A0A0N7FDV3|A0A0N7FDV3 EOSFC E3 ubiquitin-protein ligase Mdm2 OS Eospalax fontanierii cansus OX 146133 GN mdm2 PE 2 SV 1	S	E	E	G	Q	D	L	-	-	-	-	-	-	S	D	E	D	D	E	V	Y	R	V	T	V	Y	Q	A	G	E	S	D	A	D	S	F	E	E	-	-	D	P	E	I	S	L	-	-	-
72. tr|A0A0N9K6X1|A0A0N9K6X1 EOSFB E3 ubiquitin-protein ligase Mdm2 OS Eospalax fontanierii baileyi OX 146132 GN mdm2 PE 2 SV 1	S	E	E	G	Q	E	L	-	-	-	-	-	-	S	D	E	D	D	E	V	Y	R	V	T	V	Y	Q	A	G	E	S	D	A	D	S	F	E	E	-	-	D	P	E	I	S	L	-	-	-
73. tr|G1PEZ4|G1PEZ4 MYOLU E3 ubiquitin-protein ligase Mdm2 OS Myotis lucifugus OX 59463 GN MDM2 PE 3 SV 1	S	E	E	G	Q	E	L	-	-	-	-	-	-	S	D	E	D	D	E	V	Y	Q	V	T	V	Y	H	A	G	E	S	D	T	D	S	F	E	D	-	-	D	P	E	I	S	L	-	-	-
74. tr|H0V2W5|H0V2W5 CAVPO E3 ubiquitin-protein ligase Mdm2 OS Cavia porcellus OX 10141 GN MDM2 PE 3 SV 2	S	E	E	G	Q	E	L	-	-	-	-	-	-	S	D	E	D	D	E	V	Y	R	V	T	V	F	K	T	G	E	S	D	T	D	S	F	E	E	-	-	D	P	E	I	S	L	-	-	-
75. tr|I3MNE6|I3MNE6 ICTTR E3 ubiquitin-protein ligase Mdm2 OS Ictidomys tridecemlineatus OX 43179 GN Mdm2 PE 3 SV 2	S	E	E	G	Q	E	L	-	-	-	-	-	-	S	D	E	D	D	E	V	Y	R	V	T	V	Y	Q	A	G	E	S	D	T	D	S	F	E	E	-	-	D	P	E	I	S	L	-	-	-
76. XP 004479250.1 E3 ubiquitin-protein ligase Mdm2 isoform X2	S	E	E	G	Q	E	L	-	-	-	-	-	-	S	D	D	D	D	E	I	Y	R	V	T	V	Y	K	A	G	E	S	D	T	D	S	F	E	E	-	-	D	P	E	I	S	L	-	-	-
77. XP 017197461.1 PREDICTED: E3 ubiquitin-protein ligase Mdm2	S	E	E	G	Q	E	L	-	-	-	-	-	-	S	D	E	D	D	E	V	Y	R	V	T	V	Y	Q	A	G	E	S	D	T	D	S	F	E	E	-	-	D	P	E	I	S	L	-	-	-
78. XP 009002428.1 E3 ubiquitin-protein ligase Mdm2 isoform X1	S	E	E	G	Q	E	L	-	-	-	-	-	-	S	D	E	D	D	E	V	Y	R	V	T	V	Y	Q	A	G	E	S	D	T	D	S	F	E	E	-	-	D	P	E	I	S	L	-	-	-
79. tr|G3RAW3|G3RAW3 GORGO E3 ubiquitin-protein ligase Mdm2 OS Gorilla gorilla gorilla OX 9595 GN MDM2 PE 3 SV 2 WRONG SEQUENCE AT THE END	S	E	E	G	Q	E	L	-	-	-	-	-	-	S	D	E	D	D	E	V	Y	R	V	T	V	Y	Q	A	G	E	S	D	T	D	S	F	E	E	-	-	D	P	E	I	S	L	-	-	-
80. tr|H9FUJ1|H9FUJ1 MACMU E3 ubiquitin-protein ligase Mdm2 OS Macaca mulatta OX 9544 GN MDM2 PE 2 SV 1	S	E	E	A	Q	E	L	-	-	-	-	-	-	S	D	E	D	D	E	V	Y	R	V	T	V	Y	Q	A	G	E	S	D	T	D	S	F	E	E	-	-	D	P	E	I	S	L	-	-	-
81. tr|A0A2I3NF10|A0A2I3NF10 PAPAN E3 ubiquitin-protein ligase Mdm2 OS Papio anubis OX 9555 PE 3 SV 2	S	E	E	A	Q	E	L	-	-	-	-	-	-	S	D	E	D	D	E	V	Y	R	V	T	V	Y	Q	A	G	E	S	D	T	D	S	F	E	E	-	-	D	P	E	I	S	L	-	-	-
82. tr|A0A0D9QW59|A0A0D9QW59 CHLSB E3 ubiquitin-protein ligase Mdm2 OS Chlorocebus sabaeus OX 60711 GN MDM2 PE 3 SV 1	S	E	E	A	Q	E	L	-	-	-	-	-	-	S	D	E	D	D	E	V	Y	R	V	T	V	Y	Q	A	G	E	S	D	T	D	S	F	E	E	-	-	D	P	E	I	S	L	-	-	-
83. sp|Q00987|MDM2 HUMAN E3 ubiquitin-protein ligase Mdm2 OS Homo sapiens OX 9606 GN MDM2 PE 1 SV 1	S	E	E	G	Q	E	L	-	-	-	-	-	-	S	D	E	D	D	E	V	Y	Q	V	T	V	Y	Q	A	G	E	S	D	T	D	S	F	E	E	-	-	D	P	E	I	S	L	-	-	-
84. tr|A0A2I3G0V8|A0A2I3G0V8 NOMLE E3 ubiquitin-protein ligase Mdm2 OS Nomascus leucogenys OX 61853 GN MDM2 PE 3 SV 1	S	E	E	G	Q	E	L	-	-	-	-	-	-	S	D	E	D	D	E	V	Y	R	V	T	V	Y	Q	A	G	E	S	D	T	D	S	F	E	E	-	-	D	P	E	I	S	L	-	-	-
85. tr|H2R792|H2R792 PANTR E3 ubiquitin-protein ligase Mdm2 OS Pan troglodytes OX 9598 GN MDM2 PE 2 SV 1	S	E	E	G	Q	E	L	-	-	-	-	-	-	S	D	E	D	D	E	V	Y	R	V	T	V	Y	Q	A	G	E	S	D	T	D	S	F	E	E	-	-	D	P	E	I	S	L	-	-	-
86. tr|A0A2J8W102|A0A2J8W102 PONAB E3 ubiquitin-protein ligase Mdm2 OS Pongo abelii OX 9601 GN MDM2 PE 3 SV 1	S	E	E	G	Q	E	L	-	-	-	-	-	-	S	D	E	D	D	E	V	Y	R	V	T	V	Y	Q	A	G	E	S	D	T	D	S	F	E	E	-	-	D	P	E	I	S	L	-	-	-
87. tr|A0A286ZIP0|A0A286ZIP0 PIG E3 ubiquitin-protein ligase Mdm2 OS Sus scrofa OX 9823 GN MDM2 PE 3 SV 2	S	E	E	G	Q	E	L	-	-	-	-	-	-	S	D	E	D	D	E	V	Y	R	V	T	V	Y	Q	A	G	Q	S	D	T	D	S	F	E	E	-	-	D	P	E	I	S	L	-	-	-
88. tr|A0A6J0AKQ5|A0A6J0AKQ5 VICPA E3 ubiquitin-protein ligase Mdm2 OS Vicugna pacos OX 30538 GN MDM2 PE 3 SV 1	S	E	E	G	Q	E	L	-	-	-	-	-	-	S	D	E	D	D	E	V	Y	R	V	T	V	Y	Q	A	G	E	S	D	T	D	S	F	E	E	-	-	D	P	E	I	S	L	-	-	-
89. tr|A0A2U4CR63|A0A2U4CR63 TURTR E3 ubiquitin-protein ligase Mdm2 OS Tursiops truncatus OX 9739 GN MDM2 PE 3 SV 1	S	E	E	G	Q	E	L	-	-	-	-	-	-	S	D	E	D	D	E	V	Y	R	V	T	V	Y	Q	A	G	E	S	D	T	D	S	F	E	E	-	-	D	P	E	I	S	L	-	-	-
90. tr|A0A6P3TEP4|A0A6P3TEP4 SHEEP E3 ubiquitin-protein ligase Mdm2 OS Ovis aries OX 9940 GN MDM2 PE 3 SV 1	S	E	E	G	Q	E	L	-	-	-	-	-	-	S	D	E	D	D	E	V	Y	R	V	T	V	Y	Q	A	G	E	S	D	T	D	S	F	E	E	-	-	D	P	E	I	S	L	-	-	-
91. tr|A5PJW5|A5PJW5 BOVIN E3 ubiquitin-protein ligase Mdm2 OS Bos taurus OX 9913 GN MDM2 PE 2 SV 1	S	E	E	G	Q	E	L	-	-	-	-	-	-	S	D	E	D	D	E	V	Y	R	V	T	V	Y	Q	A	G	E	S	D	T	D	S	F	E	E	-	-	D	P	E	I	S	L	-	-	-
92. sp|Q7YRZ8|MDM2 FELCA E3 ubiquitin-protein ligase Mdm2 OS Felis catus OX 9685 GN MDM2 PE 1 SV 1	S	E	E	G	Q	E	L	-	-	-	-	-	-	S	D	E	D	D	E	V	Y	R	V	T	V	Y	Q	A	G	E	S	D	T	D	S	F	E	E	-	-	D	P	E	I	S	L	-	-	-
93. tr|M3Z1D2|M3Z1D2 MUSPF E3 ubiquitin-protein ligase Mdm2 OS Mustela putorius furo OX 9669 GN MDM2 PE 3 SV 1	S	E	E	G	Q	E	L	-	-	-	-	-	-	S	D	D	D	D	E	V	Y	R	V	T	V	Y	Q	A	E	E	S	D	T	D	S	F	E	E	-	-	D	P	E	I	S	L	-	-	-
94. sp|P56950|MDM2 CANLF E3 ubiquitin-protein ligase Mdm2 OS Canis lupus familiaris OX 9615 GN MDM2 PE 2 SV 1	S	E	E	G	Q	E	L	-	-	-	-	-	-	S	D	E	D	D	E	V	Y	R	V	T	V	Y	Q	A	G	E	S	D	T	D	S	F	E	E	-	-	D	P	E	I	S	L	-	-	-
95. tr|A0A4W3K6J0|A0A4W3K6J0 CALMI E3 ubiquitin-protein ligase Mdm2 OS Callorhinchus milii OX 7868 GN mdm2 PE 3 SV 1	-	-	-	H	S	Q	-	-	-	-	-	-	-	E	L	S	D	E	E	V	Y	E	V	T	I	Y	E	A	A	G	S	D	E	D	S	Y	N	D	D	I	D	P	E	I	S	A	-	-	-
96. XP 038636381.1 E3 ubiquitin-protein ligase Mdm2 isoform X1	F	S	E	D	S	Q	-	-	-	-	-	-	-	D	R	S	D	K	E	I	Y	E	V	A	I	F	E	A	A	D	S	D	E	G	T	F	I	E	E	I	D	P	E	I	S	E	-	-	-
97. XP 032894034.1 E3 ubiquitin-protein ligase Mdm2	I	S	E	D	S	Q	-	-	-	-	-	-	-	D	P	S	D	D	E	V	Y	E	D	A	N	C	E	P	A	D	S	D	E	G	I	V	I	E	E	I	D	P	E	M	S	V	-	-	-
98. tr|A0A6I8QA00|A0A6I8QA00 XENTR E3 ubiquitin-protein ligase Mdm2 OS Xenopus tropicalis OX 8364 GN mdm2 PE 3 SV 1	S	G	D	E	H	C	I	S	E	E	E	E	E	D	E	I	N	D	E	V	Y	Q	V	T	I	Y	E	A	E	D	S	E	T	N	A	F	D	V	-	-	D	T	E	I	S	E	-	-	-
99. sp|P56273|MDM2 XENLA E3 ubiquitin-protein ligase Mdm2 OS Xenopus laevis OX 8355 GN mdm2 PE 1 SV 2	S	G	D	E	H	G	V	S	E	E	-	-	-	E	E	I	N	D	E	V	Y	Q	V	T	I	Y	E	T	E	E	S	E	T	D	S	F	D	V	-	-	D	T	E	I	S	E	-	-	-
100. XP 013888341.1 PREDICTED: E3 ubiquitin-protein ligase Mdm2 isoform X2	D	D	A	S	-	L	-	-	-	-	-	-	-	-	S	A	D	D	-	-	-	-	-	-	-	-	-	-	-	-	-	-	-	-	-	-	-	-	-	-	-	-	-	-	-	-	-	-	-
101. XP 008313472.1 E3 ubiquitin-protein ligase Mdm2	D	D	A	S	-	V	-	-	-	-	-	-	-	-	S	A	D	D	Q	V	Y	E	V	T	I	F	E	A	D	D	-	E	D	D	S	F	D	E	-	-	D	T	E	I	T	E	-	-	-
102. XP 040028484.1 E3 ubiquitin-protein ligase Mdm2	D	D	A	S	-	L	-	-	-	-	-	-	-	-	S	A	D	D	Q	I	Y	E	V	T	I	F	E	A	E	E	-	-	S	D	S	F	D	E	-	-	D	T	E	I	T	E	-	-	-
103. XP 015817276.1 PREDICTED: E3 ubiquitin-protein ligase Mdm2	D	D	A	S	-	V	-	-	-	-	-	-	-	-	S	A	D	D	Q	V	Y	E	L	T	I	Y	E	A	E	D	-	-	-	D	S	F	D	E	-	-	D	T	E	I	T	E	-	-	-
104. XP 005475872.1 E3 ubiquitin-protein ligase Mdm2 isoform X1	D	D	A	S	-	L	-	-	-	-	-	-	-	-	S	A	D	D	Q	V	Y	E	V	T	I	F	E	A	D	D	-	-	D	D	S	F	D	E	-	-	D	T	E	I	T	E	-	-	-
105. XP 008303245.1 PREDICTED: E3 ubiquitin-protein ligase Mdm2	D	D	A	S	-	L	-	-	-	-	-	-	-	-	S	A	D	D	Q	V	Y	E	V	T	I	F	E	A	E	D	-	-	D	D	S	F	D	E	-	-	D	T	E	I	S	E	A	S	P
106. XP 027138275.1 E3 ubiquitin-protein ligase Mdm2	D	D	A	S	-	L	-	-	-	-	-	-	-	-	S	A	D	D	Q	V	Y	E	V	T	I	F	E	A	E	D	-	-	E	D	S	F	D	E	-	-	D	T	E	I	T	E	-	-	-
107. XP 004083278.1 E3 ubiquitin-protein ligase Mdm2	D	D	A	S	-	L	-	-	-	-	-	-	-	-	S	A	D	D	Q	V	Y	E	V	T	I	F	E	A	D	D	-	-	E	D	S	F	D	E	-	-	D	T	E	I	T	E	-	-	-
108. XP 012733740.1 E3 ubiquitin-protein ligase Mdm2 isoform X2	D	D	A	S	-	L	-	-	-	-	-	-	-	-	S	G	D	D	Q	V	Y	E	V	T	I	F	E	A	Q	E	-	-	D	D	S	F	D	E	-	-	D	T	E	I	S	E	-	-	-
109. XP 015239398.1 PREDICTED: E3 ubiquitin-protein ligase Mdm2 isoform X2	D	D	A	S	-	L	-	-	-	-	-	-	-	-	S	A	D	D	Q	V	Y	E	V	T	I	F	E	A	E	D	-	-	D	D	S	F	D	E	-	-	D	T	E	I	T	E	-	-	-
110. XP 032445670.1 E3 ubiquitin-protein ligase Mdm2 isoform X2	D	D	A	S	-	L	-	-	-	-	-	-	-	-	S	A	D	D	Q	V	Y	E	V	T	I	F	E	A	D	G	-	D	D	D	S	F	D	D	-	-	D	T	E	I	T	E	-	-	-
111. XP 008398561.1 PREDICTED: E3 ubiquitin-protein ligase Mdm2 isoform X2	D	D	A	S	-	L	-	-	-	-	-	-	-	-	S	A	D	D	Q	V	Y	E	V	T	I	F	E	A	E	D	-	-	D	D	S	F	D	D	-	-	D	T	E	I	T	E	-	-	-
112. XP 014850850.1 PREDICTED: E3 ubiquitin-protein ligase Mdm2 isoform X2	D	D	A	S	-	L	-	-	-	-	-	-	-	-	S	A	D	D	Q	V	Y	E	V	T	I	F	E	A	E	D	-	-	D	D	S	F	D	D	-	-	D	T	E	I	T	E	A	F	R
113. XP 007575245.1 PREDICTED: E3 ubiquitin-protein ligase Mdm2 isoform X3	D	D	A	S	-	L	-	-	-	-	-	-	-	-	S	A	D	D	Q	V	Y	E	V	T	I	F	E	A	E	D	-	-	D	D	S	F	D	D	-	-	D	T	E	I	T	E	-	-	-
114. XP 014897144.1 PREDICTED: E3 ubiquitin-protein ligase Mdm2 isoform X2	D	D	A	S	-	L	-	-	-	-	-	-	-	-	S	A	D	D	Q	V	Y	E	V	T	I	F	E	A	E	D	-	-	D	D	S	F	D	D	-	-	D	T	E	I	T	E	-	-	-
115. tr|A0A6Q2WQW1|A0A6Q2WQW1 ESOLU E3 ubiquitin-protein ligase Mdm2 OS Esox lucius OX 8010 PE 3 SV 1	-	-	-	-	-	-	-	-	-	-	-	-	-	-	-	-	-	-	-	-	-	-	-	-	-	-	-	-	-	-	-	-	-	-	-	-	-	-	-	-	-	-	-	-	-	N	-	-	-
116. XP 015208268.1 PREDICTED: E3 ubiquitin-protein ligase Mdm2 isoform X2	N	D	E	T	S	E	L	-	-	-	-	-	-	T	D	A	D	D	E	V	Y	E	V	T	I	F	E	A	D	N	-	G	D	D	S	F	D	E	-	-	D	T	E	I	S	E	-	-	-
117. tr|A0A6P3VKW8|A0A6P3VKW8 CLUHA E3 ubiquitin-protein ligase Mdm2 OS Clupea harengus OX 7950 GN mdm2 PE 3 SV 1	N	D	E	A	S	V	-	-	-	-	-	-	-	-	A	G	E	D	E	V	Y	E	V	T	I	F	G	A	E	-	-	D	E	D	S	F	D	E	-	-	D	T	E	I	T	E	-	-	-
118. Ictalurus punctatus XP 017349640.1 E3 ubiquitin-protein ligase Mdm2	N	D	E	D	S	L	-	-	-	-	-	-	-	-	P	G	E	D	E	V	Y	E	V	T	I	I	A	-	E	-	-	D	E	D	S	F	D	E	-	-	D	T	E	I	T	E	-	-	-
119. XP 007241080.2 E3 ubiquitin-protein ligase Mdm2	N	D	D	D	S	V	-	-	-	-	-	-	-	-	P	G	E	D	E	V	Y	E	V	T	I	F	A	-	E	-	-	D	E	D	S	F	D	E	-	-	D	L	E	I	S	E	-	-	-
120. sp|O42354|MDM2 DANRE E3 ubiquitin-protein ligase Mdm2 OS Danio rerio OX 7955 GN mdm2 PE 1 SV 1	N	D	V	D	S	V	-	-	-	-	-	-	-	-	P	G	E	N	E	I	Y	E	V	T	I	F	A	-	E	-	-	D	E	D	S	F	D	E	-	-	D	T	E	I	T	E	-	-	-
121. XP 016346692.1 PREDICTED: E3 ubiquitin-protein ligase Mdm2 isoform X1	N	D	E	D	S	L	-	-	-	-	-	-	-	-	P	G	E	N	E	V	Y	E	V	T	I	F	A	-	E	-	-	D	E	D	S	F	D	E	-	-	D	T	E	I	S	E	-	-	-
122. XP 016370999.1 PREDICTED: E3 ubiquitin-protein ligase Mdm2	N	D	E	D	S	L	-	-	-	-	-	-	-	-	P	G	E	N	E	V	Y	E	V	T	I	F	A	-	E	-	-	D	E	D	S	F	D	E	-	-	D	T	E	I	S	E	-	-	-
123. XP 016135425.1 PREDICTED: E3 ubiquitin-protein ligase Mdm2 isoform X1	N	D	E	D	S	L	-	-	-	-	-	-	-	-	P	G	E	N	E	V	Y	E	V	T	I	F	A	-	E	-	-	D	E	D	S	F	D	E	-	-	D	T	E	I	S	E	-	-	-
124. (112 . 113)	D	D	A	S	-	L	-	-	-	-	-	-	-	-	S	A	D	D	Q	V	Y	E	V	T	I	F	E	A	E	D	-	-	D	D	S	F	D	D	-	-	D	T	E	I	T	E	-	-	-
125. (114 . 124)	D	D	A	S	-	L	-	-	-	-	-	-	-	-	S	A	D	D	Q	V	Y	E	V	T	I	F	E	A	E	D	-	-	D	D	S	F	D	D	-	-	D	T	E	I	T	E	-	-	-
126. (111 . 125)	D	D	A	S	-	L	-	-	-	-	-	-	-	-	S	A	D	D	Q	V	Y	E	V	T	I	F	E	A	E	D	-	-	D	D	S	F	D	D	-	-	D	T	E	I	T	E	-	-	-
127. (121 . 122)	N	D	E	D	S	L	-	-	-	-	-	-	-	-	P	G	E	N	E	V	Y	E	V	T	I	F	A	-	E	-	-	D	E	D	S	F	D	E	-	-	D	T	E	I	S	E	-	-	-
128. (127 . 123)	N	D	E	D	S	L	-	-	-	-	-	-	-	-	P	G	E	N	E	V	Y	E	V	T	I	F	A	-	E	-	-	D	E	D	S	F	D	E	-	-	D	T	E	I	S	E	-	-	-
129. (110 . 126)	D	D	A	S	-	L	-	-	-	-	-	-	-	-	S	A	D	D	Q	V	Y	E	V	T	I	F	E	A	E	D	-	-	D	D	S	F	D	D	-	-	D	T	E	I	T	E	-	-	-
130. (128 . 120)	N	D	E	D	S	V	-	-	-	-	-	-	-	-	P	G	E	N	E	V	Y	E	V	T	I	F	A	-	E	-	-	D	E	D	S	F	D	E	-	-	D	T	E	I	T	E	-	-	-
131. (96 . 97)	I	S	E	D	S	Q	-	-	-	-	-	-	-	D	P	S	D	D	E	V	Y	E	V	A	I	Y	E	A	A	D	S	D	E	G	T	F	I	E	E	I	D	P	E	I	S	E	-	-	-
132. (105 . 106)	D	D	A	S	-	L	-	-	-	-	-	-	-	-	S	A	D	D	Q	V	Y	E	V	T	I	F	E	A	E	D	-	-	D	D	S	F	D	E	-	-	D	T	E	I	T	E	-	-	-
133. (138 . 132)	D	D	A	S	-	L	-	-	-	-	-	-	-	-	S	A	D	D	Q	V	Y	E	V	T	I	F	E	A	E	D	-	-	D	D	S	F	D	E	-	-	D	T	E	I	T	E	-	-	-
134. (109 . 129)	D	D	A	S	-	L	-	-	-	-	-	-	-	-	S	A	D	D	Q	V	Y	E	V	T	I	F	E	A	E	D	-	-	D	D	S	F	D	E	-	-	D	T	E	I	T	E	-	-	-
135. (133 . 137)	D	D	A	S	-	L	-	-	-	-	-	-	-	-	S	A	D	D	Q	V	Y	E	V	T	I	F	E	A	E	D	-	-	D	D	S	F	D	E	-	-	D	T	E	I	T	E	-	-	-
136. (108 . 134)	D	D	A	S	-	L	-	-	-	-	-	-	-	-	S	A	D	D	Q	V	Y	E	V	T	I	F	E	A	E	D	-	-	D	D	S	F	D	E	-	-	D	T	E	I	T	E	-	-	-
137. (142 . 136)	D	D	A	S	-	L	-	-	-	-	-	-	-	-	S	A	D	D	Q	V	Y	E	V	T	I	F	E	A	E	D	-	-	D	D	S	F	D	E	-	-	D	T	E	I	T	E	-	-	-
138. (102 . 104)	D	D	A	S	-	L	-	-	-	-	-	-	-	-	S	A	D	D	Q	V	Y	E	V	T	I	F	E	A	E	D	-	-	D	D	S	F	D	E	-	-	D	T	E	I	T	E	-	-	-
139. (118 . 119)	N	D	E	D	S	V	-	-	-	-	-	-	-	-	P	G	E	D	E	V	Y	E	V	T	I	F	A	-	E	-	-	D	E	D	S	F	D	E	-	-	D	T	E	I	T	E	-	-	-
140. (100 . 103)	D	D	A	S	-	L	-	-	-	-	-	-	-	-	S	A	D	D	Q	V	Y	E	V	T	I	F	E	A	E	D	-	-	-	D	S	F	D	E	-	-	D	T	E	I	T	E	-	-	-
141. (101 . 135)	D	D	A	S	-	V	-	-	-	-	-	-	-	-	S	A	D	D	Q	V	Y	E	V	T	I	F	E	A	E	D	-	D	D	D	S	F	D	E	-	-	D	T	E	I	T	E	-	-	-
142. (140 . 107)	D	D	A	S	-	L	-	-	-	-	-	-	-	-	S	A	D	D	Q	V	Y	E	V	T	I	F	E	A	E	D	-	-	D	D	S	F	D	E	-	-	D	T	E	I	T	E	-	-	-
143. (130 . 139)	N	D	E	D	S	V	-	-	-	-	-	-	-	-	P	G	E	D	E	V	Y	E	V	T	I	F	A	-	E	-	-	D	E	D	S	F	D	E	-	-	D	T	E	I	T	E	-	-	-
144. (98 . 99)	S	G	D	E	H	G	I	S	E	E	-	-	-	D	E	I	N	D	E	V	Y	Q	V	T	I	Y	E	A	E	D	S	E	T	D	S	F	D	V	-	-	D	T	E	I	S	E	-	-	-
145. (95 . 131)	I	S	E	D	S	Q	-	-	-	-	-	-	-	D	P	S	D	D	E	V	Y	E	V	T	I	Y	E	A	A	D	S	D	E	D	S	F	N	E	E	I	D	P	E	I	S	E	-	-	-
146. (62 . 63)	S	E	E	G	Q	E	L	-	-	-	-	-	-	S	D	E	D	D	E	V	Y	R	V	T	V	Y	Q	A	E	E	S	D	T	D	S	F	E	D	-	-	D	P	E	I	S	L	-	-	-
147. (143 . 117)	N	D	E	A	S	V	-	-	-	-	-	-	-	-	A	G	E	D	E	V	Y	E	V	T	I	F	A	A	E	-	-	D	E	D	S	F	D	E	-	-	D	T	E	I	T	E	-	-	-
148. (147 . 115)	N	D	E	D	S	V	-	-	-	-	-	-	-	-	A	G	E	D	E	V	Y	E	V	T	I	F	E	A	E	-	-	D	E	D	S	F	D	E	-	-	D	T	E	I	T	E	-	-	-
149. (5 . 6)	N	E	E	G	F	E	L	-	-	-	-	-	-	T	D	E	D	D	E	V	Y	Q	V	T	I	Y	Q	T	E	D	S	D	I	D	S	F	D	E	-	-	D	P	E	I	S	L	-	-	-
150. (4 . 149)	N	E	E	G	F	E	L	-	-	-	-	-	-	T	D	E	D	D	E	V	Y	Q	V	T	I	Y	Q	T	E	D	S	D	I	D	S	F	D	E	-	-	D	P	E	I	S	L	-	-	-
151. (148 . 141)	N	D	E	D	S	V	-	-	-	-	-	-	-	-	S	A	D	D	E	V	Y	E	V	T	I	F	E	A	E	D	-	D	D	D	S	F	D	E	-	-	D	T	E	I	T	E	-	-	-
152. (116 . 151)	N	D	E	D	S	E	L	-	-	-	-	-	-	T	D	A	D	D	E	V	Y	E	V	T	I	F	E	A	E	D	-	D	D	D	S	F	D	E	-	-	D	T	E	I	S	E	-	-	-
153. (3 . 150)	N	E	E	G	L	E	L	-	-	-	-	-	-	T	D	E	D	D	E	V	Y	Q	V	T	I	Y	Q	T	E	D	S	D	M	D	S	F	D	E	-	-	D	P	E	I	S	L	-	-	-
154. (146 . 61)	S	E	E	G	Q	E	L	-	-	-	-	-	-	S	D	E	D	D	E	V	Y	R	V	T	V	Y	Q	A	E	E	S	D	T	D	S	F	E	D	-	-	D	P	E	I	S	L	-	-	-
155. (71 . 72)	S	E	E	G	Q	E	L	-	-	-	-	-	-	S	D	E	D	D	E	V	Y	R	V	T	V	Y	Q	A	G	E	S	D	A	D	S	F	E	E	-	-	D	P	E	I	S	L	-	-	-
156. (64 . 65)	S	D	E	G	H	E	L	-	-	-	-	-	-	S	D	E	D	D	E	V	Y	R	V	T	V	Y	Q	A	G	E	S	D	T	D	S	F	E	G	-	-	D	P	E	I	S	L	-	-	-
157. (159 . 60)	S	E	E	G	Q	E	L	-	-	-	-	-	-	S	D	E	D	D	E	V	Y	R	V	T	V	Y	Q	A	E	E	S	D	T	D	S	F	E	D	-	-	D	P	E	I	S	L	-	-	-
158. (90 . 91)	S	E	E	G	Q	E	L	-	-	-	-	-	-	S	D	E	D	D	E	V	Y	R	V	T	V	Y	Q	A	G	E	S	D	T	D	S	F	E	E	-	-	D	P	E	I	S	L	-	-	-
159. (154 . 59)	S	E	E	G	Q	E	L	-	-	-	-	-	-	S	D	E	D	D	E	V	Y	R	V	T	V	Y	Q	A	E	E	S	D	T	D	S	F	E	D	-	-	D	P	E	I	S	L	-	-	-
160. (80 . 81)	S	E	E	A	Q	E	L	-	-	-	-	-	-	S	D	E	D	D	E	V	Y	R	V	T	V	Y	Q	A	G	E	S	D	T	D	S	F	E	E	-	-	D	P	E	I	S	L	-	-	-
161. (160 . 82)	S	E	E	A	Q	E	L	-	-	-	-	-	-	S	D	E	D	D	E	V	Y	R	V	T	V	Y	Q	A	G	E	S	D	T	D	S	F	E	E	-	-	D	P	E	I	S	L	-	-	-
162. (175 . 67)	S	E	E	G	Q	E	L	-	-	-	-	-	-	S	D	E	D	D	E	V	Y	R	V	T	V	Y	Q	A	G	E	S	D	T	D	S	F	E	E	-	-	D	P	E	I	S	L	-	-	-
163. (166 . 173)	S	E	E	G	Q	E	L	-	-	-	-	-	-	S	D	E	D	D	E	V	Y	R	V	T	V	Y	Q	A	G	E	S	D	T	D	S	F	E	E	-	-	D	P	E	I	S	L	-	-	-
164. (84 . 86)	S	E	E	G	Q	E	L	-	-	-	-	-	-	S	D	E	D	D	E	V	Y	R	V	T	V	Y	Q	A	G	E	S	D	T	D	S	F	E	E	-	-	D	P	E	I	S	L	-	-	-
165. (163 . 164)	S	E	E	G	Q	E	L	-	-	-	-	-	-	S	D	E	D	D	E	V	Y	R	V	T	V	Y	Q	A	G	E	S	D	T	D	S	F	E	E	-	-	D	P	E	I	S	L	-	-	-
166. (161 . 83)	S	E	E	G	Q	E	L	-	-	-	-	-	-	S	D	E	D	D	E	V	Y	R	V	T	V	Y	Q	A	G	E	S	D	T	D	S	F	E	E	-	-	D	P	E	I	S	L	-	-	-
167. (94 . 168)	S	E	E	G	Q	E	L	-	-	-	-	-	-	S	D	E	D	D	E	V	Y	R	V	T	V	Y	Q	A	G	E	S	D	T	D	S	F	E	E	-	-	D	P	E	I	S	L	-	-	-
168. (92 . 93)	S	E	E	G	Q	E	L	-	-	-	-	-	-	S	D	E	D	D	E	V	Y	R	V	T	V	Y	Q	A	G	E	S	D	T	D	S	F	E	E	-	-	D	P	E	I	S	L	-	-	-
169. (69 . 70)	S	E	E	G	H	E	L	-	-	-	-	-	-	S	D	E	D	D	E	V	Y	R	V	T	V	Y	Q	T	G	E	S	D	T	D	S	F	E	G	-	-	D	P	E	I	S	L	-	-	-
170. (158 . 89)	S	E	E	G	Q	E	L	-	-	-	-	-	-	S	D	E	D	D	E	V	Y	R	V	T	V	Y	Q	A	G	E	S	D	T	D	S	F	E	E	-	-	D	P	E	I	S	L	-	-	-
171. (172 . 87)	S	E	E	G	Q	E	L	-	-	-	-	-	-	S	D	E	D	D	E	V	Y	R	V	T	V	Y	Q	A	G	E	S	D	T	D	S	F	E	E	-	-	D	P	E	I	S	L	-	-	-
172. (170 . 88)	S	E	E	G	Q	E	L	-	-	-	-	-	-	S	D	E	D	D	E	V	Y	R	V	T	V	Y	Q	A	G	E	S	D	T	D	S	F	E	E	-	-	D	P	E	I	S	L	-	-	-
173. (79 . 85)	S	E	E	G	Q	E	L	-	-	-	-	-	-	S	D	E	D	D	E	V	Y	R	V	T	V	Y	Q	A	G	E	S	D	T	D	S	F	E	E	-	-	D	P	E	I	S	L	-	-	-
174. (182 . 58)	S	E	E	G	Q	E	L	-	-	-	-	-	-	S	D	E	D	D	E	V	Y	R	V	T	V	Y	Q	A	G	E	S	D	T	D	S	F	E	E	-	-	D	P	E	I	S	L	-	-	-
175. (165 . 78)	S	E	E	G	Q	E	L	-	-	-	-	-	-	S	D	E	D	D	E	V	Y	R	V	T	V	Y	Q	A	G	E	S	D	T	D	S	F	E	E	-	-	D	P	E	I	S	L	-	-	-
176. (77 . 188)	S	E	E	G	Q	E	L	-	-	-	-	-	-	S	D	E	D	D	E	V	Y	R	V	T	V	Y	Q	A	G	E	S	D	T	D	S	F	E	E	-	-	D	P	E	I	S	L	-	-	-
177. (156 . 169)	S	E	E	G	H	E	L	-	-	-	-	-	-	S	D	E	D	D	E	V	Y	R	V	T	V	Y	Q	A	G	E	S	D	T	D	S	F	E	G	-	-	D	P	E	I	S	L	-	-	-
178. (76 . 181)	S	E	E	G	Q	E	L	-	-	-	-	-	-	S	D	E	D	D	E	V	Y	R	V	T	V	Y	Q	A	G	E	S	D	T	D	S	F	E	E	-	-	D	P	E	I	S	L	-	-	-
179. (162 . 183)	S	E	E	G	Q	E	L	-	-	-	-	-	-	S	D	E	D	D	E	V	Y	R	V	T	V	Y	Q	A	G	E	S	D	T	D	S	F	E	E	-	-	D	P	E	I	S	L	-	-	-
180. (155 . 177)	S	E	E	G	Q	E	L	-	-	-	-	-	-	S	D	E	D	D	E	V	Y	R	V	T	V	Y	Q	A	G	E	S	D	T	D	S	F	E	E	-	-	D	P	E	I	S	L	-	-	-
181. (185 . 179)	S	E	E	G	Q	E	L	-	-	-	-	-	-	S	D	E	D	D	E	V	Y	R	V	T	V	Y	Q	A	G	E	S	D	T	D	S	F	E	E	-	-	D	P	E	I	S	L	-	-	-
182. (171 . 73)	S	E	E	G	Q	E	L	-	-	-	-	-	-	S	D	E	D	D	E	V	Y	R	V	T	V	Y	Q	A	G	E	S	D	T	D	S	F	E	E	-	-	D	P	E	I	S	L	-	-	-
183. (66 . 176)	S	E	E	G	Q	E	L	-	-	-	-	-	-	S	D	E	D	D	E	V	Y	R	V	T	V	Y	Q	A	G	E	S	D	T	D	S	F	E	E	-	-	D	P	E	I	S	L	-	-	-
184. (186 . 180)	S	E	E	G	Q	E	L	-	-	-	-	-	-	S	D	E	D	D	E	V	Y	R	V	T	V	Y	Q	A	G	E	S	D	T	D	S	F	E	E	-	-	D	P	E	I	S	L	-	-	-
185. (174 . 167)	S	E	E	G	Q	E	L	-	-	-	-	-	-	S	D	E	D	D	E	V	Y	R	V	T	V	Y	Q	A	G	E	S	D	T	D	S	F	E	E	-	-	D	P	E	I	S	L	-	-	-
186. (68 . 74)	S	E	E	G	Q	E	L	-	-	-	-	-	-	S	D	E	D	D	E	V	Y	R	V	T	V	Y	Q	A	G	E	S	D	T	D	S	F	E	E	-	-	D	P	E	I	S	L	-	-	-
187. (157 . 178)	S	E	E	G	Q	E	L	-	-	-	-	-	-	S	D	E	D	D	E	V	Y	R	V	T	V	Y	Q	A	E	E	S	D	T	D	S	F	E	E	-	-	D	P	E	I	S	L	-	-	-
188. (75 . 184)	S	E	E	G	Q	E	L	-	-	-	-	-	-	S	D	E	D	D	E	V	Y	R	V	T	V	Y	Q	A	G	E	S	D	T	D	S	F	E	E	-	-	D	P	E	I	S	L	-	-	-
189. (56 . 57)	N	E	E	G	Q	E	L	-	-	-	-	-	-	T	D	E	D	D	E	I	Y	Q	V	T	V	Y	Q	A	E	E	S	D	T	D	S	F	D	E	-	-	D	P	E	I	S	L	-	-	-
190. (191 . 152)	N	D	E	D	S	E	L	-	-	-	-	-	-	T	D	A	D	D	E	V	Y	E	V	T	I	Y	E	A	E	D	S	D	E	D	S	F	D	E	-	-	D	P	E	I	S	E	-	-	-
191. (195 . 144)	N	E	E	E	H	E	L	-	-	-	-	-	-	T	D	A	D	D	E	V	Y	Q	V	T	I	Y	E	A	E	D	S	D	T	D	S	F	D	E	-	-	D	P	E	I	S	E	-	-	-
192. (2 . 153)	N	E	E	G	L	E	L	-	-	-	-	-	-	T	D	E	D	D	E	V	Y	Q	V	T	I	Y	Q	T	E	D	S	D	M	D	S	F	D	E	-	-	D	P	E	I	S	L	-	-	-
193. (189 . 187)	N	E	E	G	Q	E	L	-	-	-	-	-	-	T	D	E	D	D	E	V	Y	Q	V	T	V	Y	Q	A	E	E	S	D	T	D	S	F	D	E	-	-	D	P	E	I	S	L	-	-	-
194. (1 . 192)	N	E	E	G	Q	E	L	-	-	-	-	-	-	T	D	E	D	D	E	V	Y	Q	V	T	I	Y	Q	T	E	E	S	D	M	D	S	F	D	E	-	-	D	P	E	I	S	L	-	-	-
195. (196 . 193)	N	E	E	G	Q	E	L	-	-	-	-	-	-	T	D	E	D	D	E	V	Y	Q	V	T	I	Y	Q	A	E	E	S	D	T	D	S	F	D	E	-	-	D	P	E	I	S	L	-	-	-
196. (203 . 194)	N	E	E	G	Q	E	L	-	-	-	-	-	-	T	D	E	D	D	E	V	Y	Q	V	T	I	Y	Q	A	E	E	S	D	T	D	S	F	D	E	-	-	D	P	E	I	S	L	-	-	-
197. (9 . 10)	N	E	E	G	Q	E	L	-	-	-	-	-	-	T	D	E	D	D	E	V	Y	Q	L	T	I	Y	Q	D	E	D	S	D	A	D	S	F	D	E	-	-	D	P	E	I	S	L	-	-	-
198. (12 . 13)	N	E	E	G	Q	E	L	-	-	-	-	-	-	T	D	E	D	D	E	V	Y	Q	L	T	I	Y	Q	D	E	D	S	D	A	D	S	F	D	E	-	-	D	P	E	I	S	L	-	-	-
199. (14 . 15)	N	E	E	G	Q	E	L	-	-	-	-	-	-	T	D	E	D	D	E	V	Y	Q	L	T	I	Y	Q	D	E	D	S	D	A	D	S	F	D	E	-	-	D	P	E	I	S	L	-	-	-
200. (19 . 20)	N	E	E	G	Q	E	L	-	-	-	-	-	-	T	D	E	D	D	E	V	Y	Q	L	T	I	Y	Q	D	E	E	S	D	A	D	S	F	D	E	-	-	D	P	E	I	S	L	-	-	-
201. (198 . 205)	N	E	E	G	Q	E	L	-	-	-	-	-	-	T	D	E	D	D	E	V	Y	Q	L	T	I	Y	Q	D	E	D	S	D	A	D	S	F	D	E	-	-	D	P	E	I	S	L	-	-	-
202. (38 . 39)	N	E	E	G	Q	E	L	-	-	-	-	-	-	T	D	E	D	D	E	V	Y	Q	L	T	I	Y	Q	D	E	D	S	D	A	D	S	F	D	E	-	-	D	P	E	I	S	L	-	-	-
203. (241 . 208)	N	E	E	G	Q	E	L	-	-	-	-	-	-	T	D	E	D	D	E	V	Y	Q	L	T	I	Y	Q	D	E	E	S	D	A	D	S	F	D	E	-	-	D	P	E	I	S	L	-	-	-
204. (197 . 201)	N	E	E	G	Q	E	L	-	-	-	-	-	-	T	D	E	D	D	E	V	Y	Q	L	T	I	Y	Q	D	E	D	S	D	A	D	S	F	D	E	-	-	D	P	E	I	S	L	-	-	-
205. (11 . 199)	N	E	E	G	Q	E	L	-	-	-	-	-	-	T	D	E	D	D	E	V	Y	Q	L	T	I	Y	Q	D	E	D	S	D	A	D	S	F	D	E	-	-	D	P	E	I	S	L	-	-	-
206. (37 . 202)	N	E	E	G	Q	E	L	-	-	-	-	-	-	T	D	E	D	D	E	V	Y	Q	L	T	I	Y	Q	D	E	D	S	D	A	D	S	F	D	E	-	-	D	P	E	I	S	L	-	-	-
207. (7 . 8)	N	E	E	G	Q	E	L	-	-	-	-	-	-	T	D	E	D	D	E	V	Y	Q	L	T	I	Y	Q	D	E	D	S	D	A	D	S	F	D	E	-	-	D	P	E	I	S	L	-	-	-
208. (16 . 200)	N	E	E	G	Q	E	L	-	-	-	-	-	-	T	D	E	D	D	E	V	Y	Q	L	T	I	Y	Q	D	E	E	S	D	A	D	S	F	D	E	-	-	D	P	E	I	S	L	-	-	-
209. (207 . 204)	N	E	E	G	Q	E	L	-	-	-	-	-	-	T	D	E	D	D	E	V	Y	Q	L	T	I	Y	Q	D	E	D	S	D	A	D	S	F	D	E	-	-	D	P	E	I	S	L	-	-	-
210. (17 . 18)	N	E	E	G	Q	E	L	-	-	-	-	-	-	T	D	E	D	D	E	V	Y	Q	L	T	I	Y	Q	D	E	D	S	D	A	D	S	F	D	E	-	-	D	P	E	I	S	L	-	-	-
211. (21 . 22)	N	E	E	G	Q	E	L	-	-	-	-	-	-	T	D	E	D	D	E	V	Y	Q	L	T	F	Y	Q	D	E	D	S	D	A	D	S	F	D	E	-	-	D	P	E	I	S	L	-	-	-
212. (49 . 50)	N	E	E	G	Q	E	L	-	-	-	-	-	-	T	D	E	D	D	E	V	Y	Q	L	T	I	Y	Q	D	E	D	S	D	A	D	S	F	D	E	-	-	D	P	E	I	S	L	-	-	-
213. (23 . 27)	N	E	E	G	Q	E	L	-	-	-	-	-	-	T	D	E	D	D	E	V	Y	Q	L	T	I	Y	Q	D	E	D	S	D	A	D	S	F	D	E	-	-	D	P	E	I	S	L	-	-	-
214. (28 . 29)	N	E	E	G	Q	E	L	-	-	-	-	-	-	T	D	E	D	D	E	V	Y	Q	L	T	I	Y	Q	D	E	D	S	D	A	D	S	F	D	E	-	-	D	P	E	I	S	L	-	-	-
215. (242 . 240)	N	E	E	G	Q	E	L	-	-	-	-	-	-	T	D	E	D	D	E	V	Y	Q	L	T	I	Y	Q	D	E	D	S	D	A	D	S	F	D	E	-	-	D	P	E	I	S	L	-	-	-
216. (34 . 35)	N	E	E	G	Q	E	L	-	-	-	-	-	-	T	D	E	D	D	E	V	Y	Q	L	T	I	Y	Q	D	E	D	S	D	A	D	S	F	D	E	-	-	D	P	E	I	S	L	-	-	-
217. (213 . 41)	N	E	E	G	Q	E	L	-	-	-	-	-	-	T	D	E	D	D	E	V	Y	Q	L	T	I	Y	Q	D	E	D	S	D	A	D	S	F	D	E	-	-	D	P	E	I	S	L	-	-	-
218. (24 . 32)	N	E	E	G	Q	E	L	-	-	-	-	-	-	T	D	E	D	D	E	V	Y	Q	L	T	I	Y	Q	D	E	D	S	D	A	D	S	F	D	E	-	-	D	P	E	I	S	L	-	-	-
219. (216 . 25)	N	E	E	G	Q	E	L	-	-	-	-	-	-	T	D	E	D	D	E	V	Y	Q	L	T	I	Y	Q	D	E	D	S	D	A	D	S	F	D	E	-	-	D	P	E	I	S	L	-	-	-
220. (212 . 42)	N	E	E	G	Q	E	L	-	-	-	-	-	-	T	D	E	D	D	E	V	Y	Q	L	T	I	Y	Q	D	E	D	S	D	A	D	S	F	D	E	-	-	D	P	E	I	S	L	-	-	-
221. (46 . 51)	N	E	E	G	Q	E	L	-	-	-	-	-	-	T	D	E	D	D	E	V	Y	Q	L	T	I	Y	Q	D	E	D	S	D	A	D	S	F	D	E	-	-	D	P	E	I	S	L	-	-	-
222. (52 . 55)	N	E	E	G	L	E	L	-	-	-	-	-	-	T	D	E	D	D	E	V	Y	Q	L	T	I	Y	Q	D	E	D	S	D	A	D	S	F	D	E	-	-	D	P	E	I	S	L	-	-	-
223. (26 . 33)	N	E	E	G	Q	E	L	-	-	-	-	-	-	T	D	E	D	D	E	V	Y	Q	L	T	I	Y	Q	D	E	D	S	D	A	D	S	F	D	E	-	-	D	P	E	I	S	L	-	-	-
224. (31 . 206)	N	E	E	G	Q	E	L	-	-	-	-	-	-	T	D	E	D	D	E	V	Y	Q	L	T	I	Y	Q	D	E	D	S	D	A	D	S	F	D	E	-	-	D	P	E	I	S	L	-	-	-
225. (36 . 48)	N	E	E	G	Q	E	L	-	-	-	-	-	-	T	D	E	D	D	E	V	Y	Q	L	T	I	Y	Q	D	E	D	S	D	A	D	S	F	D	E	-	-	D	P	E	I	S	L	-	-	-
226. (54 . 228)	N	E	E	G	Q	E	L	-	-	-	-	-	-	T	D	E	D	D	E	V	Y	Q	L	T	I	Y	Q	D	E	D	S	D	A	D	S	F	D	E	-	-	D	P	E	I	S	L	-	-	-
227. (222 . 45)	N	E	E	G	Q	E	L	-	-	-	-	-	-	T	D	E	D	D	E	V	Y	Q	L	T	I	Y	Q	D	E	D	S	D	A	D	S	F	D	E	-	-	D	P	E	I	S	L	-	-	-
228. (40 . 53)	N	E	E	G	Q	E	L	-	-	-	-	-	-	T	D	E	D	D	E	V	Y	Q	L	T	I	Y	Q	D	E	D	S	D	A	D	S	F	D	E	-	-	D	P	E	I	S	L	-	-	-
229. (30 . 214)	N	E	E	G	Q	E	L	-	-	-	-	-	-	T	D	E	D	D	E	V	Y	Q	L	T	I	Y	Q	D	E	D	S	D	A	D	S	F	D	E	-	-	D	P	E	I	S	L	-	-	-
230. (219 . 210)	N	E	E	G	Q	E	L	-	-	-	-	-	-	T	D	E	D	D	E	V	Y	Q	L	T	I	Y	Q	D	E	D	S	D	A	D	S	F	D	E	-	-	D	P	E	I	S	L	-	-	-
231. (43 . 218)	N	E	E	G	Q	E	L	-	-	-	-	-	-	T	D	E	D	D	E	V	Y	Q	L	T	I	Y	Q	D	E	D	S	D	A	D	S	F	D	E	-	-	D	P	E	I	S	L	-	-	-
232. (44 . 226)	N	E	E	G	Q	E	L	-	-	-	-	-	-	T	D	E	D	D	E	V	Y	Q	L	T	I	Y	Q	D	E	D	S	D	A	D	S	F	D	E	-	-	D	P	E	I	S	L	-	-	-
233. (215 . 209)	N	E	E	G	Q	E	L	-	-	-	-	-	-	T	D	E	D	D	E	V	Y	Q	L	T	I	Y	Q	D	E	D	S	D	A	D	S	F	D	E	-	-	D	P	E	I	S	L	-	-	-
234. (220 . 235)	N	E	E	G	Q	E	L	-	-	-	-	-	-	T	D	E	D	D	E	V	Y	Q	L	T	I	Y	Q	D	E	D	S	D	A	D	S	F	D	E	-	-	D	P	E	I	S	L	-	-	-
235. (227 . 232)	N	E	E	G	Q	E	L	-	-	-	-	-	-	T	D	E	D	D	E	V	Y	Q	L	T	I	Y	Q	D	E	D	S	D	A	D	S	F	D	E	-	-	D	P	E	I	S	L	-	-	-
236. (217 . 223)	N	E	E	G	Q	E	L	-	-	-	-	-	-	T	D	E	D	D	E	V	Y	Q	L	T	I	Y	Q	D	E	D	S	D	A	D	S	F	D	E	-	-	D	P	E	I	S	L	-	-	-
237. (211 . 229)	N	E	E	G	Q	E	L	-	-	-	-	-	-	T	D	E	D	D	E	V	Y	Q	L	T	I	Y	Q	D	E	D	S	D	A	D	S	F	D	E	-	-	D	P	E	I	S	L	-	-	-
238. (244 . 47)	N	E	E	G	Q	E	L	-	-	-	-	-	-	T	D	E	D	D	E	V	Y	Q	L	T	I	Y	Q	D	E	D	S	D	A	D	S	F	D	E	-	-	D	P	E	I	S	L	-	-	-
239. (238 . 237)	N	E	E	G	Q	E	L	-	-	-	-	-	-	T	D	E	D	D	E	V	Y	Q	L	T	I	Y	Q	D	E	D	S	D	A	D	S	F	D	E	-	-	D	P	E	I	S	L	-	-	-
240. (230 . 234)	N	E	E	G	Q	E	L	-	-	-	-	-	-	T	D	E	D	D	E	V	Y	Q	L	T	I	Y	Q	D	E	D	S	D	A	D	S	F	D	E	-	-	D	P	E	I	S	L	-	-	-
241. (233 . 224)	N	E	E	G	Q	E	L	-	-	-	-	-	-	T	D	E	D	D	E	V	Y	Q	L	T	I	Y	Q	D	E	D	S	D	A	D	S	F	D	E	-	-	D	P	E	I	S	L	-	-	-
242. (239 . 243)	N	E	E	G	Q	E	L	-	-	-	-	-	-	T	D	E	D	D	E	V	Y	Q	L	T	I	Y	Q	D	E	D	S	D	A	D	S	F	D	E	-	-	D	P	E	I	S	L	-	-	-
243. (221 . 231)	N	E	E	G	Q	E	L	-	-	-	-	-	-	T	D	E	D	D	E	V	Y	Q	L	T	I	Y	Q	D	E	D	S	D	A	D	S	F	D	E	-	-	D	P	E	I	S	L	-	-	-
244. (236 . 225)	N	E	E	G	Q	E	L	-	-	-	-	-	-	T	D	E	D	D	E	V	Y	Q	L	T	I	Y	Q	D	E	D	S	D	A	D	S	F	D	E	-	-	D	P	E	I	S	L	-	-	-
	406	407	408	409	410	411	412	413	414	415	416	417	418	419	420	421	422	423	424	425	426	427	428	429	430	431	432	433	434	435	436	437	438	439	440	441	442	443	444	445	446	447	448	449	450	451	452	453	454
1. XP 015261210.1 PREDICTED: E3 ubiquitin-protein ligase Mdm2 isoform X1	C	W	A	L	R	E	N	W	L	P	D	R	K	S	E	K	S	Q	N	-	-	-	-	-	-	-	-	-	-	-	-	-	-	-	-	-	-	-	-	-	-	-	-	-	-	K	-	-	-
2. XP 008114806.2 PREDICTED: E3 ubiquitin-protein ligase Mdm2	C	W	T	L	R	E	G	W	L	P	E	K	S	E	K	S	Q	M	S	K	H	-	-	-	-	-	-	-	-	-	-	-	-	-	-	-	-	-	-	E	N	S	T	S	L	G	-	-	-
3. XP 025019297.1 E3 ubiquitin-protein ligase Mdm2	C	W	T	L	R	K	D	W	L	P	D	K	K	T	E	I	F	E	K	-	-	-	-	-	-	-	-	-	-	-	-	-	-	-	-	-	-	-	-	-	-	S	-	-	-	K	-	-	-
4. XP 013907923.1 PREDICTED: E3 ubiquitin-protein ligase Mdm2 isoform X1	C	W	T	L	R	K	D	W	L	P	D	K	K	T	D	I	A	K	-	-	-	-	-	-	-	-	-	-	-	-	-	-	-	-	-	-	-	-	-	-	-	N	-	-	-	K	-	-	-
5. tr|T1DHM2|T1DHM2 CROHD E3 ubiquitin-protein ligase Mdm2 OS Crotalus horridus OX 35024 PE 2 SV 1	C	W	T	L	R	K	D	W	L	P	D	K	K	T	E	I	A	K	K	-	-	-	-	-	-	-	-	-	-	-	-	-	-	-	-	-	-	-	-	-	-	S	-	-	-	K	-	-	-
6. XP 015667945.1 E3 ubiquitin-protein ligase Mdm2 isoform X1	C	W	T	L	R	K	D	W	L	P	D	K	K	T	E	I	A	K	K	-	-	-	-	-	-	-	-	-	-	-	-	-	-	-	-	-	-	-	-	-	-	G	-	-	-	E	-	-	-
7. tr|A0A093Q2G3|A0A093Q2G3 9PASS E3 ubiquitin-protein ligase Mdm2 (Fragment) OS Manacus vitellinus OX 328815 GN N305 02737 PE 3 SV 1	C	W	A	L	R	E	D	W	L	P	D	E	K	S	E	K	L	-	-	-	-	-	-	-	-	-	-	-	-	-	-	-	-	-	-	-	-	-	-	-	-	-	E	K	S	K	-	-	-
8. tr|A0A091MP31|A0A091MP31 9PASS E3 ubiquitin-protein ligase Mdm2 (Fragment) OS Acanthisitta chloris OX 57068 GN N310 04040 PE 3 SV 1	C	W	A	L	R	E	D	W	L	P	D	E	K	S	E	K	L	-	-	-	-	-	-	-	-	-	-	-	-	-	-	-	-	-	-	-	-	-	-	-	-	-	E	K	S	K	-	-	-
9. XP 009084988.1 E3 ubiquitin-protein ligase Mdm2	C	W	A	L	R	E	D	W	L	P	D	E	K	R	E	K	L	-	-	-	-	-	-	-	-	-	-	-	-	-	-	-	-	-	-	-	-	-	-	-	-	-	E	K	S	K	-	-	-
10. tr|A0A6I9HFT8|A0A6I9HFT8 GEOFO E3 ubiquitin-protein ligase Mdm2 OS Geospiza fortis OX 48883 GN MDM2 PE 3 SV 1	C	W	A	L	R	E	D	W	L	P	D	E	K	S	E	K	L	-	-	-	-	-	-	-	-	-	-	-	-	-	-	-	-	-	-	-	-	-	-	-	-	-	E	K	S	K	-	-	-
11. tr|A0A8C3E8N0|A0A8C3E8N0 9CORV E3 ubiquitin-protein ligase Mdm2 OS Corvus moneduloides OX 1196302 GN MDM2 PE 3 SV 1	C	W	A	L	R	E	D	W	L	P	D	E	K	N	V	K	L	-	-	-	-	-	-	-	-	-	-	-	-	-	-	-	-	-	-	-	-	-	-	-	-	-	E	K	S	K	-	-	-
12. XP 015483835.1 E3 ubiquitin-protein ligase Mdm2 isoform X1	C	W	A	L	R	E	D	W	L	P	E	E	K	S	E	K	L	-	-	-	-	-	-	-	-	-	-	-	-	-	-	-	-	-	-	-	-	-	-	-	-	-	E	K	S	K	-	-	-
13. XP 014104378.1 PREDICTED: E3 ubiquitin-protein ligase Mdm2 isoform X1	C	W	A	L	R	E	D	W	L	P	D	E	K	S	E	K	L	-	-	-	-	-	-	-	-	-	-	-	-	-	-	-	-	-	-	-	-	-	-	-	-	-	E	K	S	K	-	-	-
14. XP 014735320.1 PREDICTED: E3 ubiquitin-protein ligase Mdm2 isoform X1	C	W	A	L	R	E	D	W	L	P	D	E	K	S	E	K	L	-	-	-	-	-	-	-	-	-	-	-	-	-	-	-	-	-	-	-	-	-	-	-	-	-	E	K	S	K	-	-	-
15. tr|U3K6C0|U3K6C0 FICAL E3 ubiquitin-protein ligase Mdm2 OS Ficedula albicollis OX 59894 GN MDM2 PE 3 SV 2	C	W	A	L	R	E	D	W	L	P	D	E	K	S	E	K	L	-	-	-	-	-	-	-	-	-	-	-	-	-	-	-	-	-	-	-	-	-	-	-	-	-	E	K	S	K	-	-	-
16. XP 010220001.1 PREDICTED: E3 ubiquitin-protein ligase Mdm2 isoform X1	C	W	A	L	R	E	D	W	L	P	E	E	K	S	D	K	S	-	-	-	-	-	-	-	-	-	-	-	-	-	-	-	-	-	-	-	-	-	-	-	-	-	E	K	G	K	-	-	-
17. tr|F1NGX6|F1NGX6 CHICK E3 ubiquitin-protein ligase Mdm2 OS Gallus gallus OX 9031 GN MDM2 PE 3 SV 2	C	W	A	L	R	E	D	W	L	P	D	E	K	S	D	K	L	-	-	-	-	-	-	-	-	-	-	-	-	-	-	-	-	-	-	-	-	-	-	-	-	-	V	K	S	K	-	-	-
18. tr|A0A8B9T3Y6|A0A8B9T3Y6 ANAPL E3 ubiquitin-protein ligase Mdm2 OS Anas platyrhynchos OX 8839 PE 3 SV 1	C	W	A	L	R	E	D	W	L	P	D	E	K	N	E	K	L	-	-	-	-	-	-	-	-	-	-	-	-	-	-	-	-	-	-	-	-	-	-	-	-	-	A	A	S	K	-	-	-
19. XP 009670027.1 PREDICTED: E3 ubiquitin-protein ligase Mdm2 isoform X1	C	W	A	L	R	E	D	W	L	P	D	E	K	S	G	K	S	E	-	-	-	-	-	-	-	-	-	-	-	-	-	-	-	-	-	-	-	-	-	-	-	-	-	K	S	K	-	-	-
20. XP 013803234.1 PREDICTED: E3 ubiquitin-protein ligase Mdm2 isoform X1	C	W	A	L	R	E	D	W	L	P	D	E	K	S	D	K	S	E	-	-	-	-	-	-	-	-	-	-	-	-	-	-	-	-	-	-	-	-	-	-	-	-	-	K	S	K	-	-	-
21. XP 030316455.1 E3 ubiquitin-protein ligase Mdm2 isoform X1	C	W	A	L	R	E	D	W	L	P	E	E	K	S	D	K	L	E	K	S	D	K	L	E	K	S	-	-	-	-	-	-	-	-	-	-	-	-	-	D	K	L	E	K	S	T	-	-	-
22. XP 009996031.1 PREDICTED: E3 ubiquitin-protein ligase Mdm2 isoform X1	C	W	A	L	R	E	D	W	L	P	D	E	K	S	G	K	L	-	-	-	-	-	-	-	-	-	-	-	-	-	-	-	-	-	-	-	-	-	-	-	-	-	E	K	S	K	-	-	-
23. XP 010200951.1 PREDICTED: E3 ubiquitin-protein ligase Mdm2 isoform X1	C	W	A	L	R	E	D	W	L	P	E	E	K	N	D	K	L	-	-	-	-	-	-	-	-	-	-	-	-	-	-	-	-	-	-	-	-	-	-	-	-	-	E	K	S	E	-	-	-
24. XP 010134699.1 PREDICTED: E3 ubiquitin-protein ligase Mdm2 isoform X1	C	W	A	L	R	E	D	W	L	P	D	E	K	S	D	K	L	-	-	-	-	-	-	-	-	-	-	-	-	-	-	-	-	-	-	-	-	-	-	-	-	-	E	K	S	K	-	-	-
25. XP 010157423.1 PREDICTED: E3 ubiquitin-protein ligase Mdm2 isoform X1	C	W	A	L	R	E	D	W	L	P	E	E	K	S	D	K	L	-	-	-	-	-	-	-	-	-	-	-	-	-	-	-	-	-	-	-	-	-	-	-	-	-	A	K	S	K	-	-	-
26. XP 010019038.1 PREDICTED: E3 ubiquitin-protein ligase Mdm2 isoform X1	C	W	A	L	R	E	D	W	L	P	E	E	K	S	D	K	L	-	-	-	-	-	-	-	-	-	-	-	-	-	-	-	-	-	-	-	-	-	-	-	-	-	E	E	S	K	-	-	-
27. XP 014819102.1 PREDICTED: E3 ubiquitin-protein ligase Mdm2 isoform X1	C	W	A	L	R	E	D	W	L	P	D	E	K	S	D	K	L	-	-	-	-	-	-	-	-	-	-	-	-	-	-	-	-	-	-	-	-	-	-	-	-	-	E	K	S	K	-	-	-
28. XP 009868690.1 PREDICTED: E3 ubiquitin-protein ligase Mdm2 isoform X1	C	W	A	L	R	E	D	W	L	P	D	E	K	G	D	K	L	-	-	-	-	-	-	-	-	-	-	-	-	-	-	-	-	-	-	-	-	-	-	-	-	-	Q	K	A	K	-	-	-
29. XP 008935470.1 PREDICTED: E3 ubiquitin-protein ligase Mdm2 isoform X1	C	W	A	L	R	E	D	W	L	P	D	E	K	G	D	K	L	-	-	-	-	-	-	-	-	-	-	-	-	-	-	-	-	-	-	-	-	-	-	-	-	-	E	K	S	K	-	-	-
30. XP 032855653.2 E3 ubiquitin-protein ligase Mdm2 isoform X1	C	W	A	L	R	E	D	W	L	P	D	E	K	S	D	K	L	-	-	-	-	-	-	-	-	-	-	-	-	-	-	-	-	-	-	-	-	-	-	-	-	-	E	K	S	K	-	-	-
31. XP 013158451.1 E3 ubiquitin-protein ligase Mdm2 isoform X2	C	W	A	L	R	E	D	W	L	P	D	E	K	S	N	K	L	-	-	-	-	-	-	-	-	-	-	-	-	-	-	-	-	-	-	-	-	-	-	-	-	-	E	K	S	K	-	-	-
32. XP 010180687.1 PREDICTED: E3 ubiquitin-protein ligase Mdm2 isoform X1	C	W	A	L	R	E	D	W	L	P	D	E	K	S	D	K	L	-	-	-	-	-	-	-	-	-	-	-	-	-	-	-	-	-	-	-	-	-	-	-	-	-	E	K	S	K	-	-	-
33. XP 009561549.1 PREDICTED: E3 ubiquitin-protein ligase Mdm2 isoform X1	C	W	A	L	R	E	D	W	L	P	D	E	K	S	D	K	S	-	-	-	-	-	-	-	-	-	-	-	-	-	-	-	-	-	-	-	-	-	-	-	-	-	V	K	S	K	-	-	-
34. XP 009506625.1 PREDICTED: E3 ubiquitin-protein ligase Mdm2 isoform X1	C	W	A	L	R	E	D	W	L	P	D	E	K	S	E	K	S	-	-	-	-	-	-	-	-	-	-	-	-	-	-	-	-	-	-	-	-	-	-	-	-	-	V	K	S	K	-	-	-
35. XP 010085738.1 PREDICTED: E3 ubiquitin-protein ligase Mdm2 isoform X1	C	W	A	L	R	E	D	W	L	P	D	E	K	G	D	K	S	-	-	-	-	-	-	-	-	-	-	-	-	-	-	-	-	-	-	-	-	-	-	-	-	-	E	K	R	K	-	-	-
36. XP 009947359.1 PREDICTED: E3 ubiquitin-protein ligase Mdm2 isoform X1	C	W	A	L	R	E	D	W	L	P	D	E	K	S	D	K	L	-	-	-	-	-	-	-	-	-	-	-	-	-	-	-	-	-	-	-	-	-	-	-	-	-	E	K	S	K	-	-	-
37. XP 029858549.1 E3 ubiquitin-protein ligase Mdm2 isoform X3	C	W	A	L	R	E	D	W	L	P	D	E	K	S	E	K	L	-	-	-	-	-	-	-	-	-	-	-	-	-	-	-	-	-	-	-	-	-	-	-	-	-	E	K	S	K	-	-	-
38. XP 010560057.1 PREDICTED: E3 ubiquitin-protein ligase Mdm2	C	W	A	L	R	E	D	W	L	P	D	E	K	S	E	K	L	-	-	-	-	-	-	-	-	-	-	-	-	-	-	-	-	-	-	-	-	-	-	-	-	-	E	K	S	K	-	-	-
39. XP 009917473.1 PREDICTED: E3 ubiquitin-protein ligase Mdm2 isoform X2	C	W	A	L	R	E	D	W	L	P	D	E	K	S	E	K	L	-	-	-	-	-	-	-	-	-	-	-	-	-	-	-	-	-	-	-	-	-	-	-	-	-	E	K	S	K	-	-	-
40. XP 021143630.1 E3 ubiquitin-protein ligase Mdm2 isoform X1	C	W	A	L	R	E	D	W	L	P	D	E	K	S	D	K	L	-	-	-	-	-	-	-	-	-	-	-	-	-	-	-	-	-	-	-	-	-	-	-	-	-	V	K	S	K	-	-	-
41. XP 009986047.1 PREDICTED: E3 ubiquitin-protein ligase Mdm2 isoform X1	C	W	A	L	R	E	D	W	L	P	D	E	K	S	D	K	L	-	-	-	-	-	-	-	-	-	-	-	-	-	-	-	-	-	-	-	-	-	-	-	-	-	E	K	S	K	-	-	-
42. KFP44558.1 E3 ubiquitin-protein ligase Mdm2 partial	C	W	A	L	R	E	D	W	L	P	D	E	K	S	D	K	S	-	-	-	-	-	-	-	-	-	-	-	-	-	-	-	-	-	-	-	-	-	-	-	-	-	V	K	S	K	-	-	-
43. XP 010175180.1 E3 ubiquitin-protein ligase Mdm2	C	W	A	L	R	E	D	W	L	P	D	E	K	S	D	K	L	-	-	-	-	-	-	-	-	-	-	-	-	-	-	-	-	-	-	-	-	-	-	-	-	-	E	K	N	K	-	-	-
44. XP 009461478.1 PREDICTED: E3 ubiquitin-protein ligase Mdm2 isoform X1	C	W	A	L	R	E	D	W	L	P	D	E	K	S	D	K	L	-	-	-	-	-	-	-	-	-	-	-	-	-	-	-	-	-	-	-	-	-	-	-	-	-	V	K	G	K	-	-	-
45. XP 010291207.1 PREDICTED: E3 ubiquitin-protein ligase Mdm2 isoform X1	C	W	A	L	R	E	D	W	L	P	D	E	K	C	D	K	F	-	-	-	-	-	-	-	-	-	-	-	-	-	-	-	-	-	-	-	-	-	-	-	-	-	L	K	S	K	-	-	-
46. XP 009886097.1 PREDICTED: E3 ubiquitin-protein ligase Mdm2 isoform X1	C	W	A	L	R	E	D	W	L	P	D	E	K	S	D	K	L	-	-	-	-	-	-	-	-	-	-	-	-	-	-	-	-	-	-	-	-	-	-	-	-	-	E	K	S	K	-	-	-
47. XP 009707838.1 PREDICTED: E3 ubiquitin-protein ligase Mdm2 isoform X1	C	W	A	L	R	E	D	W	L	P	E	E	K	S	D	K	L	-	-	-	-	-	-	-	-	-	-	-	-	-	-	-	-	-	-	-	-	-	-	-	-	-	E	K	S	K	-	-	-
48. XP 009929878.1 PREDICTED: E3 ubiquitin-protein ligase Mdm2 isoform X1	C	W	A	L	R	E	D	W	L	P	D	E	K	S	D	K	L	-	-	-	-	-	-	-	-	-	-	-	-	-	-	-	-	-	-	-	-	-	-	-	-	-	V	K	S	K	-	-	-
49. XP 009325836.1 PREDICTED: E3 ubiquitin-protein ligase Mdm2 isoform X1	C	W	A	L	R	E	D	W	L	P	D	E	K	S	D	K	L	-	-	-	-	-	-	-	-	-	-	-	-	-	-	-	-	-	-	-	-	-	-	-	-	-	V	K	S	K	-	-	-
50. XP 009271501.1 PREDICTED: E3 ubiquitin-protein ligase Mdm2 isoform X1	C	W	A	L	R	E	D	W	L	P	D	E	K	S	D	K	L	-	-	-	-	-	-	-	-	-	-	-	-	-	-	-	-	-	-	-	-	-	-	-	-	-	V	K	S	K	-	-	-
51. XP 010297020.1 PREDICTED: E3 ubiquitin-protein ligase Mdm2 isoform X1	C	W	A	L	R	E	D	W	L	P	D	E	K	S	D	K	L	-	-	-	-	-	-	-	-	-	-	-	-	-	-	-	-	-	-	-	-	-	-	-	-	-	E	K	S	K	-	-	-
52. XP 009482469.1 PREDICTED: E3 ubiquitin-protein ligase Mdm2 isoform X1	C	W	A	L	R	E	D	W	L	P	D	E	K	S	D	K	S	-	-	-	-	-	-	-	-	-	-	-	-	-	-	-	-	-	-	-	-	-	-	-	-	-	V	K	S	K	-	-	-
53. XP 009819798.1 PREDICTED: E3 ubiquitin-protein ligase Mdm2 isoform X1	C	W	A	L	R	E	D	W	L	P	D	E	K	S	D	K	L	-	-	-	-	-	-	-	-	-	-	-	-	-	-	-	-	-	-	-	-	-	-	-	-	-	V	K	S	K	-	-	-
54. XP 009572946.1 PREDICTED: E3 ubiquitin-protein ligase Mdm2 isoform X1	C	W	A	L	R	E	D	W	L	P	D	E	K	S	D	K	L	-	-	-	-	-	-	-	-	-	-	-	-	-	-	-	-	-	-	-	-	-	-	-	-	-	V	K	S	K	-	-	-
55. XP 009644546.1 E3 ubiquitin-protein ligase Mdm2 isoform X1	C	W	A	L	R	E	D	W	L	P	D	E	K	S	N	K	L	-	-	-	-	-	-	-	-	-	-	-	-	-	-	-	-	-	-	-	-	-	-	-	-	-	V	K	S	K	-	-	-
56. tr|A0A7N4NQY8|A0A7N4NQY8 SARHA E3 ubiquitin-protein ligase Mdm2 OS Sarcophilus harrisii OX 9305 GN MDM2 PE 3 SV 1	C	W	A	L	R	E	N	W	L	P	E	E	K	G	E	V	-	-	-	-	-	-	-	-	-	-	-	-	-	-	-	-	-	-	-	-	-	-	-	-	-	V	N	K	G	K	-	-	-
57. tr|F6WSI6|F6WSI6 MONDO E3 ubiquitin-protein ligase Mdm2 OS Monodelphis domestica OX 13616 GN MDM2 PE 3 SV 2	C	W	A	L	R	E	N	W	L	P	E	E	K	S	D	M	S	-	-	-	-	-	-	-	-	-	-	-	-	-	-	-	-	-	-	-	-	-	-	-	-	A	D	K	G	K	-	-	-
58. tr|A0A3Q2H2X5|A0A3Q2H2X5 HORSE E3 ubiquitin-protein ligase Mdm2 OS Equus caballus OX 9796 GN MDM2 PE 3 SV 1	C	W	A	L	R	E	S	W	L	P	E	G	K	A	K	A	P	G	S	G	-	-	-	-	-	-	-	-	-	-	-	-	-	-	-	-	-	-	-	-	-	S	G	I	V	A	-	-	-
59. XP 004700519.1 E3 ubiquitin-protein ligase Mdm2 isoform X1	C	W	V	L	R	E	N	W	L	P	E	D	K	G	K	D	E	E	K	M	-	-	-	-	-	-	-	-	-	-	-	-	-	-	-	-	-	-	-	-	-	L	E	S	P	K	-	-	-
60. tr|A0A8B7AVJ0|A0A8B7AVJ0 ORYAF E3 ubiquitin-protein ligase Mdm2 OS Orycteropus afer afer OX 1230840 GN MDM2 PE 3 SV 1	C	W	A	L	R	E	N	W	L	P	E	D	K	R	K	D	K	E	K	I	-	-	-	-	-	-	-	-	-	-	-	-	-	-	-	-	-	-	-	-	-	P	D	S	T	K	-	-	-
61. tr|A0A2Y9G037|A0A2Y9G037 TRIMA E3 ubiquitin-protein ligase Mdm2 OS Trichechus manatus latirostris OX 127582 GN LOC101349408 PE 3 SV 1	C	W	A	L	R	E	N	W	L	P	E	D	K	R	K	D	K	E	K	T	-	-	-	-	-	-	-	-	-	-	-	-	-	-	-	-	-	-	-	-	-	H	E	S	A	K	-	-	-
62. XP 049739799.1 E3 ubiquitin-protein ligase Mdm2 isoform X9	-	-	-	-	-	-	-	-	-	-	-	-	-	-	-	-	-	-	-	-	-	-	-	-	-	-	-	-	-	-	-	-	-	-	-	-	-	-	-	-	-	-	-	-	-	-	-	-	-
63. XP 023414418.1 E3 ubiquitin-protein ligase Mdm2 isoform X4	-	-	-	-	-	-	D	G	L	E	E	D	K	S	G	S	K	R	P	T	-	-	-	-	-	-	-	-	-	-	-	-	-	-	-	-	-	-	-	-	-	-	-	-	S	K	-	-	-
64. sp|P23804|MDM2 MOUSE E3 ubiquitin-protein ligase Mdm2 OS Mus musculus OX 10090 GN Mdm2 PE 1 SV 3	C	W	T	L	R	E	N	W	L	P	D	D	K	G	K	D	K	V	E	I	-	-	-	-	-	-	-	-	-	-	-	-	-	-	-	-	-	-	-	-	-	S	E	K	A	K	-	-	-
65. XP 006241444.1 E3 ubiquitin-protein ligase Mdm2 isoform X2	C	W	T	L	R	E	N	W	L	P	D	D	K	G	K	D	K	V	E	I	-	-	-	-	-	-	-	-	-	-	-	-	-	-	-	-	-	-	-	-	-	S	E	K	A	K	-	-	-
66. XP 012502786.1 PREDICTED: E3 ubiquitin-protein ligase Mdm2-like	-	-	-	-	-	-	-	-	-	-	-	-	-	-	-	-	-	-	-	-	-	-	-	-	-	-	-	-	-	-	-	-	-	-	-	-	-	-	-	-	-	-	-	-	-	-	-	-	-
67. tr|H0X5M8|H0X5M8 OTOGA E3 ubiquitin-protein ligase Mdm2 OS Otolemur garnettii OX 30611 PE 3 SV 1	C	W	V	L	R	E	N	C	L	P	K	D	-	-	K	D	R	G	A	I	-	-	-	-	-	-	-	-	-	-	-	-	-	-	-	-	-	-	-	-	-	S	E	K	A	K	-	-	-
68. XP 042554660.1 E3 ubiquitin-protein ligase Mdm2 isoform X1	C	W	A	L	R	E	N	W	L	P	E	D	K	G	K	D	K	K	E	L	-	-	-	-	-	-	-	-	-	-	-	-	-	-	-	-	-	-	-	-	-	S	E	K	A	K	-	-	-
69. Q60524.1 RecName: Full E3 ubiquitin-protein ligase Mdm2	C	W	T	L	R	E	N	W	L	P	E	D	K	E	K	D	R	G	D	A	-	-	-	-	-	-	-	-	-	-	-	-	-	-	-	-	-	-	-	-	-	S	E	E	A	K	-	-	-
70. tr|A0A0N9JZX7|A0A0N9JZX7 MICOE E3 ubiquitin-protein ligase Mdm2 OS Microtus oeconomus OX 64717 GN mdm2 PE 2 SV 1	C	W	T	L	R	E	N	W	L	P	E	D	K	-	K	D	K	G	E	I	-	-	-	-	-	-	-	-	-	-	-	-	-	-	-	-	-	-	-	-	-	L	E	K	A	K	-	-	-
71. tr|A0A0N7FDV3|A0A0N7FDV3 EOSFC E3 ubiquitin-protein ligase Mdm2 OS Eospalax fontanierii cansus OX 146133 GN mdm2 PE 2 SV 1	C	W	A	L	R	E	N	W	L	P	E	D	K	R	K	N	K	G	E	I	-	-	-	-	-	-	-	-	-	-	-	-	-	-	-	-	-	-	-	-	-	S	E	K	A	K	-	-	-
72. tr|A0A0N9K6X1|A0A0N9K6X1 EOSFB E3 ubiquitin-protein ligase Mdm2 OS Eospalax fontanierii baileyi OX 146132 GN mdm2 PE 2 SV 1	C	W	A	L	R	E	N	W	L	P	E	D	K	R	K	N	K	G	E	I	-	-	-	-	-	-	-	-	-	-	-	-	-	-	-	-	-	-	-	-	-	S	E	K	A	K	-	-	-
73. tr|G1PEZ4|G1PEZ4 MYOLU E3 ubiquitin-protein ligase Mdm2 OS Myotis lucifugus OX 59463 GN MDM2 PE 3 SV 1	C	W	A	L	R	E	N	W	L	P	E	D	K	G	K	E	K	G	S	V	-	-	-	-	-	-	-	-	-	-	-	-	-	-	-	-	-	-	-	-	-	P	E	K	T	K	-	-	-
74. tr|H0V2W5|H0V2W5 CAVPO E3 ubiquitin-protein ligase Mdm2 OS Cavia porcellus OX 10141 GN MDM2 PE 3 SV 2	C	W	A	L	R	E	N	W	L	P	E	E	K	G	K	D	K	G	E	T	-	-	-	-	-	-	-	-	-	-	-	-	-	-	-	-	-	-	-	-	-	P	E	K	A	E	-	-	-
75. tr|I3MNE6|I3MNE6 ICTTR E3 ubiquitin-protein ligase Mdm2 OS Ictidomys tridecemlineatus OX 43179 GN Mdm2 PE 3 SV 2	C	W	T	L	R	E	N	W	L	P	E	D	K	G	K	D	K	G	E	I	-	-	-	-	-	-	-	-	-	-	-	-	-	-	-	-	-	-	-	-	-	S	E	K	A	K	-	-	-
76. XP 004479250.1 E3 ubiquitin-protein ligase Mdm2 isoform X2	C	W	A	L	R	E	N	W	L	P	E	D	K	G	K	D	K	G	K	I	-	-	-	-	-	-	-	-	-	-	-	-	-	-	-	-	-	-	-	-	-	P	E	R	A	K	-	-	-
77. XP 017197461.1 PREDICTED: E3 ubiquitin-protein ligase Mdm2	C	W	A	L	R	E	N	W	L	P	E	D	K	G	K	D	K	G	G	I	-	-	-	-	-	-	-	-	-	-	-	-	-	-	-	-	-	-	-	-	-	P	E	K	A	K	-	-	-
78. XP 009002428.1 E3 ubiquitin-protein ligase Mdm2 isoform X1	C	W	A	L	R	E	N	W	L	P	E	D	K	G	K	D	K	G	E	I	-	-	-	-	-	-	-	-	-	-	-	-	-	-	-	-	-	-	-	-	-	S	E	K	A	K	-	-	-
79. tr|G3RAW3|G3RAW3 GORGO E3 ubiquitin-protein ligase Mdm2 OS Gorilla gorilla gorilla OX 9595 GN MDM2 PE 3 SV 2 WRONG SEQUENCE AT THE END	C	W	A	L	R	E	N	W	L	P	E	D	K	G	K	D	K	G	E	I	-	-	-	-	-	-	-	-	-	-	-	-	-	-	-	-	-	-	-	-	-	S	E	K	A	K	-	-	-
80. tr|H9FUJ1|H9FUJ1 MACMU E3 ubiquitin-protein ligase Mdm2 OS Macaca mulatta OX 9544 GN MDM2 PE 2 SV 1	C	W	A	L	R	E	N	W	L	P	E	D	K	G	K	D	K	G	E	I	-	-	-	-	-	-	-	-	-	-	-	-	-	-	-	-	-	-	-	-	-	S	E	K	A	K	-	-	-
81. tr|A0A2I3NF10|A0A2I3NF10 PAPAN E3 ubiquitin-protein ligase Mdm2 OS Papio anubis OX 9555 PE 3 SV 2	C	W	A	L	R	E	N	W	L	P	E	D	K	G	K	D	K	G	E	I	-	-	-	-	-	-	-	-	-	-	-	-	-	-	-	-	-	-	-	-	-	S	E	K	A	K	-	-	-
82. tr|A0A0D9QW59|A0A0D9QW59 CHLSB E3 ubiquitin-protein ligase Mdm2 OS Chlorocebus sabaeus OX 60711 GN MDM2 PE 3 SV 1	C	W	A	L	R	E	N	W	L	P	E	D	K	G	K	D	K	G	E	I	-	-	-	-	-	-	-	-	-	-	-	-	-	-	-	-	-	-	-	-	-	S	E	K	A	K	-	-	-
83. sp|Q00987|MDM2 HUMAN E3 ubiquitin-protein ligase Mdm2 OS Homo sapiens OX 9606 GN MDM2 PE 1 SV 1	C	W	A	L	R	E	N	W	L	P	E	D	K	G	K	D	K	G	E	I	-	-	-	-	-	-	-	-	-	-	-	-	-	-	-	-	-	-	-	-	-	S	E	K	A	K	-	-	-
84. tr|A0A2I3G0V8|A0A2I3G0V8 NOMLE E3 ubiquitin-protein ligase Mdm2 OS Nomascus leucogenys OX 61853 GN MDM2 PE 3 SV 1	C	W	A	L	R	E	N	W	L	P	E	D	K	G	K	D	K	G	E	I	-	-	-	-	-	-	-	-	-	-	-	-	-	-	-	-	-	-	-	-	-	S	E	K	A	K	-	-	-
85. tr|H2R792|H2R792 PANTR E3 ubiquitin-protein ligase Mdm2 OS Pan troglodytes OX 9598 GN MDM2 PE 2 SV 1	C	W	A	L	R	E	N	W	L	P	E	D	K	G	K	D	K	G	E	I	-	-	-	-	-	-	-	-	-	-	-	-	-	-	-	-	-	-	-	-	-	S	E	K	A	K	-	-	-
86. tr|A0A2J8W102|A0A2J8W102 PONAB E3 ubiquitin-protein ligase Mdm2 OS Pongo abelii OX 9601 GN MDM2 PE 3 SV 1	C	W	A	L	R	E	N	W	L	P	E	D	K	G	K	D	K	G	E	I	-	-	-	-	-	-	-	-	-	-	-	-	-	-	-	-	-	-	-	-	-	S	E	K	A	K	-	-	-
87. tr|A0A286ZIP0|A0A286ZIP0 PIG E3 ubiquitin-protein ligase Mdm2 OS Sus scrofa OX 9823 GN MDM2 PE 3 SV 2	C	W	A	L	R	E	N	W	L	P	E	D	K	G	K	D	K	G	K	M	-	-	-	-	-	-	-	-	-	-	-	-	-	-	-	-	-	-	-	-	-	P	E	E	A	R	-	-	-
88. tr|A0A6J0AKQ5|A0A6J0AKQ5 VICPA E3 ubiquitin-protein ligase Mdm2 OS Vicugna pacos OX 30538 GN MDM2 PE 3 SV 1	C	W	A	L	R	E	N	W	L	P	E	D	K	G	K	D	K	E	K	M	-	-	-	-	-	-	-	-	-	-	-	-	-	-	-	-	-	-	-	-	-	P	E	K	A	K	-	-	-
89. tr|A0A2U4CR63|A0A2U4CR63 TURTR E3 ubiquitin-protein ligase Mdm2 OS Tursiops truncatus OX 9739 GN MDM2 PE 3 SV 1	C	W	A	L	R	E	N	W	L	P	E	D	K	G	K	D	K	G	K	M	-	-	-	-	-	-	-	-	-	-	-	-	-	-	-	-	-	-	-	-	-	S	E	K	A	K	-	-	-
90. tr|A0A6P3TEP4|A0A6P3TEP4 SHEEP E3 ubiquitin-protein ligase Mdm2 OS Ovis aries OX 9940 GN MDM2 PE 3 SV 1	C	W	A	L	R	E	N	W	L	P	E	D	K	G	K	D	K	G	N	M	-	-	-	-	-	-	-	-	-	-	-	-	-	-	-	-	-	-	-	-	-	S	E	K	A	K	-	-	-
91. tr|A5PJW5|A5PJW5 BOVIN E3 ubiquitin-protein ligase Mdm2 OS Bos taurus OX 9913 GN MDM2 PE 2 SV 1	C	W	A	L	R	E	N	W	L	P	E	D	K	G	K	D	K	G	N	M	-	-	-	-	-	-	-	-	-	-	-	-	-	-	-	-	-	-	-	-	-	S	E	K	A	K	-	-	-
92. sp|Q7YRZ8|MDM2 FELCA E3 ubiquitin-protein ligase Mdm2 OS Felis catus OX 9685 GN MDM2 PE 1 SV 1	C	W	A	L	R	E	N	W	L	P	E	D	K	G	K	D	K	G	K	M	-	-	-	-	-	-	-	-	-	-	-	-	-	-	-	-	-	-	-	-	-	P	E	K	A	K	-	-	-
93. tr|M3Z1D2|M3Z1D2 MUSPF E3 ubiquitin-protein ligase Mdm2 OS Mustela putorius furo OX 9669 GN MDM2 PE 3 SV 1	C	W	A	L	R	E	N	W	L	P	E	D	K	-	-	-	-	G	K	M	-	-	-	-	-	-	-	-	-	-	-	-	-	-	-	-	-	-	-	-	-	P	E	K	A	K	-	-	-
94. sp|P56950|MDM2 CANLF E3 ubiquitin-protein ligase Mdm2 OS Canis lupus familiaris OX 9615 GN MDM2 PE 2 SV 1	C	W	A	L	R	E	N	W	L	P	E	D	K	-	-	-	-	G	K	I	-	-	-	-	-	-	-	-	-	-	-	-	-	-	-	-	-	-	-	-	-	P	E	K	A	T	-	-	-
95. tr|A0A4W3K6J0|A0A4W3K6J0 CALMI E3 ubiquitin-protein ligase Mdm2 OS Callorhinchus milii OX 7868 GN mdm2 PE 3 SV 1	C	W	F	L	R	R	D	W	L	P	D	K	P	K	R	Q	-	-	-	-	-	-	-	-	-	-	-	-	-	-	-	-	-	-	-	-	-	-	-	-	-	-	-	-	-	-	-	-	-
96. XP 038636381.1 E3 ubiquitin-protein ligase Mdm2 isoform X1	C	W	S	I	R	Q	D	W	L	P	D	K	P	K	L	Q	-	-	-	-	-	-	-	-	-	-	-	-	-	-	-	-	-	-	-	-	-	-	-	-	-	-	-	-	-	-	-	-	-
97. XP 032894034.1 E3 ubiquitin-protein ligase Mdm2	C	W	S	V	R	Q	D	W	L	P	D	K	P	K	L	K	-	-	-	-	-	-	-	-	-	-	-	-	-	-	-	-	-	-	-	-	-	-	-	-	-	-	-	-	-	-	-	-	-
98. tr|A0A6I8QA00|A0A6I8QA00 XENTR E3 ubiquitin-protein ligase Mdm2 OS Xenopus tropicalis OX 8364 GN mdm2 PE 3 SV 1	C	W	A	L	R	K	D	W	L	P	E	E	S	K	K	E	L	H	-	-	-	-	-	-	-	-	-	-	-	-	-	-	-	-	-	-	-	-	-	-	-	-	-	-	-	-	-	-	P
99. sp|P56273|MDM2 XENLA E3 ubiquitin-protein ligase Mdm2 OS Xenopus laevis OX 8355 GN mdm2 PE 1 SV 2	C	W	T	V	R	K	D	W	L	P	E	Q	R	R	K	E	P	P	-	-	-	-	-	-	-	-	-	-	-	-	-	-	-	-	-	-	-	-	-	-	-	-	-	-	-	-	-	-	P
100. XP 013888341.1 PREDICTED: E3 ubiquitin-protein ligase Mdm2 isoform X2	C	W	T	P	R	Q	D	W	L	R	E	A	S	V	N	T	-	-	-	-	-	-	-	-	-	-	-	-	-	-	-	-	-	-	T	P	T	Q	P	T	D	Q	S	A	A	K	-	-	-
101. XP 008313472.1 E3 ubiquitin-protein ligase Mdm2	C	W	T	L	R	R	D	W	L	P	E	E	S	R	G	L	D	N	T	S	P	Y	W	H	K	A	-	-	-	-	-	-	-	-	L	P	T	K	P	S	S	Q	S	A	A	K	-	-	-
102. XP 040028484.1 E3 ubiquitin-protein ligase Mdm2	C	W	D	L	R	K	D	W	L	S	E	V	S	L	N	V	T	K	P	A	S	S	S	P	N	V	-	-	-	-	-	-	-	-	L	P	P	K	P	T	D	Q	S	A	G	K	-	-	-
103. XP 015817276.1 PREDICTED: E3 ubiquitin-protein ligase Mdm2	C	W	T	L	R	Q	D	W	L	P	E	A	S	V	-	-	-	-	-	-	-	-	N	S	K	V	-	-	-	-	-	-	-	-	L	P	T	K	S	C	A	Q	S	A	A	K	-	-	-
104. XP 005475872.1 E3 ubiquitin-protein ligase Mdm2 isoform X1	C	W	D	L	R	Q	D	W	L	P	E	V	S	V	N	C	-	-	-	T	S	S	S	P	K	A	-	-	-	-	-	-	-	-	L	P	T	K	P	T	N	L	L	A	A	K	-	-	-
105. XP 008303245.1 PREDICTED: E3 ubiquitin-protein ligase Mdm2	C	W	T	L	R	Q	D	W	L	P	E	V	S	I	N	L	-	-	-	A	S	S	S	P	K	A	-	-	-	-	-	-	-	-	L	P	T	K	P	S	N	Q	S	A	A	K	-	-	-
106. XP 027138275.1 E3 ubiquitin-protein ligase Mdm2	C	W	T	L	H	H	D	W	L	P	E	D	I	T	K	S	-	-	-	A	S	S	S	P	K	A	-	-	-	-	-	-	-	-	L	P	P	K	P	T	D	Q	S	A	A	K	-	-	-
107. XP 004083278.1 E3 ubiquitin-protein ligase Mdm2	C	W	D	L	R	Q	D	W	L	P	N	Q	S	A	N	A	-	-	-	-	A	S	S	P	K	A	-	-	-	-	-	-	-	-	L	P	T	K	P	N	N	Q	S	D	A	K	-	-	-
108. XP 012733740.1 E3 ubiquitin-protein ligase Mdm2 isoform X2	C	W	M	L	R	Q	D	W	L	P	-	-	-	-	-	-	-	-	-	-	-	I	D	P	K	A	-	-	-	-	-	-	-	-	L	P	T	K	P	T	G	Q	S	A	A	K	-	-	-
109. XP 015239398.1 PREDICTED: E3 ubiquitin-protein ligase Mdm2 isoform X2	C	W	K	L	R	Q	D	W	L	P	E	A	T	-	-	-	-	-	-	-	-	F	N	P	K	A	-	-	-	-	-	-	-	-	L	P	S	K	P	T	D	Q	S	A	A	K	-	-	-
110. XP 032445670.1 E3 ubiquitin-protein ligase Mdm2 isoform X2	C	W	T	L	R	H	D	W	L	P	E	A	S	-	-	-	-	-	-	-	-	A	D	P	K	A	-	-	-	-	-	-	-	-	L	P	T	K	P	T	D	Q	S	A	A	K	-	-	-
111. XP 008398561.1 PREDICTED: E3 ubiquitin-protein ligase Mdm2 isoform X2	C	W	T	L	R	R	D	W	L	P	E	A	S	-	-	-	-	-	-	-	-	A	D	P	K	A	-	-	-	-	-	-	-	-	L	P	T	K	P	T	D	Q	S	A	A	K	-	-	-
112. XP 014850850.1 PREDICTED: E3 ubiquitin-protein ligase Mdm2 isoform X2	C	W	T	L	R	H	D	W	L	P	E	A	S	-	-	-	-	-	-	-	-	A	D	P	K	A	-	-	-	-	-	-	-	-	L	P	M	K	P	T	D	Q	S	A	A	K	-	-	-
113. XP 007575245.1 PREDICTED: E3 ubiquitin-protein ligase Mdm2 isoform X3	C	W	T	L	R	H	D	W	L	P	E	A	S	-	-	-	-	-	-	-	-	A	D	P	K	A	-	-	-	-	-	-	-	-	L	P	M	K	P	T	D	Q	S	A	A	K	-	-	-
114. XP 014897144.1 PREDICTED: E3 ubiquitin-protein ligase Mdm2 isoform X2	C	W	T	L	R	H	D	W	L	P	E	A	S	-	-	-	-	-	-	-	-	A	D	P	K	A	-	-	-	-	-	-	-	-	L	P	M	K	P	T	D	Q	S	A	A	K	-	-	-
115. tr|A0A6Q2WQW1|A0A6Q2WQW1 ESOLU E3 ubiquitin-protein ligase Mdm2 OS Esox lucius OX 8010 PE 3 SV 1	C	W	T	L	R	T	D	W	F	P	D	N	D	T	S	N	A	A	S	T	I	A	P	N	L	-	-	-	-	-	-	-	-	-	-	-	-	-	-	-	-	K	P	L	P	P	K	P	C
116. XP 015208268.1 PREDICTED: E3 ubiquitin-protein ligase Mdm2 isoform X2	C	W	G	I	R	Q	D	W	F	P	E	S	D	A	D	P	K	S	W	E	S	K	S	S	A	-	-	-	-	-	-	-	-	-	-	-	-	-	-	-	-	-	-	-	-	-	-	-	-
117. tr|A0A6P3VKW8|A0A6P3VKW8 CLUHA E3 ubiquitin-protein ligase Mdm2 OS Clupea harengus OX 7950 GN mdm2 PE 3 SV 1	C	W	T	L	R	T	D	W	L	P	E	N	E	T	D	N	A	A	A	T	T	P	A	D	T	-	-	-	-	-	-	-	-	-	-	-	-	P	A	E	S	A	S	D	A	K	P	L	-
118. Ictalurus punctatus XP 017349640.1 E3 ubiquitin-protein ligase Mdm2	C	W	K	V	R	P	G	W	L	P	E	T	F	F	T	S	E	N	P	G	N	D	V	Q	T	D	-	-	-	-	-	-	-	-	-	-	-	-	V	N	T	D	L	E	P	K	A	P	C
119. XP 007241080.2 E3 ubiquitin-protein ligase Mdm2	C	W	K	V	R	P	D	W	L	P	E	N	D	S	C	L	E	N	P	S	D	E	T	Q	A	S	A	A	A	A	D	S	T	C	L	G	L	T	V	G	S	A	L	E	S	K	P	L	P
120. sp|O42354|MDM2 DANRE E3 ubiquitin-protein ligase Mdm2 OS Danio rerio OX 7955 GN mdm2 PE 1 SV 1	C	W	T	V	R	A	D	W	L	P	E	T	H	S	N	W	E	N	L	S	R	N	T	R	T	N	-	-	-	P	E	D	T	S	V	T	T	T	P	N	T	T	F	E	K	K	L	-	-
121. XP 016346692.1 PREDICTED: E3 ubiquitin-protein ligase Mdm2 isoform X1	C	W	N	V	R	P	D	W	L	P	E	T	H	S	N	M	E	N	T	S	T	N	T	Q	P	S	-	-	-	T	E	D	T	C	I	T	T	T	P	S	S	T	S	H	D	K	L	L	P
122. XP 016370999.1 PREDICTED: E3 ubiquitin-protein ligase Mdm2	C	W	N	V	R	P	D	W	L	P	E	T	H	S	N	M	E	N	T	S	T	N	T	Q	P	S	-	-	-	T	E	D	T	C	I	T	T	T	P	S	S	T	S	H	D	K	L	L	P
123. XP 016135425.1 PREDICTED: E3 ubiquitin-protein ligase Mdm2 isoform X1	C	W	N	V	R	P	D	W	L	P	E	T	H	S	N	M	E	N	T	S	T	N	P	Q	P	S	-	-	-	T	E	D	T	C	I	T	T	T	P	S	S	A	S	H	D	K	L	L	P
124. (112 . 113)	C	W	T	L	R	H	D	W	L	P	E	A	S	-	-	-	-	-	-	-	-	A	D	P	K	A	-	-	-	-	-	-	-	-	L	P	M	K	P	T	D	Q	S	A	A	K	-	-	-
125. (114 . 124)	C	W	T	L	R	H	D	W	L	P	E	A	S	-	-	-	-	-	-	-	-	A	D	P	K	A	-	-	-	-	-	-	-	-	L	P	M	K	P	T	D	Q	S	A	A	K	-	-	-
126. (111 . 125)	C	W	T	L	R	H	D	W	L	P	E	A	S	-	-	-	-	-	-	-	-	A	D	P	K	A	-	-	-	-	-	-	-	-	L	P	T	K	P	T	D	Q	S	A	A	K	-	-	-
127. (121 . 122)	C	W	N	V	R	P	D	W	L	P	E	T	H	S	N	M	E	N	T	S	T	N	T	Q	P	S	-	-	-	T	E	D	T	C	I	T	T	T	P	S	S	T	S	H	D	K	L	L	P
128. (127 . 123)	C	W	N	V	R	P	D	W	L	P	E	T	H	S	N	M	E	N	T	S	T	N	T	Q	P	S	-	-	-	T	E	D	T	C	I	T	T	T	P	S	S	T	S	H	D	K	L	L	P
129. (110 . 126)	C	W	T	L	R	H	D	W	L	P	E	A	S	-	-	-	-	-	-	-	-	A	D	P	K	A	-	-	-	-	-	-	-	-	L	P	T	K	P	T	D	Q	S	A	A	K	-	-	-
130. (128 . 120)	C	W	T	V	R	P	D	W	L	P	E	T	H	S	N	M	E	N	T	S	T	N	T	Q	T	S	-	-	-	T	E	D	T	C	I	T	T	T	P	N	S	T	S	E	D	K	L	L	P
131. (96 . 97)	C	W	S	I	R	Q	D	W	L	P	D	K	P	K	L	Q	-	-	-	-	-	-	-	-	-	-	-	-	-	-	-	-	-	-	-	-	-	-	-	-	-	-	-	-	-	-	-	-	-
132. (105 . 106)	C	W	T	L	R	Q	D	W	L	P	E	V	S	I	N	S	-	-	-	A	S	S	S	P	K	A	-	-	-	-	-	-	-	-	L	P	T	K	P	T	N	Q	S	A	A	K	-	-	-
133. (138 . 132)	C	W	T	L	R	Q	D	W	L	P	E	V	S	V	N	S	-	-	-	A	S	S	S	P	K	A	-	-	-	-	-	-	-	-	L	P	T	K	P	T	N	Q	S	A	A	K	-	-	-
134. (109 . 129)	C	W	T	L	R	Q	D	W	L	P	E	A	S	-	-	-	-	-	-	-	-	S	D	P	K	A	-	-	-	-	-	-	-	-	L	P	T	K	P	T	D	Q	S	A	A	K	-	-	-
135. (133 . 137)	C	W	T	L	R	Q	D	W	L	P	E	A	S	V	N	S	-	-	-	A	S	S	S	P	K	A	-	-	-	-	-	-	-	-	L	P	T	K	P	T	N	Q	S	A	A	K	-	-	-
136. (108 . 134)	C	W	T	L	R	Q	D	W	L	P	E	A	S	-	-	-	-	-	-	-	-	S	D	P	K	A	-	-	-	-	-	-	-	-	L	P	T	K	P	T	D	Q	S	A	A	K	-	-	-
137. (142 . 136)	C	W	T	L	R	Q	D	W	L	P	E	A	S	V	N	S	-	-	-	-	S	S	S	P	K	A	-	-	-	-	-	-	-	-	L	P	T	K	P	T	D	Q	S	A	A	K	-	-	-
138. (102 . 104)	C	W	D	L	R	Q	D	W	L	P	E	V	S	V	N	S	-	-	-	A	S	S	S	P	K	A	-	-	-	-	-	-	-	-	L	P	T	K	P	T	N	Q	S	A	A	K	-	-	-
139. (118 . 119)	C	W	K	V	R	P	D	W	L	P	E	N	D	S	N	S	E	N	P	S	N	D	T	Q	T	S	-	-	-	A	D	S	T	C	L	G	T	T	V	N	S	A	L	E	S	K	P	L	P
140. (100 . 103)	C	W	T	L	R	Q	D	W	L	P	E	A	S	V	N	S	-	-	-	-	-	-	S	P	K	A	-	-	-	-	-	-	-	-	L	P	T	K	P	T	D	Q	S	A	A	K	-	-	-
141. (101 . 135)	C	W	T	L	R	Q	D	W	L	P	E	A	S	V	N	S	A	N	T	S	S	S	S	H	K	A	-	-	-	-	-	-	-	-	L	P	T	K	P	T	S	Q	S	A	A	K	-	-	-
142. (140 . 107)	C	W	T	L	R	Q	D	W	L	P	E	A	S	V	N	S	-	-	-	-	S	S	S	P	K	A	-	-	-	-	-	-	-	-	L	P	T	K	P	T	D	Q	S	A	A	K	-	-	-
143. (130 . 139)	C	W	T	V	R	P	D	W	L	P	E	N	D	S	N	S	E	N	T	S	T	N	T	Q	T	S	-	-	-	A	E	D	T	C	L	T	T	T	P	N	S	A	S	E	S	K	P	L	P
144. (98 . 99)	C	W	A	L	R	K	D	W	L	P	E	E	R	K	K	E	P	H	-	-	-	-	-	-	-	-	-	-	-	-	-	-	-	-	-	-	-	-	-	-	-	-	-	-	-	-	-	-	P
145. (95 . 131)	C	W	S	L	R	Q	D	W	L	P	D	K	P	K	R	Q	-	-	-	-	-	-	-	-	-	-	-	-	-	-	-	-	-	-	-	-	-	-	-	-	-	-	-	-	-	-	-	-	-
146. (62 . 63)	-	-	-	-	-	-	D	G	L	E	E	D	K	S	G	S	K	R	P	T	-	-	-	-	-	-	-	-	-	-	-	-	-	-	-	-	-	-	-	-	-	-	-	-	S	K	-	-	-
147. (143 . 117)	C	W	T	L	R	T	D	W	L	P	E	N	D	T	N	N	A	N	T	T	T	S	T	N	T	-	-	-	-	-	-	-	-	-	-	-	-	T	P	N	S	A	S	E	A	K	P	L	P
148. (147 . 115)	C	W	T	L	R	T	D	W	L	P	E	N	D	T	N	N	A	N	S	T	T	S	S	N	T	-	-	-	-	-	-	-	-	-	-	-	-	T	P	N	S	A	S	E	A	K	P	L	P
149. (5 . 6)	C	W	T	L	R	K	D	W	L	P	D	K	K	T	E	I	A	K	K	-	-	-	-	-	-	-	-	-	-	-	-	-	-	-	-	-	-	-	-	-	-	S	-	-	-	K	-	-	-
150. (4 . 149)	C	W	T	L	R	K	D	W	L	P	D	K	K	T	E	I	A	K	K	-	-	-	-	-	-	-	-	-	-	-	-	-	-	-	-	-	-	-	-	-	-	S	-	-	-	K	-	-	-
151. (148 . 141)	C	W	T	L	R	Q	D	W	L	P	E	N	D	T	N	S	A	N	T	T	S	S	S	N	T	-	-	-	-	-	-	-	-	-	-	-	-	T	P	N	S	A	S	E	A	K	-	-	-
152. (116 . 151)	C	W	T	L	R	Q	D	W	L	P	E	N	D	T	N	P	A	S	S	T	S	K	S	N	T	-	-	-	-	-	-	-	-	-	-	-	-	-	-	-	-	-	-	-	-	-	-	-	-
153. (3 . 150)	C	W	T	L	R	K	D	W	L	P	D	K	K	T	E	I	S	E	K	-	-	-	-	-	-	-	-	-	-	-	-	-	-	-	-	-	-	-	-	-	-	S	-	-	-	K	-	-	-
154. (146 . 61)	C	W	A	L	R	E	N	W	L	P	E	D	K	R	K	D	K	E	K	T	-	-	-	-	-	-	-	-	-	-	-	-	-	-	-	-	-	-	-	-	-	H	E	S	A	K	-	-	-
155. (71 . 72)	C	W	A	L	R	E	N	W	L	P	E	D	K	R	K	N	K	G	E	I	-	-	-	-	-	-	-	-	-	-	-	-	-	-	-	-	-	-	-	-	-	S	E	K	A	K	-	-	-
156. (64 . 65)	C	W	T	L	R	E	N	W	L	P	D	D	K	G	K	D	K	V	E	I	-	-	-	-	-	-	-	-	-	-	-	-	-	-	-	-	-	-	-	-	-	S	E	K	A	K	-	-	-
157. (159 . 60)	C	W	A	L	R	E	N	W	L	P	E	D	K	R	K	D	K	E	K	I	-	-	-	-	-	-	-	-	-	-	-	-	-	-	-	-	-	-	-	-	-	P	E	S	A	K	-	-	-
158. (90 . 91)	C	W	A	L	R	E	N	W	L	P	E	D	K	G	K	D	K	G	N	M	-	-	-	-	-	-	-	-	-	-	-	-	-	-	-	-	-	-	-	-	-	S	E	K	A	K	-	-	-
159. (154 . 59)	C	W	A	L	R	E	N	W	L	P	E	D	K	R	K	D	K	E	K	I	-	-	-	-	-	-	-	-	-	-	-	-	-	-	-	-	-	-	-	-	-	P	E	S	A	K	-	-	-
160. (80 . 81)	C	W	A	L	R	E	N	W	L	P	E	D	K	G	K	D	K	G	E	I	-	-	-	-	-	-	-	-	-	-	-	-	-	-	-	-	-	-	-	-	-	S	E	K	A	K	-	-	-
161. (160 . 82)	C	W	A	L	R	E	N	W	L	P	E	D	K	G	K	D	K	G	E	I	-	-	-	-	-	-	-	-	-	-	-	-	-	-	-	-	-	-	-	-	-	S	E	K	A	K	-	-	-
162. (175 . 67)	C	W	A	L	R	E	N	W	L	P	E	D	K	G	K	D	K	G	E	I	-	-	-	-	-	-	-	-	-	-	-	-	-	-	-	-	-	-	-	-	-	S	E	K	A	K	-	-	-
163. (166 . 173)	C	W	A	L	R	E	N	W	L	P	E	D	K	G	K	D	K	G	E	I	-	-	-	-	-	-	-	-	-	-	-	-	-	-	-	-	-	-	-	-	-	S	E	K	A	K	-	-	-
164. (84 . 86)	C	W	A	L	R	E	N	W	L	P	E	D	K	G	K	D	K	G	E	I	-	-	-	-	-	-	-	-	-	-	-	-	-	-	-	-	-	-	-	-	-	S	E	K	A	K	-	-	-
165. (163 . 164)	C	W	A	L	R	E	N	W	L	P	E	D	K	G	K	D	K	G	E	I	-	-	-	-	-	-	-	-	-	-	-	-	-	-	-	-	-	-	-	-	-	S	E	K	A	K	-	-	-
166. (161 . 83)	C	W	A	L	R	E	N	W	L	P	E	D	K	G	K	D	K	G	E	I	-	-	-	-	-	-	-	-	-	-	-	-	-	-	-	-	-	-	-	-	-	S	E	K	A	K	-	-	-
167. (94 . 168)	C	W	A	L	R	E	N	W	L	P	E	D	K	G	K	D	K	G	K	M	-	-	-	-	-	-	-	-	-	-	-	-	-	-	-	-	-	-	-	-	-	P	E	K	A	K	-	-	-
168. (92 . 93)	C	W	A	L	R	E	N	W	L	P	E	D	K	G	K	D	K	G	K	M	-	-	-	-	-	-	-	-	-	-	-	-	-	-	-	-	-	-	-	-	-	P	E	K	A	K	-	-	-
169. (69 . 70)	C	W	T	L	R	E	N	W	L	P	E	D	K	G	K	D	K	G	E	I	-	-	-	-	-	-	-	-	-	-	-	-	-	-	-	-	-	-	-	-	-	S	E	K	A	K	-	-	-
170. (158 . 89)	C	W	A	L	R	E	N	W	L	P	E	D	K	G	K	D	K	G	K	M	-	-	-	-	-	-	-	-	-	-	-	-	-	-	-	-	-	-	-	-	-	S	E	K	A	K	-	-	-
171. (172 . 87)	C	W	A	L	R	E	N	W	L	P	E	D	K	G	K	D	K	G	K	M	-	-	-	-	-	-	-	-	-	-	-	-	-	-	-	-	-	-	-	-	-	P	E	K	A	K	-	-	-
172. (170 . 88)	C	W	A	L	R	E	N	W	L	P	E	D	K	G	K	D	K	G	K	M	-	-	-	-	-	-	-	-	-	-	-	-	-	-	-	-	-	-	-	-	-	P	E	K	A	K	-	-	-
173. (79 . 85)	C	W	A	L	R	E	N	W	L	P	E	D	K	G	K	D	K	G	E	I	-	-	-	-	-	-	-	-	-	-	-	-	-	-	-	-	-	-	-	-	-	S	E	K	A	K	-	-	-
174. (182 . 58)	C	W	A	L	R	E	N	W	L	P	E	D	K	G	K	D	K	G	K	M	-	-	-	-	-	-	-	-	-	-	-	-	-	-	-	-	-	-	-	-	-	P	E	K	A	K	-	-	-
175. (165 . 78)	C	W	A	L	R	E	N	W	L	P	E	D	K	G	K	D	K	G	E	I	-	-	-	-	-	-	-	-	-	-	-	-	-	-	-	-	-	-	-	-	-	S	E	K	A	K	-	-	-
176. (77 . 188)	C	W	A	L	R	E	N	W	L	P	E	D	K	G	K	D	K	G	E	I	-	-	-	-	-	-	-	-	-	-	-	-	-	-	-	-	-	-	-	-	-	S	E	K	A	K	-	-	-
177. (156 . 169)	C	W	T	L	R	E	N	W	L	P	E	D	K	G	K	D	K	G	E	I	-	-	-	-	-	-	-	-	-	-	-	-	-	-	-	-	-	-	-	-	-	S	E	K	A	K	-	-	-
178. (76 . 181)	C	W	A	L	R	E	N	W	L	P	E	D	K	G	K	D	K	G	K	I	-	-	-	-	-	-	-	-	-	-	-	-	-	-	-	-	-	-	-	-	-	P	E	K	A	K	-	-	-
179. (162 . 183)	C	W	A	L	R	E	N	W	L	P	E	D	K	G	K	D	K	G	E	I	-	-	-	-	-	-	-	-	-	-	-	-	-	-	-	-	-	-	-	-	-	S	E	K	A	K	-	-	-
180. (155 . 177)	C	W	A	L	R	E	N	W	L	P	E	D	K	G	K	D	K	G	E	I	-	-	-	-	-	-	-	-	-	-	-	-	-	-	-	-	-	-	-	-	-	S	E	K	A	K	-	-	-
181. (185 . 179)	C	W	A	L	R	E	N	W	L	P	E	D	K	G	K	D	K	G	K	I	-	-	-	-	-	-	-	-	-	-	-	-	-	-	-	-	-	-	-	-	-	P	E	K	A	K	-	-	-
182. (171 . 73)	C	W	A	L	R	E	N	W	L	P	E	D	K	G	K	D	K	G	K	M	-	-	-	-	-	-	-	-	-	-	-	-	-	-	-	-	-	-	-	-	-	P	E	K	A	K	-	-	-
183. (66 . 176)	C	W	A	L	R	E	N	W	L	P	E	D	K	G	K	D	K	G	E	I	-	-	-	-	-	-	-	-	-	-	-	-	-	-	-	-	-	-	-	-	-	S	E	K	A	K	-	-	-
184. (186 . 180)	C	W	A	L	R	E	N	W	L	P	E	D	K	G	K	D	K	G	E	I	-	-	-	-	-	-	-	-	-	-	-	-	-	-	-	-	-	-	-	-	-	S	E	K	A	K	-	-	-
185. (174 . 167)	C	W	A	L	R	E	N	W	L	P	E	D	K	G	K	D	K	G	K	M	-	-	-	-	-	-	-	-	-	-	-	-	-	-	-	-	-	-	-	-	-	P	E	K	A	K	-	-	-
186. (68 . 74)	C	W	A	L	R	E	N	W	L	P	E	D	K	G	K	D	K	G	E	I	-	-	-	-	-	-	-	-	-	-	-	-	-	-	-	-	-	-	-	-	-	S	E	K	A	K	-	-	-
187. (157 . 178)	C	W	A	L	R	E	N	W	L	P	E	D	K	G	K	D	K	E	K	I	-	-	-	-	-	-	-	-	-	-	-	-	-	-	-	-	-	-	-	-	-	P	E	K	A	K	-	-	-
188. (75 . 184)	C	W	A	L	R	E	N	W	L	P	E	D	K	G	K	D	K	G	E	I	-	-	-	-	-	-	-	-	-	-	-	-	-	-	-	-	-	-	-	-	-	S	E	K	A	K	-	-	-
189. (56 . 57)	C	W	A	L	R	E	N	W	L	P	E	E	K	G	E	V	S	-	-	-	-	-	-	-	-	-	-	-	-	-	-	-	-	-	-	-	-	-	-	-	-	A	D	K	G	K	-	-	-
190. (191 . 152)	C	W	A	L	R	Q	D	W	L	P	E	E	K	K	K	Q	S	N	-	-	-	-	-	-	-	-	-	-	-	-	-	-	-	-	-	-	-	-	-	-	-	-	-	-	-	-	-	-	-
191. (195 . 144)	C	W	A	L	R	Q	D	W	L	P	E	E	K	K	K	E	S	N	-	-	-	-	-	-	-	-	-	-	-	-	-	-	-	-	-	-	-	-	-	-	-	-	-	-	-	-	-	-	-
192. (2 . 153)	C	W	T	L	R	E	D	W	L	P	D	K	K	S	E	K	S	E	K	-	-	-	-	-	-	-	-	-	-	-	-	-	-	-	-	-	-	-	-	-	-	S	T	K	L	K	-	-	-
193. (189 . 187)	C	W	A	L	R	E	N	W	L	P	E	E	K	G	E	D	S	E	-	-	-	-	-	-	-	-	-	-	-	-	-	-	-	-	-	-	-	-	-	-	-	A	E	K	A	K	-	-	-
194. (1 . 192)	C	W	A	L	R	E	D	W	L	P	D	K	K	S	E	K	S	E	K	-	-	-	-	-	-	-	-	-	-	-	-	-	-	-	-	-	-	-	-	-	-	-	E	K	L	K	-	-	-
195. (196 . 193)	C	W	A	L	R	E	D	W	L	P	E	E	K	S	E	K	S	E	-	-	-	-	-	-	-	-	-	-	-	-	-	-	-	-	-	-	-	-	-	-	-	-	E	K	A	K	-	-	-
196. (203 . 194)	C	W	A	L	R	E	D	W	L	P	D	E	K	S	E	K	S	E	-	-	-	-	-	-	-	-	-	-	-	-	-	-	-	-	-	-	-	-	-	-	-	-	E	K	S	K	-	-	-
197. (9 . 10)	C	W	A	L	R	E	D	W	L	P	D	E	K	S	E	K	L	-	-	-	-	-	-	-	-	-	-	-	-	-	-	-	-	-	-	-	-	-	-	-	-	-	E	K	S	K	-	-	-
198. (12 . 13)	C	W	A	L	R	E	D	W	L	P	D	E	K	S	E	K	L	-	-	-	-	-	-	-	-	-	-	-	-	-	-	-	-	-	-	-	-	-	-	-	-	-	E	K	S	K	-	-	-
199. (14 . 15)	C	W	A	L	R	E	D	W	L	P	D	E	K	S	E	K	L	-	-	-	-	-	-	-	-	-	-	-	-	-	-	-	-	-	-	-	-	-	-	-	-	-	E	K	S	K	-	-	-
200. (19 . 20)	C	W	A	L	R	E	D	W	L	P	D	E	K	S	D	K	S	E	-	-	-	-	-	-	-	-	-	-	-	-	-	-	-	-	-	-	-	-	-	-	-	-	-	K	S	K	-	-	-
201. (198 . 205)	C	W	A	L	R	E	D	W	L	P	D	E	K	S	E	K	L	-	-	-	-	-	-	-	-	-	-	-	-	-	-	-	-	-	-	-	-	-	-	-	-	-	E	K	S	K	-	-	-
202. (38 . 39)	C	W	A	L	R	E	D	W	L	P	D	E	K	S	E	K	L	-	-	-	-	-	-	-	-	-	-	-	-	-	-	-	-	-	-	-	-	-	-	-	-	-	E	K	S	K	-	-	-
203. (241 . 208)	C	W	A	L	R	E	D	W	L	P	D	E	K	S	D	K	S	E	-	-	-	-	-	-	-	-	-	-	-	-	-	-	-	-	-	-	-	-	-	-	-	-	E	K	S	K	-	-	-
204. (197 . 201)	C	W	A	L	R	E	D	W	L	P	D	E	K	S	E	K	L	-	-	-	-	-	-	-	-	-	-	-	-	-	-	-	-	-	-	-	-	-	-	-	-	-	E	K	S	K	-	-	-
205. (11 . 199)	C	W	A	L	R	E	D	W	L	P	D	E	K	S	E	K	L	-	-	-	-	-	-	-	-	-	-	-	-	-	-	-	-	-	-	-	-	-	-	-	-	-	E	K	S	K	-	-	-
206. (37 . 202)	C	W	A	L	R	E	D	W	L	P	D	E	K	S	E	K	L	-	-	-	-	-	-	-	-	-	-	-	-	-	-	-	-	-	-	-	-	-	-	-	-	-	E	K	S	K	-	-	-
207. (7 . 8)	C	W	A	L	R	E	D	W	L	P	D	E	K	S	E	K	L	-	-	-	-	-	-	-	-	-	-	-	-	-	-	-	-	-	-	-	-	-	-	-	-	-	E	K	S	K	-	-	-
208. (16 . 200)	C	W	A	L	R	E	D	W	L	P	D	E	K	S	D	K	S	E	-	-	-	-	-	-	-	-	-	-	-	-	-	-	-	-	-	-	-	-	-	-	-	-	E	K	S	K	-	-	-
209. (207 . 204)	C	W	A	L	R	E	D	W	L	P	D	E	K	S	E	K	L	-	-	-	-	-	-	-	-	-	-	-	-	-	-	-	-	-	-	-	-	-	-	-	-	-	E	K	S	K	-	-	-
210. (17 . 18)	C	W	A	L	R	E	D	W	L	P	D	E	K	S	D	K	L	-	-	-	-	-	-	-	-	-	-	-	-	-	-	-	-	-	-	-	-	-	-	-	-	-	V	K	S	K	-	-	-
211. (21 . 22)	C	W	A	L	R	E	D	W	L	P	D	E	K	S	D	K	L	-	-	-	-	-	-	-	-	-	-	-	-	-	-	-	-	-	-	-	-	-	-	-	-	-	E	K	S	K	-	-	-
212. (49 . 50)	C	W	A	L	R	E	D	W	L	P	D	E	K	S	D	K	L	-	-	-	-	-	-	-	-	-	-	-	-	-	-	-	-	-	-	-	-	-	-	-	-	-	V	K	S	K	-	-	-
213. (23 . 27)	C	W	A	L	R	E	D	W	L	P	D	E	K	S	D	K	L	-	-	-	-	-	-	-	-	-	-	-	-	-	-	-	-	-	-	-	-	-	-	-	-	-	E	K	S	K	-	-	-
214. (28 . 29)	C	W	A	L	R	E	D	W	L	P	D	E	K	G	D	K	L	-	-	-	-	-	-	-	-	-	-	-	-	-	-	-	-	-	-	-	-	-	-	-	-	-	E	K	S	K	-	-	-
215. (242 . 240)	C	W	A	L	R	E	D	W	L	P	D	E	K	S	D	K	L	-	-	-	-	-	-	-	-	-	-	-	-	-	-	-	-	-	-	-	-	-	-	-	-	-	E	K	S	K	-	-	-
216. (34 . 35)	C	W	A	L	R	E	D	W	L	P	D	E	K	S	D	K	S	-	-	-	-	-	-	-	-	-	-	-	-	-	-	-	-	-	-	-	-	-	-	-	-	-	V	K	S	K	-	-	-
217. (213 . 41)	C	W	A	L	R	E	D	W	L	P	D	E	K	S	D	K	L	-	-	-	-	-	-	-	-	-	-	-	-	-	-	-	-	-	-	-	-	-	-	-	-	-	E	K	S	K	-	-	-
218. (24 . 32)	C	W	A	L	R	E	D	W	L	P	D	E	K	S	D	K	L	-	-	-	-	-	-	-	-	-	-	-	-	-	-	-	-	-	-	-	-	-	-	-	-	-	E	K	S	K	-	-	-
219. (216 . 25)	C	W	A	L	R	E	D	W	L	P	D	E	K	S	D	K	L	-	-	-	-	-	-	-	-	-	-	-	-	-	-	-	-	-	-	-	-	-	-	-	-	-	V	K	S	K	-	-	-
220. (212 . 42)	C	W	A	L	R	E	D	W	L	P	D	E	K	S	D	K	L	-	-	-	-	-	-	-	-	-	-	-	-	-	-	-	-	-	-	-	-	-	-	-	-	-	V	K	S	K	-	-	-
221. (46 . 51)	C	W	A	L	R	E	D	W	L	P	D	E	K	S	D	K	L	-	-	-	-	-	-	-	-	-	-	-	-	-	-	-	-	-	-	-	-	-	-	-	-	-	E	K	S	K	-	-	-
222. (52 . 55)	C	W	A	L	R	E	D	W	L	P	D	E	K	S	D	K	L	-	-	-	-	-	-	-	-	-	-	-	-	-	-	-	-	-	-	-	-	-	-	-	-	-	V	K	S	K	-	-	-
223. (26 . 33)	C	W	A	L	R	E	D	W	L	P	D	E	K	S	D	K	L	-	-	-	-	-	-	-	-	-	-	-	-	-	-	-	-	-	-	-	-	-	-	-	-	-	E	K	S	K	-	-	-
224. (31 . 206)	C	W	A	L	R	E	D	W	L	P	D	E	K	S	D	K	L	-	-	-	-	-	-	-	-	-	-	-	-	-	-	-	-	-	-	-	-	-	-	-	-	-	E	K	S	K	-	-	-
225. (36 . 48)	C	W	A	L	R	E	D	W	L	P	D	E	K	S	D	K	L	-	-	-	-	-	-	-	-	-	-	-	-	-	-	-	-	-	-	-	-	-	-	-	-	-	E	K	S	K	-	-	-
226. (54 . 228)	C	W	A	L	R	E	D	W	L	P	D	E	K	S	D	K	L	-	-	-	-	-	-	-	-	-	-	-	-	-	-	-	-	-	-	-	-	-	-	-	-	-	V	K	S	K	-	-	-
227. (222 . 45)	C	W	A	L	R	E	D	W	L	P	D	E	K	S	D	K	L	-	-	-	-	-	-	-	-	-	-	-	-	-	-	-	-	-	-	-	-	-	-	-	-	-	V	K	S	K	-	-	-
228. (40 . 53)	C	W	A	L	R	E	D	W	L	P	D	E	K	S	D	K	L	-	-	-	-	-	-	-	-	-	-	-	-	-	-	-	-	-	-	-	-	-	-	-	-	-	V	K	S	K	-	-	-
229. (30 . 214)	C	W	A	L	R	E	D	W	L	P	D	E	K	S	D	K	L	-	-	-	-	-	-	-	-	-	-	-	-	-	-	-	-	-	-	-	-	-	-	-	-	-	E	K	S	K	-	-	-
230. (219 . 210)	C	W	A	L	R	E	D	W	L	P	D	E	K	S	D	K	L	-	-	-	-	-	-	-	-	-	-	-	-	-	-	-	-	-	-	-	-	-	-	-	-	-	V	K	S	K	-	-	-
231. (43 . 218)	C	W	A	L	R	E	D	W	L	P	D	E	K	S	D	K	L	-	-	-	-	-	-	-	-	-	-	-	-	-	-	-	-	-	-	-	-	-	-	-	-	-	E	K	S	K	-	-	-
232. (44 . 226)	C	W	A	L	R	E	D	W	L	P	D	E	K	S	D	K	L	-	-	-	-	-	-	-	-	-	-	-	-	-	-	-	-	-	-	-	-	-	-	-	-	-	V	K	S	K	-	-	-
233. (215 . 209)	C	W	A	L	R	E	D	W	L	P	D	E	K	S	D	K	L	-	-	-	-	-	-	-	-	-	-	-	-	-	-	-	-	-	-	-	-	-	-	-	-	-	E	K	S	K	-	-	-
234. (220 . 235)	C	W	A	L	R	E	D	W	L	P	D	E	K	S	D	K	L	-	-	-	-	-	-	-	-	-	-	-	-	-	-	-	-	-	-	-	-	-	-	-	-	-	V	K	S	K	-	-	-
235. (227 . 232)	C	W	A	L	R	E	D	W	L	P	D	E	K	S	D	K	L	-	-	-	-	-	-	-	-	-	-	-	-	-	-	-	-	-	-	-	-	-	-	-	-	-	V	K	S	K	-	-	-
236. (217 . 223)	C	W	A	L	R	E	D	W	L	P	D	E	K	S	D	K	L	-	-	-	-	-	-	-	-	-	-	-	-	-	-	-	-	-	-	-	-	-	-	-	-	-	E	K	S	K	-	-	-
237. (211 . 229)	C	W	A	L	R	E	D	W	L	P	D	E	K	S	D	K	L	-	-	-	-	-	-	-	-	-	-	-	-	-	-	-	-	-	-	-	-	-	-	-	-	-	E	K	S	K	-	-	-
238. (244 . 47)	C	W	A	L	R	E	D	W	L	P	D	E	K	S	D	K	L	-	-	-	-	-	-	-	-	-	-	-	-	-	-	-	-	-	-	-	-	-	-	-	-	-	E	K	S	K	-	-	-
239. (238 . 237)	C	W	A	L	R	E	D	W	L	P	D	E	K	S	D	K	L	-	-	-	-	-	-	-	-	-	-	-	-	-	-	-	-	-	-	-	-	-	-	-	-	-	E	K	S	K	-	-	-
240. (230 . 234)	C	W	A	L	R	E	D	W	L	P	D	E	K	S	D	K	L	-	-	-	-	-	-	-	-	-	-	-	-	-	-	-	-	-	-	-	-	-	-	-	-	-	V	K	S	K	-	-	-
241. (233 . 224)	C	W	A	L	R	E	D	W	L	P	D	E	K	S	D	K	L	-	-	-	-	-	-	-	-	-	-	-	-	-	-	-	-	-	-	-	-	-	-	-	-	-	E	K	S	K	-	-	-
242. (239 . 243)	C	W	A	L	R	E	D	W	L	P	D	E	K	S	D	K	L	-	-	-	-	-	-	-	-	-	-	-	-	-	-	-	-	-	-	-	-	-	-	-	-	-	E	K	S	K	-	-	-
243. (221 . 231)	C	W	A	L	R	E	D	W	L	P	D	E	K	S	D	K	L	-	-	-	-	-	-	-	-	-	-	-	-	-	-	-	-	-	-	-	-	-	-	-	-	-	E	K	S	K	-	-	-
244. (236 . 225)	C	W	A	L	R	E	D	W	L	P	D	E	K	S	D	K	L	-	-	-	-	-	-	-	-	-	-	-	-	-	-	-	-	-	-	-	-	-	-	-	-	-	E	K	S	K	-	-	-
	487	488	489	490	491	492	493	494	495	496	497	498	499	500	501	502	503	504	505	506	507	508	509	510	511	512	513	514	515	516	517	518	519	520	521	522	523	524	525	526	527	528	529	530	531	532	533	534	535
1. XP 015261210.1 PREDICTED: E3 ubiquitin-protein ligase Mdm2 isoform X1	-	-	-	-	-	-	-	-	-	-	-	D	E	A	E	Q	T	S	E	S	Q	E	-	S	E	E	Y	S	Q	P	S	T	S	S	S	M	-	-	-	-	-	-	-	-	-	-	-	-	-
2. XP 008114806.2 PREDICTED: E3 ubiquitin-protein ligase Mdm2	-	-	-	-	-	-	-	-	-	-	-	G	D	T	E	Q	S	S	E	S	Q	E	-	S	E	A	Y	S	Q	P	S	T	S	S	S	I	-	-	-	-	-	-	-	-	-	-	-	-	-
3. XP 025019297.1 E3 ubiquitin-protein ligase Mdm2	-	-	-	-	-	-	-	-	-	-	-	-	D	A	E	Q	S	P	E	S	Q	E	-	-	S	I	Y	S	Q	P	S	T	S	S	S	V	-	-	-	-	-	-	-	-	-	-	-	-	-
4. XP 013907923.1 PREDICTED: E3 ubiquitin-protein ligase Mdm2 isoform X1	-	-	-	-	-	-	-	-	-	-	-	E	S	A	E	Q	S	P	E	S	Q	E	-	S	E	A	Y	S	Q	P	S	T	S	S	S	M	-	-	-	-	-	-	-	-	-	-	-	-	-
5. tr|T1DHM2|T1DHM2 CROHD E3 ubiquitin-protein ligase Mdm2 OS Crotalus horridus OX 35024 PE 2 SV 1	-	-	-	-	-	-	-	-	-	-	-	E	S	A	E	Q	S	P	E	S	Q	E	-	S	E	A	Y	S	Q	P	S	T	S	S	S	M	-	-	-	-	-	-	-	-	-	-	-	-	-
6. XP 015667945.1 E3 ubiquitin-protein ligase Mdm2 isoform X1	-	-	-	-	-	-	-	-	-	-	-	E	S	A	E	Q	S	P	E	S	Q	E	-	S	E	A	Y	S	Q	P	S	T	S	S	S	M	-	-	-	-	-	-	-	-	-	-	-	-	-
7. tr|A0A093Q2G3|A0A093Q2G3 9PASS E3 ubiquitin-protein ligase Mdm2 (Fragment) OS Manacus vitellinus OX 328815 GN N305 02737 PE 3 SV 1	D	E	-	-	-	-	-	-	N	E	E	-	K	V	V	Q	I	S	E	S	Q	E	-	S	E	D	Y	S	Q	P	S	T	S	S	S	M	-	-	-	-	-	-	-	-	-	-	-	-	-
8. tr|A0A091MP31|A0A091MP31 9PASS E3 ubiquitin-protein ligase Mdm2 (Fragment) OS Acanthisitta chloris OX 57068 GN N310 04040 PE 3 SV 1	D	E	-	-	-	-	-	-	S	E	E	-	K	A	V	Q	I	S	E	S	Q	E	-	S	E	E	Y	S	Q	P	S	T	S	G	S	M	-	-	-	-	-	-	-	-	-	-	-	-	-
9. XP 009084988.1 E3 ubiquitin-protein ligase Mdm2	D	E	-	-	-	-	-	-	N	E	D	-	K	A	V	Q	L	S	E	S	Q	E	-	S	E	G	Y	S	Q	P	S	T	S	S	S	M	-	-	-	-	-	-	-	-	-	-	-	-	-
10. tr|A0A6I9HFT8|A0A6I9HFT8 GEOFO E3 ubiquitin-protein ligase Mdm2 OS Geospiza fortis OX 48883 GN MDM2 PE 3 SV 1	D	E	-	-	-	-	-	-	N	E	D	-	K	A	V	Q	L	S	E	S	Q	E	-	S	E	G	Y	S	Q	P	S	T	S	S	S	M	-	-	-	-	-	-	-	-	-	-	-	-	-
11. tr|A0A8C3E8N0|A0A8C3E8N0 9CORV E3 ubiquitin-protein ligase Mdm2 OS Corvus moneduloides OX 1196302 GN MDM2 PE 3 SV 1	D	E	-	-	-	-	-	-	N	E	D	-	K	A	V	Q	I	S	E	S	Q	E	-	S	E	G	Y	S	Q	P	S	T	S	S	S	M	-	-	-	-	-	-	-	-	-	-	-	-	-
12. XP 015483835.1 E3 ubiquitin-protein ligase Mdm2 isoform X1	D	E	-	-	-	-	-	-	N	E	D	-	K	A	V	Q	L	S	E	S	Q	E	-	S	E	G	Y	S	Q	P	S	T	S	S	S	M	-	-	-	-	-	-	-	-	-	-	-	-	-
13. XP 014104378.1 PREDICTED: E3 ubiquitin-protein ligase Mdm2 isoform X1	D	E	-	-	-	-	-	-	N	E	D	-	K	T	V	Q	L	S	E	S	Q	E	-	S	E	G	Y	S	Q	P	S	T	S	S	S	M	-	-	-	-	-	-	-	-	-	-	-	-	-
14. XP 014735320.1 PREDICTED: E3 ubiquitin-protein ligase Mdm2 isoform X1	D	Q	-	-	-	-	-	-	N	E	D	-	K	A	L	Q	L	S	E	S	Q	E	-	S	E	G	Y	S	Q	P	S	T	S	S	S	M	-	-	-	-	-	-	-	-	-	-	-	-	-
15. tr|U3K6C0|U3K6C0 FICAL E3 ubiquitin-protein ligase Mdm2 OS Ficedula albicollis OX 59894 GN MDM2 PE 3 SV 2	D	Q	-	-	-	-	-	-	N	E	D	-	K	A	L	Q	L	S	E	S	Q	E	-	S	E	G	Y	S	Q	P	S	T	S	S	S	M	-	-	-	-	-	-	-	-	-	-	-	-	-
16. XP 010220001.1 PREDICTED: E3 ubiquitin-protein ligase Mdm2 isoform X1	E	E	-	-	-	-	-	-	S	D	D	-	K	A	V	Q	T	C	E	S	Q	E	-	S	E	D	Y	S	Q	P	S	T	S	S	S	M	-	-	-	-	-	-	-	-	-	-	-	-	-
17. tr|F1NGX6|F1NGX6 CHICK E3 ubiquitin-protein ligase Mdm2 OS Gallus gallus OX 9031 GN MDM2 PE 3 SV 2	E	E	-	-	-	-	-	-	N	E	D	-	K	A	V	Q	I	S	E	S	Q	E	-	S	E	D	Y	S	Q	P	S	T	S	S	S	V	-	-	-	-	-	-	-	-	-	-	-	-	-
18. tr|A0A8B9T3Y6|A0A8B9T3Y6 ANAPL E3 ubiquitin-protein ligase Mdm2 OS Anas platyrhynchos OX 8839 PE 3 SV 1	E	E	-	-	-	-	-	-	N	E	E	-	K	A	V	Q	I	S	E	S	Q	E	-	S	E	D	Y	S	Q	P	S	T	S	S	S	M	-	-	-	-	-	-	-	-	-	-	-	-	-
19. XP 009670027.1 PREDICTED: E3 ubiquitin-protein ligase Mdm2 isoform X1	E	E	-	-	-	-	-	-	N	D	D	-	K	T	V	Q	M	S	E	S	Q	E	-	S	E	E	Y	S	Q	P	S	T	S	S	S	M	-	-	-	-	-	-	-	-	-	-	-	-	-
20. XP 013803234.1 PREDICTED: E3 ubiquitin-protein ligase Mdm2 isoform X1	E	E	-	-	-	-	-	-	S	D	D	-	K	A	V	Q	I	C	E	S	Q	E	-	S	E	E	Y	S	Q	P	S	T	S	S	S	M	-	-	-	-	-	-	-	-	-	-	-	-	-
21. XP 030316455.1 E3 ubiquitin-protein ligase Mdm2 isoform X1	E	E	-	-	-	-	-	-	N	E	D	-	K	G	V	Q	I	S	E	S	Q	E	-	S	E	D	F	S	Q	P	S	T	S	S	S	M	-	-	-	-	-	-	-	-	-	-	-	-	-
22. XP 009996031.1 PREDICTED: E3 ubiquitin-protein ligase Mdm2 isoform X1	E	E	-	-	-	-	-	-	N	E	D	-	K	A	V	Q	I	S	E	S	Q	E	-	S	E	D	Y	S	Q	P	S	T	S	S	S	M	-	-	-	-	-	-	-	-	-	-	-	-	-
23. XP 010200951.1 PREDICTED: E3 ubiquitin-protein ligase Mdm2 isoform X1	E	E	-	-	-	-	-	-	N	E	D	-	K	A	V	Q	I	S	E	S	Q	E	-	S	E	D	Y	S	Q	P	S	T	S	S	S	V	-	-	-	-	-	-	-	-	-	-	-	-	-
24. XP 010134699.1 PREDICTED: E3 ubiquitin-protein ligase Mdm2 isoform X1	E	E	-	-	-	-	-	-	K	E	D	-	K	A	T	Q	I	S	E	S	Q	E	-	S	E	D	Y	S	Q	P	S	T	S	S	S	V	-	-	-	-	-	-	-	-	-	-	-	-	-
25. XP 010157423.1 PREDICTED: E3 ubiquitin-protein ligase Mdm2 isoform X1	E	E	-	-	-	-	-	-	H	G	D	-	K	A	V	Q	I	S	E	S	Q	E	-	S	E	D	Y	S	Q	P	S	T	S	S	S	M	-	-	-	-	-	-	-	-	-	-	-	-	-
26. XP 010019038.1 PREDICTED: E3 ubiquitin-protein ligase Mdm2 isoform X1	E	E	-	-	-	-	-	-	G	E	H	-	K	A	V	Q	I	S	E	S	Q	E	-	S	E	D	Y	S	Q	P	S	T	S	S	S	M	-	-	-	-	-	-	-	-	-	-	-	-	-
27. XP 014819102.1 PREDICTED: E3 ubiquitin-protein ligase Mdm2 isoform X1	E	E	-	-	-	-	-	-	N	E	D	-	K	A	A	Q	I	S	E	S	Q	E	-	S	E	D	Y	S	Q	P	S	T	S	S	S	M	-	-	-	-	-	-	-	-	-	-	-	-	-
28. XP 009868690.1 PREDICTED: E3 ubiquitin-protein ligase Mdm2 isoform X1	E	E	-	-	-	-	-	-	S	E	D	-	K	A	V	Q	I	S	E	S	Q	E	-	S	E	D	Y	S	Q	P	S	T	S	S	S	M	-	-	-	-	-	-	-	-	-	-	-	-	-
29. XP 008935470.1 PREDICTED: E3 ubiquitin-protein ligase Mdm2 isoform X1	E	E	-	-	-	-	-	-	S	E	D	-	K	A	V	Q	I	S	E	S	Q	E	-	S	E	D	Y	S	Q	P	S	T	S	S	S	M	-	-	-	-	-	-	-	-	-	-	-	-	-
30. XP 032855653.2 E3 ubiquitin-protein ligase Mdm2 isoform X1	E	E	-	-	-	-	-	-	S	E	D	-	K	A	V	Q	I	S	E	S	Q	E	-	S	E	D	Y	S	Q	P	S	T	S	S	S	M	-	-	-	-	-	-	-	-	-	-	-	-	-
31. XP 013158451.1 E3 ubiquitin-protein ligase Mdm2 isoform X2	E	E	-	-	-	-	-	-	S	E	D	-	K	A	V	Q	I	S	E	S	Q	E	-	S	E	D	F	S	Q	P	S	T	S	S	S	M	-	-	-	-	-	-	-	-	-	-	-	-	-
32. XP 010180687.1 PREDICTED: E3 ubiquitin-protein ligase Mdm2 isoform X1	E	E	-	-	-	-	-	-	N	E	D	-	K	A	V	Q	I	S	E	S	Q	E	-	S	E	D	Y	S	Q	P	S	T	S	S	S	M	-	-	-	-	-	-	-	-	-	-	-	-	-
33. XP 009561549.1 PREDICTED: E3 ubiquitin-protein ligase Mdm2 isoform X1	E	E	-	-	-	-	-	-	N	E	D	-	K	A	A	Q	I	S	E	S	Q	E	-	S	E	D	Y	S	Q	P	S	T	S	S	S	M	-	-	-	-	-	-	-	-	-	-	-	-	-
34. XP 009506625.1 PREDICTED: E3 ubiquitin-protein ligase Mdm2 isoform X1	E	E	-	-	-	-	-	-	N	E	E	-	K	A	V	Q	T	S	E	S	Q	E	-	S	E	D	Y	S	Q	P	S	T	S	S	S	M	-	-	-	-	-	-	-	-	-	-	-	-	-
35. XP 010085738.1 PREDICTED: E3 ubiquitin-protein ligase Mdm2 isoform X1	E	E	-	-	-	-	-	-	N	E	D	-	K	A	V	Q	I	S	E	S	Q	E	-	S	E	D	Y	S	Q	P	S	T	S	S	S	M	-	-	-	-	-	-	-	-	-	-	-	-	-
36. XP 009947359.1 PREDICTED: E3 ubiquitin-protein ligase Mdm2 isoform X1	E	E	-	-	-	-	-	-	N	E	D	-	K	A	V	Q	I	S	E	S	Q	E	-	S	E	D	Y	S	Q	P	S	T	S	S	S	V	-	-	-	-	-	-	-	-	-	-	-	-	-
37. XP 029858549.1 E3 ubiquitin-protein ligase Mdm2 isoform X3	E	E	-	-	-	-	-	-	S	E	D	-	K	A	V	Q	I	S	E	S	Q	E	-	S	E	D	Y	S	Q	P	S	T	S	S	S	M	-	-	-	-	-	-	-	-	-	-	-	-	-
38. XP 010560057.1 PREDICTED: E3 ubiquitin-protein ligase Mdm2	E	E	-	-	-	-	-	-	S	E	D	-	K	A	V	Q	T	S	E	S	Q	E	-	S	E	D	Y	S	Q	P	S	T	S	S	S	M	-	-	-	-	-	-	-	-	-	-	-	-	-
39. XP 009917473.1 PREDICTED: E3 ubiquitin-protein ligase Mdm2 isoform X2	E	E	-	-	-	-	-	-	S	E	D	-	K	A	V	Q	I	S	E	S	Q	E	-	S	E	D	Y	S	Q	P	S	T	S	S	S	M	-	-	-	-	-	-	-	-	-	-	-	-	-
40. XP 021143630.1 E3 ubiquitin-protein ligase Mdm2 isoform X1	E	E	-	-	-	-	-	-	N	E	D	-	K	A	V	Q	I	S	E	S	Q	E	-	S	E	D	Y	S	Q	P	S	T	S	S	S	M	-	-	-	-	-	-	-	-	-	-	-	-	-
41. XP 009986047.1 PREDICTED: E3 ubiquitin-protein ligase Mdm2 isoform X1	E	E	-	-	-	-	-	-	N	E	D	-	K	A	V	Q	I	S	E	S	Q	E	-	S	E	D	Y	S	Q	P	S	T	S	S	S	M	-	-	-	-	-	-	-	-	-	-	-	-	-
42. KFP44558.1 E3 ubiquitin-protein ligase Mdm2 partial	E	E	-	-	-	-	-	-	N	E	D	-	K	A	V	Q	I	S	E	S	Q	E	-	S	E	D	Y	S	Q	P	S	T	S	S	S	M	-	-	-	-	-	-	-	-	-	-	-	-	-
43. XP 010175180.1 E3 ubiquitin-protein ligase Mdm2	E	E	-	-	-	-	-	-	N	E	D	-	K	A	V	Q	I	S	E	S	Q	E	-	S	E	D	Y	S	Q	P	S	T	S	S	S	M	-	-	-	-	-	-	-	-	-	-	-	-	-
44. XP 009461478.1 PREDICTED: E3 ubiquitin-protein ligase Mdm2 isoform X1	E	E	-	-	-	-	-	-	N	E	D	-	K	A	V	Q	T	S	E	S	Q	E	-	S	E	D	Y	S	Q	P	S	T	S	S	S	M	-	-	-	-	-	-	-	-	-	-	-	-	-
45. XP 010291207.1 PREDICTED: E3 ubiquitin-protein ligase Mdm2 isoform X1	E	E	-	-	-	-	-	-	N	E	D	-	K	A	V	Q	I	S	E	S	Q	E	-	S	E	D	Y	S	Q	P	S	T	S	S	S	M	-	-	-	-	-	-	-	-	-	-	-	-	-
46. XP 009886097.1 PREDICTED: E3 ubiquitin-protein ligase Mdm2 isoform X1	E	E	-	-	-	-	-	-	N	E	D	-	K	A	V	Q	I	S	E	S	Q	E	-	S	E	D	Y	S	Q	P	S	T	S	S	S	M	-	-	-	-	-	-	-	-	-	-	-	-	-
47. XP 009707838.1 PREDICTED: E3 ubiquitin-protein ligase Mdm2 isoform X1	E	E	-	-	-	-	-	-	N	E	D	-	K	A	V	Q	I	S	E	S	Q	E	-	S	E	D	Y	S	Q	P	S	T	S	S	S	M	-	-	-	-	-	-	-	-	-	-	-	-	-
48. XP 009929878.1 PREDICTED: E3 ubiquitin-protein ligase Mdm2 isoform X1	E	E	-	-	-	-	-	-	N	E	D	-	K	A	V	Q	I	S	E	S	Q	E	-	S	E	D	Y	S	Q	P	S	T	S	S	S	V	-	-	-	-	-	-	-	-	-	-	-	-	-
49. XP 009325836.1 PREDICTED: E3 ubiquitin-protein ligase Mdm2 isoform X1	E	E	-	-	-	-	-	-	N	E	D	-	K	A	V	Q	I	S	E	S	Q	E	-	S	E	D	Y	S	Q	P	S	T	S	S	S	M	-	-	-	-	-	-	-	-	-	-	-	-	-
50. XP 009271501.1 PREDICTED: E3 ubiquitin-protein ligase Mdm2 isoform X1	E	E	-	-	-	-	-	-	N	E	D	-	K	A	V	Q	I	S	E	S	Q	E	-	S	E	D	Y	S	Q	P	S	T	S	S	S	M	-	-	-	-	-	-	-	-	-	-	-	-	-
51. XP 010297020.1 PREDICTED: E3 ubiquitin-protein ligase Mdm2 isoform X1	E	E	-	-	-	-	-	-	N	E	D	-	K	A	V	Q	M	S	E	S	Q	E	-	S	E	D	Y	S	Q	P	S	T	S	S	S	M	-	-	-	-	-	-	-	-	-	-	-	-	-
52. XP 009482469.1 PREDICTED: E3 ubiquitin-protein ligase Mdm2 isoform X1	E	E	-	-	-	-	-	-	N	E	D	-	K	A	V	Q	I	S	E	S	Q	E	-	S	E	D	F	S	Q	P	S	T	S	S	S	M	-	-	-	-	-	-	-	-	-	-	-	-	-
53. XP 009819798.1 PREDICTED: E3 ubiquitin-protein ligase Mdm2 isoform X1	E	E	-	-	-	-	-	-	N	E	D	-	K	A	V	Q	I	S	E	S	Q	E	-	S	E	D	Y	S	Q	P	S	T	S	S	S	M	-	-	-	-	-	-	-	-	-	-	-	-	-
54. XP 009572946.1 PREDICTED: E3 ubiquitin-protein ligase Mdm2 isoform X1	E	E	-	-	-	-	-	-	N	E	D	-	K	A	V	Q	I	S	E	S	Q	E	-	S	E	D	Y	S	Q	P	S	T	S	S	S	M	-	-	-	-	-	-	-	-	-	-	-	-	-
55. XP 009644546.1 E3 ubiquitin-protein ligase Mdm2 isoform X1	E	E	-	-	-	-	-	-	N	E	D	-	K	A	V	Q	I	S	E	S	Q	E	-	S	E	D	Y	S	Q	P	S	T	S	S	S	M	-	-	-	-	-	-	-	-	-	-	-	-	-
56. tr|A0A7N4NQY8|A0A7N4NQY8 SARHA E3 ubiquitin-protein ligase Mdm2 OS Sarcophilus harrisii OX 9305 GN MDM2 PE 3 SV 1	E	E	-	-	-	-	-	-	S	D	E	-	K	I	V	Q	T	S	D	S	Q	E	-	S	E	D	Y	S	Q	P	S	T	S	K	S	I	-	-	-	-	-	-	-	-	-	-	-	-	-
57. tr|F6WSI6|F6WSI6 MONDO E3 ubiquitin-protein ligase Mdm2 OS Monodelphis domestica OX 13616 GN MDM2 PE 3 SV 2	E	E	-	-	-	-	-	-	N	D	E	-	K	I	I	Q	L	S	E	S	Q	E	-	S	E	D	Y	S	Q	P	S	T	S	K	S	I	-	-	-	-	-	-	-	-	-	-	-	-	-
58. tr|A0A3Q2H2X5|A0A3Q2H2X5 HORSE E3 ubiquitin-protein ligase Mdm2 OS Equus caballus OX 9796 GN MDM2 PE 3 SV 1	E	D	-	-	-	-	-	-	D	D	A	-	A	A	A	Q	A	S	Q	S	Q	E	-	S	E	G	C	S	Q	P	P	A	S	T	S	G	-	-	-	-	-	-	-	-	-	-	-	-	-
59. XP 004700519.1 E3 ubiquitin-protein ligase Mdm2 isoform X1	E	E	-	-	-	-	-	-	N	D	D	-	T	V	T	Q	A	S	Q	S	Q	E	-	S	E	D	Y	S	Q	P	S	T	S	S	S	I	-	-	-	-	-	-	-	-	-	-	-	-	-
60. tr|A0A8B7AVJ0|A0A8B7AVJ0 ORYAF E3 ubiquitin-protein ligase Mdm2 OS Orycteropus afer afer OX 1230840 GN MDM2 PE 3 SV 1	D	E	-	-	-	-	-	-	N	D	D	-	S	I	T	Q	A	Q	-	C	Q	E	-	S	E	D	Y	S	Q	P	S	T	S	S	S	I	-	-	-	-	-	-	-	-	-	-	-	-	-
61. tr|A0A2Y9G037|A0A2Y9G037 TRIMA E3 ubiquitin-protein ligase Mdm2 OS Trichechus manatus latirostris OX 127582 GN LOC101349408 PE 3 SV 1	E	E	-	-	-	-	-	-	N	D	D	-	K	I	T	Q	A	S	H	S	Q	E	-	S	E	D	Y	S	Q	P	S	T	S	S	S	I	-	-	-	-	-	-	-	-	-	-	-	-	-
62. XP 049739799.1 E3 ubiquitin-protein ligase Mdm2 isoform X9	-	-	-	-	-	-	-	-	-	-	-	-	-	-	-	-	-	-	-	-	-	-	-	-	-	-	-	-	-	-	-	-	-	-	-	-	-	-	-	-	-	-	-	-	-	-	-	-	-
63. XP 023414418.1 E3 ubiquitin-protein ligase Mdm2 isoform X4	I	V	-	-	-	-	-	-	Q	Q	A	-	W	-	-	-	-	-	-	D	-	-	-	-	A	N	L	Q	Q	T	Q	T	H	S	T	L	-	-	-	-	-	-	-	-	-	-	-	-	-
64. sp|P23804|MDM2 MOUSE E3 ubiquitin-protein ligase Mdm2 OS Mus musculus OX 10090 GN Mdm2 PE 1 SV 3	E	E	-	-	-	-	-	-	D	S	E	E	K	A	E	Q	T	P	L	S	Q	E	-	S	D	D	Y	S	Q	P	S	T	S	S	S	I	-	-	-	-	-	-	-	-	-	-	-	-	-
65. XP 006241444.1 E3 ubiquitin-protein ligase Mdm2 isoform X2	-	E	-	-	-	-	-	-	D	S	E	E	K	V	A	Q	M	L	L	S	Q	E	-	S	D	D	Y	S	Q	P	S	T	S	S	S	I	-	-	-	-	-	-	-	-	-	-	-	-	-
66. XP 012502786.1 PREDICTED: E3 ubiquitin-protein ligase Mdm2-like	-	-	-	-	-	-	-	-	-	-	-	-	-	-	-	-	-	-	-	-	-	-	-	-	-	-	-	-	-	-	-	-	-	-	-	-	-	-	-	-	-	-	-	-	-	-	-	-	-
67. tr|H0X5M8|H0X5M8 OTOGA E3 ubiquitin-protein ligase Mdm2 OS Otolemur garnettii OX 30611 PE 3 SV 1	E	E	-	-	-	-	-	-	N	D	N	-	K	I	T	Q	A	S	Q	S	Q	E	-	H	E	D	Y	S	Q	P	S	T	S	N	S	I	-	-	-	-	-	-	-	-	-	-	-	-	-
68. XP 042554660.1 E3 ubiquitin-protein ligase Mdm2 isoform X1	E	E	-	-	-	-	-	-	N	D	D	-	E	L	M	Q	A	C	Q	S	Q	E	-	S	E	D	Y	S	Q	P	S	T	S	N	T	I	-	-	-	-	-	-	-	-	-	-	-	-	-
69. Q60524.1 RecName: Full E3 ubiquitin-protein ligase Mdm2	E	E	-	-	-	-	-	-	N	D	D	-	K	E	I	Y	T	S	Q	S	Q	E	-	S	E	D	Y	S	Q	P	S	T	S	S	S	I	-	-	-	-	-	-	-	-	-	-	-	-	-
70. tr|A0A0N9JZX7|A0A0N9JZX7 MICOE E3 ubiquitin-protein ligase Mdm2 OS Microtus oeconomus OX 64717 GN mdm2 PE 2 SV 1	E	E	-	-	-	-	-	-	D	D	D	-	K	E	V	H	A	S	P	S	Q	E	-	S	E	D	Y	S	Q	P	S	T	S	S	S	V	-	-	-	-	-	-	-	-	-	-	-	-	-
71. tr|A0A0N7FDV3|A0A0N7FDV3 EOSFC E3 ubiquitin-protein ligase Mdm2 OS Eospalax fontanierii cansus OX 146133 GN mdm2 PE 2 SV 1	E	E	-	-	-	-	-	-	N	E	D	-	K	V	T	E	G	S	Q	S	Q	E	-	S	E	D	F	S	Q	P	S	T	S	S	S	T	-	-	-	-	-	-	-	-	-	-	-	-	-
72. tr|A0A0N9K6X1|A0A0N9K6X1 EOSFB E3 ubiquitin-protein ligase Mdm2 OS Eospalax fontanierii baileyi OX 146132 GN mdm2 PE 2 SV 1	E	E	-	-	-	-	-	-	N	D	D	-	K	V	T	E	G	S	Q	S	Q	E	-	S	E	D	F	S	Q	P	S	T	S	S	S	T	-	-	-	-	-	-	-	-	-	-	-	-	-
73. tr|G1PEZ4|G1PEZ4 MYOLU E3 ubiquitin-protein ligase Mdm2 OS Myotis lucifugus OX 59463 GN MDM2 PE 3 SV 1	E	E	-	-	-	-	-	-	N	D	E	-	K	I	T	Q	A	S	L	S	Q	E	-	S	E	D	Y	S	Q	P	S	T	S	G	S	I	-	-	-	-	-	-	-	-	-	-	-	-	-
74. tr|H0V2W5|H0V2W5 CAVPO E3 ubiquitin-protein ligase Mdm2 OS Cavia porcellus OX 10141 GN MDM2 PE 3 SV 2	D	E	-	-	-	-	-	-	N	N	D	-	E	V	I	Q	A	S	Q	S	Q	E	-	S	E	D	Y	S	Q	P	S	T	S	R	S	L	-	-	-	-	-	-	-	-	-	-	-	-	-
75. tr|I3MNE6|I3MNE6 ICTTR E3 ubiquitin-protein ligase Mdm2 OS Ictidomys tridecemlineatus OX 43179 GN Mdm2 PE 3 SV 2	E	E	-	-	-	-	-	-	N	-	D	-	K	I	T	Q	A	S	Q	S	Q	E	-	S	E	D	Y	S	Q	P	S	T	S	N	S	I	-	-	-	-	-	-	-	-	-	-	-	-	-
76. XP 004479250.1 E3 ubiquitin-protein ligase Mdm2 isoform X2	E	E	-	-	-	-	-	-	N	D	D	-	K	I	T	Q	A	S	Q	S	Q	E	-	S	E	D	Y	S	Q	P	S	T	S	S	S	I	-	-	-	-	-	-	-	-	-	-	-	-	-
77. XP 017197461.1 PREDICTED: E3 ubiquitin-protein ligase Mdm2	E	E	-	-	-	-	-	-	N	D	D	-	K	S	T	Q	A	S	Q	S	Q	E	-	S	E	D	F	S	Q	P	S	T	S	N	S	I	-	-	-	-	-	-	-	-	-	-	-	-	-
78. XP 009002428.1 E3 ubiquitin-protein ligase Mdm2 isoform X1	E	E	-	-	-	-	-	-	N	D	D	-	K	I	T	Q	A	S	Q	S	Q	E	-	S	E	D	Y	S	Q	P	S	T	S	S	S	V	-	-	-	-	-	-	-	-	-	-	-	-	-
79. tr|G3RAW3|G3RAW3 GORGO E3 ubiquitin-protein ligase Mdm2 OS Gorilla gorilla gorilla OX 9595 GN MDM2 PE 3 SV 2 WRONG SEQUENCE AT THE END	E	E	-	-	-	-	-	-	N	D	D	-	K	I	T	Q	A	S	Q	S	Q	E	-	S	E	D	Y	S	Q	P	S	T	S	S	S	I	-	-	-	-	-	-	-	-	-	-	-	-	-
80. tr|H9FUJ1|H9FUJ1 MACMU E3 ubiquitin-protein ligase Mdm2 OS Macaca mulatta OX 9544 GN MDM2 PE 2 SV 1	E	E	-	-	-	-	-	-	N	D	D	-	K	I	T	Q	A	S	Q	S	Q	E	-	S	E	D	Y	S	Q	P	S	T	S	S	S	I	-	-	-	-	-	-	-	-	-	-	-	-	-
81. tr|A0A2I3NF10|A0A2I3NF10 PAPAN E3 ubiquitin-protein ligase Mdm2 OS Papio anubis OX 9555 PE 3 SV 2	E	E	-	-	-	-	-	-	N	D	D	-	K	I	T	Q	A	S	Q	S	Q	E	-	S	E	D	Y	S	Q	P	S	T	S	S	S	I	-	-	-	-	-	-	-	-	-	-	-	-	-
82. tr|A0A0D9QW59|A0A0D9QW59 CHLSB E3 ubiquitin-protein ligase Mdm2 OS Chlorocebus sabaeus OX 60711 GN MDM2 PE 3 SV 1	E	E	-	-	-	-	-	-	N	D	D	-	K	I	T	Q	A	S	Q	S	Q	E	-	S	E	D	Y	S	Q	P	S	T	S	S	S	I	-	-	-	-	-	-	-	-	-	-	-	-	-
83. sp|Q00987|MDM2 HUMAN E3 ubiquitin-protein ligase Mdm2 OS Homo sapiens OX 9606 GN MDM2 PE 1 SV 1	E	E	-	-	-	-	-	-	N	D	D	-	K	I	T	Q	A	S	Q	S	Q	E	-	S	E	D	Y	S	Q	P	S	T	S	S	S	I	-	-	-	-	-	-	-	-	-	-	-	-	-
84. tr|A0A2I3G0V8|A0A2I3G0V8 NOMLE E3 ubiquitin-protein ligase Mdm2 OS Nomascus leucogenys OX 61853 GN MDM2 PE 3 SV 1	E	E	-	-	-	-	-	-	N	D	D	-	K	I	T	Q	A	S	Q	S	Q	E	-	S	E	D	Y	S	Q	P	S	T	S	S	S	I	-	-	-	-	-	-	-	-	-	-	-	-	-
85. tr|H2R792|H2R792 PANTR E3 ubiquitin-protein ligase Mdm2 OS Pan troglodytes OX 9598 GN MDM2 PE 2 SV 1	E	E	-	-	-	-	-	-	N	D	D	-	K	I	T	Q	A	S	Q	S	Q	E	-	S	E	D	Y	S	Q	P	S	T	S	S	S	I	-	-	-	-	-	-	-	-	-	-	-	-	-
86. tr|A0A2J8W102|A0A2J8W102 PONAB E3 ubiquitin-protein ligase Mdm2 OS Pongo abelii OX 9601 GN MDM2 PE 3 SV 1	E	E	-	-	-	-	-	-	N	D	D	-	K	I	T	Q	A	S	Q	S	Q	E	-	S	E	D	Y	S	Q	P	S	T	S	S	S	I	-	-	-	-	-	-	-	-	-	-	-	-	-
87. tr|A0A286ZIP0|A0A286ZIP0 PIG E3 ubiquitin-protein ligase Mdm2 OS Sus scrofa OX 9823 GN MDM2 PE 3 SV 2	E	E	-	-	-	-	-	-	N	D	D	-	K	I	P	Q	A	F	L	S	Q	E	-	S	E	D	Y	S	Q	P	S	T	S	N	S	I	-	-	-	-	-	-	-	-	-	-	-	-	-
88. tr|A0A6J0AKQ5|A0A6J0AKQ5 VICPA E3 ubiquitin-protein ligase Mdm2 OS Vicugna pacos OX 30538 GN MDM2 PE 3 SV 1	E	E	-	-	-	-	-	-	K	E	D	-	K	I	T	Q	A	S	L	S	Q	E	-	S	E	D	Y	S	Q	P	S	T	S	N	S	I	-	-	-	-	-	-	-	-	-	-	-	-	-
89. tr|A0A2U4CR63|A0A2U4CR63 TURTR E3 ubiquitin-protein ligase Mdm2 OS Tursiops truncatus OX 9739 GN MDM2 PE 3 SV 1	E	E	-	-	-	-	-	-	N	D	D	-	K	I	T	Q	A	S	L	S	Q	E	-	S	E	D	Y	S	Q	P	S	T	S	N	S	I	-	-	-	-	-	-	-	-	-	-	-	-	-
90. tr|A0A6P3TEP4|A0A6P3TEP4 SHEEP E3 ubiquitin-protein ligase Mdm2 OS Ovis aries OX 9940 GN MDM2 PE 3 SV 1	E	E	-	-	-	-	-	-	N	D	D	-	K	I	T	Q	A	S	L	S	Q	E	-	S	E	D	Y	S	Q	P	S	T	S	N	S	I	-	-	-	-	-	-	-	-	-	-	-	-	-
91. tr|A5PJW5|A5PJW5 BOVIN E3 ubiquitin-protein ligase Mdm2 OS Bos taurus OX 9913 GN MDM2 PE 2 SV 1	E	E	-	-	-	-	-	-	N	D	D	-	K	I	T	Q	A	S	L	S	Q	E	-	S	E	D	Y	S	Q	P	S	T	S	N	S	I	-	-	-	-	-	-	-	-	-	-	-	-	-
92. sp|Q7YRZ8|MDM2 FELCA E3 ubiquitin-protein ligase Mdm2 OS Felis catus OX 9685 GN MDM2 PE 1 SV 1	E	E	-	-	-	-	-	-	N	D	D	-	K	I	T	Q	A	S	Q	S	Q	E	-	S	E	D	Y	S	Q	P	S	T	S	N	S	I	-	-	-	-	-	-	-	-	-	-	-	-	-
93. tr|M3Z1D2|M3Z1D2 MUSPF E3 ubiquitin-protein ligase Mdm2 OS Mustela putorius furo OX 9669 GN MDM2 PE 3 SV 1	E	E	-	-	-	-	-	-	N	D	D	-	K	I	T	Q	A	S	Q	S	Q	E	-	S	E	D	F	S	Q	P	S	T	S	N	S	I	-	-	-	-	-	-	-	-	-	-	-	-	-
94. sp|P56950|MDM2 CANLF E3 ubiquitin-protein ligase Mdm2 OS Canis lupus familiaris OX 9615 GN MDM2 PE 2 SV 1	E	E	-	-	-	-	-	-	I	D	D	-	K	I	T	Q	A	S	H	S	Q	E	-	S	E	D	Y	S	Q	P	S	T	S	N	S	I	-	-	-	-	-	-	-	-	-	-	-	-	-
95. tr|A0A4W3K6J0|A0A4W3K6J0 CALMI E3 ubiquitin-protein ligase Mdm2 OS Callorhinchus milii OX 7868 GN mdm2 PE 3 SV 1	-	-	-	-	-	-	-	-	-	-	-	-	-	-	-	-	-	-	C	S	E	S	Q	E	T	E	S	S	Q	P	S	V	S	S	S	F	-	-	-	-	-	-	-	-	-	-	-	-	-
96. XP 038636381.1 E3 ubiquitin-protein ligase Mdm2 isoform X1	S	D	-	-	-	-	-	-	-	-	-	L	F	S	E	T	S	H	C	S	E	S	Q	E	T	E	C	S	Q	P	S	T	S	G	S	F	-	-	-	-	-	-	-	-	-	-	-	-	-
97. XP 032894034.1 E3 ubiquitin-protein ligase Mdm2	S	D	-	-	-	-	-	-	-	-	-	L	I	S	E	I	S	H	C	S	E	S	Q	E	T	E	C	S	Q	P	S	T	S	G	S	I	-	-	-	-	-	-	-	-	-	-	-	-	-
98. tr|A0A6I8QA00|A0A6I8QA00 XENTR E3 ubiquitin-protein ligase Mdm2 OS Xenopus tropicalis OX 8364 GN mdm2 PE 3 SV 1	D	K	K	E	-	-	-	-	-	-	-	A	E	S	I	Q	I	S	E	S	Q	E	-	T	E	D	C	S	Q	P	S	T	S	G	S	I	-	-	-	-	-	-	-	-	-	-	-	-	-
99. sp|P56273|MDM2 XENLA E3 ubiquitin-protein ligase Mdm2 OS Xenopus laevis OX 8355 GN mdm2 PE 1 SV 2	D	K	K	E	-	-	-	-	-	-	-	A	E	N	I	Q	N	S	E	S	Q	E	-	T	E	D	C	S	Q	P	S	T	S	G	S	I	-	-	-	-	-	-	-	-	-	-	-	-	-
100. XP 013888341.1 PREDICTED: E3 ubiquitin-protein ligase Mdm2 isoform X2	-	-	-	-	-	-	-	-	-	-	-	-	-	-	-	-	-	-	-	-	-	-	-	-	-	-	-	-	-	-	-	-	-	-	S	S	Q	E	K	L	L	C	S	D	S	Q	P	S	S
101. XP 008313472.1 E3 ubiquitin-protein ligase Mdm2	-	S	-	-	-	-	-	-	-	-	D	S	N	P	S	S	A	P	C	S	Q	D	-	L	L	C	S	S	Q	P	S	S	S	-	-	-	-	-	-	-	-	-	-	-	-	-	-	-	-
102. XP 040028484.1 E3 ubiquitin-protein ligase Mdm2	H	S	D	S	S	L	S	-	-	-	-	-	-	-	-	-	-	-	-	-	-	-	-	-	-	-	S	S	Q	P	S	S	-	-	-	-	-	-	-	-	-	-	-	-	-	-	-	-	-
103. XP 015817276.1 PREDICTED: E3 ubiquitin-protein ligase Mdm2	-	-	-	-	-	-	-	-	-	-	-	-	-	-	-	-	-	-	-	S	Q	D	-	L	L	S	Q	-	-	P	S	S	S	-	-	S	K	E	T	P	G	S	S	D	S	Q	P	-	-
104. XP 005475872.1 E3 ubiquitin-protein ligase Mdm2 isoform X1	A	S	D	S	T	C	S	S	A	A	A	D	S	A	S	S	A	P	N	S	Q	D	-	L	L	S	C	S	Q	P	S	S	S	-	Y	S	Q	E	K	L	W	T	P	E	S	Q	P	S	S
105. XP 008303245.1 PREDICTED: E3 ubiquitin-protein ligase Mdm2	L	S	D	S	T	S	S	-	-	A	P	-	-	-	-	-	-	-	N	S	Q	E	-	L	V	S	E	-	-	-	-	P	S	-	S	S	Q	E	K	L	W	T	P	D	S	Q	P	S	S
106. XP 027138275.1 E3 ubiquitin-protein ligase Mdm2	L	S	D	S	T	L	S	-	-	A	P	D	S	T	S	S	A	P	N	S	Q	D	-	L	L	S	G	S	Q	P	S	S	S	-	C	S	Q	Q	N	I	W	T	P	D	S	Q	P	S	S
107. XP 004083278.1 E3 ubiquitin-protein ligase Mdm2	-	-	-	-	-	-	-	-	-	-	S	D	Y	S	C	S	A	P	N	S	Q	D	-	L	L	S	L	S	Q	P	S	S	S	-	S	S	Q	E	K	L	W	T	P	E	S	Q	P	C	S
108. XP 012733740.1 E3 ubiquitin-protein ligase Mdm2 isoform X2	-	-	-	-	-	-	-	-	-	-	G	L	S	D	C	S	A	T	N	S	Q	E	-	L	L	C	S	S	Q	P	S	S	S	-	-	-	-	Q	E	F	W	T	P	E	S	Q	P	S	S
109. XP 015239398.1 PREDICTED: E3 ubiquitin-protein ligase Mdm2 isoform X2	-	-	-	-	-	-	-	-	-	-	G	D	S	Q	E	L	L	P	-	-	-	-	-	-	-	-	-	-	-	-	-	-	-	-	-	-	-	-	-	-	-	-	-	-	-	-	-	-	-
110. XP 032445670.1 E3 ubiquitin-protein ligase Mdm2 isoform X2	-	-	-	-	-	-	-	-	-	-	S	W	S	D	C	S	A	P	N	S	Q	N	-	A	L	C	S	S	Q	P	S	S	A	S	S	S	Q	E	K	L	W	T	P	E	S	Q	P	E	S
111. XP 008398561.1 PREDICTED: E3 ubiquitin-protein ligase Mdm2 isoform X2	-	-	-	-	-	-	-	-	-	-	N	W	S	D	C	S	A	P	N	S	Q	N	-	A	L	C	S	S	Q	P	S	S	S	S	S	S	Q	E	K	L	W	A	L	E	S	-	-	-	-
112. XP 014850850.1 PREDICTED: E3 ubiquitin-protein ligase Mdm2 isoform X2	-	-	-	-	-	-	-	-	-	-	N	W	S	D	C	S	T	P	N	S	Q	N	-	A	L	C	S	S	Q	P	S	S	S	S	S	S	Q	E	K	L	W	A	P	E	S	-	-	-	-
113. XP 007575245.1 PREDICTED: E3 ubiquitin-protein ligase Mdm2 isoform X3	-	-	-	-	-	-	-	-	-	-	N	W	S	D	C	S	T	P	N	S	Q	N	-	A	L	C	S	S	Q	P	S	S	S	S	S	S	Q	E	K	L	W	A	P	E	S	-	-	-	-
114. XP 014897144.1 PREDICTED: E3 ubiquitin-protein ligase Mdm2 isoform X2	-	-	-	-	-	-	-	-	-	-	N	W	S	D	C	S	A	P	N	S	Q	N	-	A	L	C	S	S	Q	P	S	S	S	S	S	S	Q	E	K	L	W	A	P	E	S	-	-	-	-
115. tr|A0A6Q2WQW1|A0A6Q2WQW1 ESOLU E3 ubiquitin-protein ligase Mdm2 OS Esox lucius OX 8010 PE 3 SV 1	Q	D	-	-	-	S	-	-	-	-	-	-	P	S	V	T	G	P	D	S	Q	D	-	S	A	C	S	S	Q	P	S	T	S	S	S	G	S	S	G	I	S	-	-	-	-	-	-	-	-
116. XP 015208268.1 PREDICTED: E3 ubiquitin-protein ligase Mdm2 isoform X2	D	S	-	-	-	C	K	E	A	L	V	M	K	S	C	V	T	S	M	C	E	S	Q	E	T	L	C	S	Q	P	S	T	S	S	S	G	-	-	-	-	-	-	-	-	-	-	-	-	-
117. tr|A0A6P3VKW8|A0A6P3VKW8 CLUHA E3 ubiquitin-protein ligase Mdm2 OS Clupea harengus OX 7950 GN mdm2 PE 3 SV 1	P	S	-	-	-	A	V	-	-	-	-	-	-	T	A	S	L	P	D	S	Q	T	S	-	-	A	C	S	Q	P	S	T	S	S	A	V	S	G	S	V	-	-	-	-	-	-	-	-	-
118. Ictalurus punctatus XP 017349640.1 E3 ubiquitin-protein ligase Mdm2	-	-	-	-	-	-	-	-	-	-	-	-	-	-	-	-	-	S	D	S	Q	G	S	S	L	C	Y	S	Q	P	S	T	S	-	-	-	-	-	-	-	-	-	-	-	-	-	-	-	-
119. XP 007241080.2 E3 ubiquitin-protein ligase Mdm2	K	A	-	-	-	A	T	A	A	A	T	A	A	V	A	S	G	P	D	S	Q	G	L	S	L	S	S	S	Q	P	S	T	S	S	S	Q	-	-	-	-	-	-	-	-	-	-	-	-	-
120. sp|O42354|MDM2 DANRE E3 ubiquitin-protein ligase Mdm2 OS Danio rerio OX 7955 GN mdm2 PE 1 SV 1	-	-	-	-	-	-	-	-	-	-	-	-	-	-	-	-	-	-	-	-	-	-	-	-	-	-	-	-	-	-	-	-	-	-	-	R	-	-	-	-	-	-	-	-	-	-	-	-	-
121. XP 016346692.1 PREDICTED: E3 ubiquitin-protein ligase Mdm2 isoform X1	L	S	-	-	-	-	T	A	T	G	S	M	T	-	-	-	-	-	-	-	-	D	T	Q	T	S	S	S	Q	P	S	T	-	S	S	G	-	-	-	-	-	-	-	-	-	-	-	-	-
122. XP 016370999.1 PREDICTED: E3 ubiquitin-protein ligase Mdm2	L	S	-	-	-	S	T	A	T	G	S	M	T	-	-	-	-	-	-	-	-	D	S	Q	T	S	S	S	Q	P	S	T	-	S	S	G	-	-	-	-	-	-	-	-	-	-	-	-	-
123. XP 016135425.1 PREDICTED: E3 ubiquitin-protein ligase Mdm2 isoform X1	L	S	-	-	-	S	T	A	A	G	S	M	T	-	-	-	-	-	-	-	-	D	S	Q	T	S	S	L	Q	P	S	T	-	S	S	G	-	-	-	-	-	-	-	-	-	-	-	-	-
124. (112 . 113)	-	-	-	-	-	-	-	-	-	-	N	W	S	D	C	S	T	P	N	S	Q	N	-	A	L	C	S	S	Q	P	S	S	S	S	S	S	Q	E	K	L	W	A	P	E	S	-	-	-	-
125. (114 . 124)	-	-	-	-	-	-	-	-	-	-	N	W	S	D	C	S	A	P	N	S	Q	N	-	A	L	C	S	S	Q	P	S	S	S	S	S	S	Q	E	K	L	W	A	P	E	S	-	-	-	-
126. (111 . 125)	-	-	-	-	-	-	-	-	-	-	N	W	S	D	C	S	A	P	N	S	Q	N	-	A	L	C	S	S	Q	P	S	S	S	S	S	S	Q	E	K	L	W	A	P	E	S	-	-	-	-
127. (121 . 122)	L	S	-	-	-	S	T	A	T	G	S	M	T	-	-	-	-	-	-	-	-	D	S	Q	T	S	S	S	Q	P	S	T	-	S	S	G	-	-	-	-	-	-	-	-	-	-	-	-	-
128. (127 . 123)	L	S	-	-	-	S	T	A	A	G	S	M	T	-	-	-	-	-	-	-	-	D	S	Q	T	S	S	S	Q	P	S	T	-	S	S	G	-	-	-	-	-	-	-	-	-	-	-	-	-
129. (110 . 126)	-	-	-	-	-	-	-	-	-	-	N	W	S	D	C	S	A	P	N	S	Q	N	-	A	L	C	S	S	Q	P	S	S	S	S	S	S	Q	E	K	L	W	T	P	E	S	Q	P	E	S
130. (128 . 120)	L	S	-	-	-	S	T	-	-	-	-	-	T	-	-	-	-	-	-	-	-	D	S	Q	T	S	S	S	Q	P	S	T	-	S	S	G	-	-	-	-	-	-	-	-	-	-	-	-	-
131. (96 . 97)	S	D	-	-	-	-	-	-	-	-	-	L	I	S	E	T	S	H	C	S	E	S	Q	E	T	E	C	S	Q	P	S	T	S	G	S	F	-	-	-	-	-	-	-	-	-	-	-	-	-
132. (105 . 106)	L	S	D	S	T	S	S	-	-	A	P	D	S	S	S	S	A	P	N	S	Q	D	-	L	L	S	S	S	Q	P	S	S	S	-	S	S	Q	E	K	L	W	T	P	D	S	Q	P	S	S
133. (138 . 132)	L	S	D	S	T	S	S	-	-	A	S	D	S	S	S	S	A	P	N	S	Q	D	-	L	L	S	S	S	Q	P	S	S	S	-	S	S	Q	E	K	L	W	T	P	E	S	Q	P	S	S
134. (109 . 129)	-	-	-	-	-	-	-	-	-	-	G	D	S	D	C	S	A	P	N	S	Q	D	-	L	L	C	S	S	Q	P	S	S	S	-	S	S	Q	E	K	L	W	T	P	E	S	Q	P	S	S
135. (133 . 137)	L	S	-	-	-	S	-	-	-	-	S	D	S	S	S	S	A	P	N	S	Q	D	-	L	L	S	S	S	Q	P	S	S	S	-	S	S	Q	E	K	L	W	T	P	E	S	Q	P	S	S
136. (108 . 134)	-	-	-	-	-	-	-	-	-	-	G	D	S	D	C	S	A	P	N	S	Q	D	-	L	L	C	S	S	Q	P	S	S	S	-	S	S	Q	E	K	L	W	T	P	E	S	Q	P	S	S
137. (142 . 136)	-	-	-	-	-	-	-	-	-	-	S	D	S	S	C	S	A	P	N	S	Q	D	-	L	L	S	S	S	Q	P	S	S	S	-	S	S	Q	E	K	L	W	T	P	E	S	Q	P	S	S
138. (102 . 104)	L	S	D	S	T	S	S	-	-	A	A	D	S	S	S	S	A	P	N	S	Q	D	-	L	L	S	S	S	Q	P	S	S	S	-	S	S	Q	E	K	L	W	T	P	E	S	Q	P	S	S
139. (118 . 119)	K	S	-	-	-	A	T	-	-	-	-	-	A	V	A	S	G	P	D	S	Q	G	S	S	L	S	S	S	Q	P	S	T	S	S	S	G	-	-	-	-	-	-	-	-	-	-	-	-	-
140. (100 . 103)	-	-	-	-	-	-	-	-	-	-	-	-	-	-	-	-	-	-	-	S	Q	D	-	L	L	S	S	-	-	P	S	S	S	-	S	S	Q	E	K	L	W	T	S	D	S	Q	P	S	S
141. (101 . 135)	L	S	-	-	-	S	-	-	-	-	S	D	S	S	S	S	A	P	N	S	Q	D	-	L	L	S	S	S	Q	P	S	S	S	-	S	S	Q	E	K	L	-	-	-	-	-	-	-	-	-
142. (140 . 107)	-	-	-	-	-	-	-	-	-	-	S	D	S	S	C	S	A	P	N	S	Q	D	-	L	L	S	S	S	Q	P	S	S	S	-	S	S	Q	E	K	L	W	T	P	E	S	Q	P	S	S
143. (130 . 139)	Q	S	-	-	-	S	T	-	-	-	-	-	T	V	A	S	G	P	D	S	Q	D	S	S	T	S	S	S	Q	P	S	T	S	S	S	G	-	-	-	-	-	-	-	-	-	-	-	-	-
144. (98 . 99)	D	K	K	E	-	-	-	-	-	-	-	A	E	S	I	Q	N	S	E	S	Q	E	-	T	E	D	C	S	Q	P	S	T	S	G	S	I	-	-	-	-	-	-	-	-	-	-	-	-	-
145. (95 . 131)	S	D	-	-	-	-	-	-	-	-	-	L	I	S	E	T	S	H	C	S	E	S	Q	E	T	E	C	S	Q	P	S	T	S	S	S	F	-	-	-	-	-	-	-	-	-	-	-	-	-
146. (62 . 63)	I	V	-	-	-	-	-	-	Q	Q	A	-	W	-	-	-	-	-	-	D	-	-	-	-	A	N	L	Q	Q	T	Q	T	H	S	T	L	-	-	-	-	-	-	-	-	-	-	-	-	-
147. (143 . 117)	Q	S	-	-	-	S	T	-	-	-	-	-	T	S	A	S	G	P	D	S	Q	D	S	S	T	S	S	S	Q	P	S	T	S	S	S	G	S	G	S	V	-	-	-	-	-	-	-	-	-
148. (147 . 115)	Q	S	-	-	-	S	-	-	-	-	-	-	T	S	A	S	G	P	D	S	Q	D	S	S	T	S	S	S	Q	P	S	T	S	S	S	G	S	G	S	I	-	-	-	-	-	-	-	-	-
149. (5 . 6)	-	-	-	-	-	-	-	-	-	-	-	E	S	A	E	Q	S	P	E	S	Q	E	-	S	E	A	Y	S	Q	P	S	T	S	S	S	M	-	-	-	-	-	-	-	-	-	-	-	-	-
150. (4 . 149)	-	-	-	-	-	-	-	-	-	-	-	E	S	A	E	Q	S	P	E	S	Q	E	-	S	E	A	Y	S	Q	P	S	T	S	S	S	M	-	-	-	-	-	-	-	-	-	-	-	-	-
151. (148 . 141)	Q	S	-	-	-	S	-	-	-	-	S	M	S	S	A	S	A	P	D	S	Q	D	S	S	T	S	S	S	Q	P	S	T	S	S	S	G	S	G	S	I	-	-	-	-	-	-	-	-	-
152. (116 . 151)	D	S	-	-	-	S	-	-	-	-	-	M	K	S	A	S	T	S	D	S	Q	D	Q	S	T	S	C	S	Q	P	S	T	S	S	S	G	-	-	-	-	-	-	-	-	-	-	-	-	-
153. (3 . 150)	-	-	-	-	-	-	-	-	-	-	-	E	D	A	E	Q	S	P	E	S	Q	E	-	S	E	A	Y	S	Q	P	S	T	S	S	S	M	-	-	-	-	-	-	-	-	-	-	-	-	-
154. (146 . 61)	E	E	-	-	-	-	-	-	N	D	D	-	K	I	T	Q	A	S	H	S	Q	E	-	S	E	D	Y	S	Q	P	S	T	S	S	S	I	-	-	-	-	-	-	-	-	-	-	-	-	-
155. (71 . 72)	E	E	-	-	-	-	-	-	N	D	D	-	K	V	T	E	G	S	Q	S	Q	E	-	S	E	D	F	S	Q	P	S	T	S	S	S	T	-	-	-	-	-	-	-	-	-	-	-	-	-
156. (64 . 65)	E	E	-	-	-	-	-	-	D	S	E	E	K	V	A	Q	T	P	L	S	Q	E	-	S	D	D	Y	S	Q	P	S	T	S	S	S	I	-	-	-	-	-	-	-	-	-	-	-	-	-
157. (159 . 60)	E	E	-	-	-	-	-	-	N	D	D	-	K	I	T	Q	A	S	Q	S	Q	E	-	S	E	D	Y	S	Q	P	S	T	S	S	S	I	-	-	-	-	-	-	-	-	-	-	-	-	-
158. (90 . 91)	E	E	-	-	-	-	-	-	N	D	D	-	K	I	T	Q	A	S	L	S	Q	E	-	S	E	D	Y	S	Q	P	S	T	S	N	S	I	-	-	-	-	-	-	-	-	-	-	-	-	-
159. (154 . 59)	E	E	-	-	-	-	-	-	N	D	D	-	K	I	T	Q	A	S	Q	S	Q	E	-	S	E	D	Y	S	Q	P	S	T	S	S	S	I	-	-	-	-	-	-	-	-	-	-	-	-	-
160. (80 . 81)	E	E	-	-	-	-	-	-	N	D	D	-	K	I	T	Q	A	S	Q	S	Q	E	-	S	E	D	Y	S	Q	P	S	T	S	S	S	I	-	-	-	-	-	-	-	-	-	-	-	-	-
161. (160 . 82)	E	E	-	-	-	-	-	-	N	D	D	-	K	I	T	Q	A	S	Q	S	Q	E	-	S	E	D	Y	S	Q	P	S	T	S	S	S	I	-	-	-	-	-	-	-	-	-	-	-	-	-
162. (175 . 67)	E	E	-	-	-	-	-	-	N	D	D	-	K	I	T	Q	A	S	Q	S	Q	E	-	S	E	D	Y	S	Q	P	S	T	S	N	S	I	-	-	-	-	-	-	-	-	-	-	-	-	-
163. (166 . 173)	E	E	-	-	-	-	-	-	N	D	D	-	K	I	T	Q	A	S	Q	S	Q	E	-	S	E	D	Y	S	Q	P	S	T	S	S	S	I	-	-	-	-	-	-	-	-	-	-	-	-	-
164. (84 . 86)	E	E	-	-	-	-	-	-	N	D	D	-	K	I	T	Q	A	S	Q	S	Q	E	-	S	E	D	Y	S	Q	P	S	T	S	S	S	I	-	-	-	-	-	-	-	-	-	-	-	-	-
165. (163 . 164)	E	E	-	-	-	-	-	-	N	D	D	-	K	I	T	Q	A	S	Q	S	Q	E	-	S	E	D	Y	S	Q	P	S	T	S	S	S	I	-	-	-	-	-	-	-	-	-	-	-	-	-
166. (161 . 83)	E	E	-	-	-	-	-	-	N	D	D	-	K	I	T	Q	A	S	Q	S	Q	E	-	S	E	D	Y	S	Q	P	S	T	S	S	S	I	-	-	-	-	-	-	-	-	-	-	-	-	-
167. (94 . 168)	E	E	-	-	-	-	-	-	N	D	D	-	K	I	T	Q	A	S	Q	S	Q	E	-	S	E	D	Y	S	Q	P	S	T	S	N	S	I	-	-	-	-	-	-	-	-	-	-	-	-	-
168. (92 . 93)	E	E	-	-	-	-	-	-	N	D	D	-	K	I	T	Q	A	S	Q	S	Q	E	-	S	E	D	Y	S	Q	P	S	T	S	N	S	I	-	-	-	-	-	-	-	-	-	-	-	-	-
169. (69 . 70)	E	E	-	-	-	-	-	-	N	D	D	-	K	E	V	H	A	S	Q	S	Q	E	-	S	E	D	Y	S	Q	P	S	T	S	S	S	I	-	-	-	-	-	-	-	-	-	-	-	-	-
170. (158 . 89)	E	E	-	-	-	-	-	-	N	D	D	-	K	I	T	Q	A	S	L	S	Q	E	-	S	E	D	Y	S	Q	P	S	T	S	N	S	I	-	-	-	-	-	-	-	-	-	-	-	-	-
171. (172 . 87)	E	E	-	-	-	-	-	-	N	D	D	-	K	I	T	Q	A	S	L	S	Q	E	-	S	E	D	Y	S	Q	P	S	T	S	N	S	I	-	-	-	-	-	-	-	-	-	-	-	-	-
172. (170 . 88)	E	E	-	-	-	-	-	-	N	D	D	-	K	I	T	Q	A	S	L	S	Q	E	-	S	E	D	Y	S	Q	P	S	T	S	N	S	I	-	-	-	-	-	-	-	-	-	-	-	-	-
173. (79 . 85)	E	E	-	-	-	-	-	-	N	D	D	-	K	I	T	Q	A	S	Q	S	Q	E	-	S	E	D	Y	S	Q	P	S	T	S	S	S	I	-	-	-	-	-	-	-	-	-	-	-	-	-
174. (182 . 58)	E	E	-	-	-	-	-	-	N	D	D	-	K	I	T	Q	A	S	Q	S	Q	E	-	S	E	D	Y	S	Q	P	S	T	S	N	S	I	-	-	-	-	-	-	-	-	-	-	-	-	-
175. (165 . 78)	E	E	-	-	-	-	-	-	N	D	D	-	K	I	T	Q	A	S	Q	S	Q	E	-	S	E	D	Y	S	Q	P	S	T	S	S	S	I	-	-	-	-	-	-	-	-	-	-	-	-	-
176. (77 . 188)	E	E	-	-	-	-	-	-	N	D	D	-	K	I	T	Q	A	S	Q	S	Q	E	-	S	E	D	Y	S	Q	P	S	T	S	N	S	I	-	-	-	-	-	-	-	-	-	-	-	-	-
177. (156 . 169)	E	E	-	-	-	-	-	-	N	D	D	-	K	V	T	Q	A	S	Q	S	Q	E	-	S	E	D	Y	S	Q	P	S	T	S	S	S	I	-	-	-	-	-	-	-	-	-	-	-	-	-
178. (76 . 181)	E	E	-	-	-	-	-	-	N	D	D	-	K	I	T	Q	A	S	Q	S	Q	E	-	S	E	D	Y	S	Q	P	S	T	S	S	S	I	-	-	-	-	-	-	-	-	-	-	-	-	-
179. (162 . 183)	E	E	-	-	-	-	-	-	N	D	D	-	K	I	T	Q	A	S	Q	S	Q	E	-	S	E	D	Y	S	Q	P	S	T	S	N	S	I	-	-	-	-	-	-	-	-	-	-	-	-	-
180. (155 . 177)	E	E	-	-	-	-	-	-	N	D	D	-	K	V	T	Q	A	S	Q	S	Q	E	-	S	E	D	Y	S	Q	P	S	T	S	S	S	I	-	-	-	-	-	-	-	-	-	-	-	-	-
181. (185 . 179)	E	E	-	-	-	-	-	-	N	D	D	-	K	I	T	Q	A	S	Q	S	Q	E	-	S	E	D	Y	S	Q	P	S	T	S	N	S	I	-	-	-	-	-	-	-	-	-	-	-	-	-
182. (171 . 73)	E	E	-	-	-	-	-	-	N	D	D	-	K	I	T	Q	A	S	L	S	Q	E	-	S	E	D	Y	S	Q	P	S	T	S	N	S	I	-	-	-	-	-	-	-	-	-	-	-	-	-
183. (66 . 176)	E	E	-	-	-	-	-	-	N	D	D	-	K	I	T	Q	A	S	Q	S	Q	E	-	S	E	D	Y	S	Q	P	S	T	S	N	S	I	-	-	-	-	-	-	-	-	-	-	-	-	-
184. (186 . 180)	E	E	-	-	-	-	-	-	N	D	D	-	K	V	T	Q	A	S	Q	S	Q	E	-	S	E	D	Y	S	Q	P	S	T	S	N	S	I	-	-	-	-	-	-	-	-	-	-	-	-	-
185. (174 . 167)	E	E	-	-	-	-	-	-	N	D	D	-	K	I	T	Q	A	S	Q	S	Q	E	-	S	E	D	Y	S	Q	P	S	T	S	N	S	I	-	-	-	-	-	-	-	-	-	-	-	-	-
186. (68 . 74)	E	E	-	-	-	-	-	-	N	D	D	-	E	V	T	Q	A	S	Q	S	Q	E	-	S	E	D	Y	S	Q	P	S	T	S	N	S	I	-	-	-	-	-	-	-	-	-	-	-	-	-
187. (157 . 178)	E	E	-	-	-	-	-	-	N	D	D	-	K	I	T	Q	A	S	Q	S	Q	E	-	S	E	D	Y	S	Q	P	S	T	S	S	S	I	-	-	-	-	-	-	-	-	-	-	-	-	-
188. (75 . 184)	E	E	-	-	-	-	-	-	N	D	D	-	K	I	T	Q	A	S	Q	S	Q	E	-	S	E	D	Y	S	Q	P	S	T	S	N	S	I	-	-	-	-	-	-	-	-	-	-	-	-	-
189. (56 . 57)	E	E	-	-	-	-	-	-	N	D	E	-	K	I	V	Q	T	S	E	S	Q	E	-	S	E	D	Y	S	Q	P	S	T	S	K	S	I	-	-	-	-	-	-	-	-	-	-	-	-	-
190. (191 . 152)	D	E	-	-	-	-	-	-	-	-	-	M	K	S	V	T	T	S	E	S	Q	E	Q	S	T	D	C	S	Q	P	S	T	S	S	S	I	-	-	-	-	-	-	-	-	-	-	-	-	-
191. (195 . 144)	D	E	-	-	-	-	-	-	-	-	-	A	K	S	V	Q	T	S	E	S	Q	E	-	S	E	D	C	S	Q	P	S	T	S	S	S	I	-	-	-	-	-	-	-	-	-	-	-	-	-
192. (2 . 153)	-	-	-	-	-	-	-	-	-	-	-	E	D	A	E	Q	S	S	E	S	Q	E	-	S	E	A	Y	S	Q	P	S	T	S	S	S	M	-	-	-	-	-	-	-	-	-	-	-	-	-
193. (189 . 187)	E	E	-	-	-	-	-	-	N	D	D	-	K	I	V	Q	T	S	E	S	Q	E	-	S	E	D	Y	S	Q	P	S	T	S	S	S	I	-	-	-	-	-	-	-	-	-	-	-	-	-
194. (1 . 192)	-	-	-	-	-	-	-	-	-	-	-	E	E	A	E	Q	T	S	E	S	Q	E	-	S	E	E	Y	S	Q	P	S	T	S	S	S	M	-	-	-	-	-	-	-	-	-	-	-	-	-
195. (196 . 193)	E	E	-	-	-	-	-	-	S	D	D	E	K	A	V	Q	T	S	E	S	Q	E	-	S	E	D	Y	S	Q	P	S	T	S	S	S	I	-	-	-	-	-	-	-	-	-	-	-	-	-
196. (203 . 194)	E	E	-	-	-	-	-	-	S	D	D	E	K	A	V	Q	T	S	E	S	Q	E	-	S	E	D	Y	S	Q	P	S	T	S	S	S	M	-	-	-	-	-	-	-	-	-	-	-	-	-
197. (9 . 10)	D	E	-	-	-	-	-	-	N	E	D	-	K	A	V	Q	L	S	E	S	Q	E	-	S	E	G	Y	S	Q	P	S	T	S	S	S	M	-	-	-	-	-	-	-	-	-	-	-	-	-
198. (12 . 13)	D	E	-	-	-	-	-	-	N	E	D	-	K	A	V	Q	L	S	E	S	Q	E	-	S	E	G	Y	S	Q	P	S	T	S	S	S	M	-	-	-	-	-	-	-	-	-	-	-	-	-
199. (14 . 15)	D	Q	-	-	-	-	-	-	N	E	D	-	K	A	L	Q	L	S	E	S	Q	E	-	S	E	G	Y	S	Q	P	S	T	S	S	S	M	-	-	-	-	-	-	-	-	-	-	-	-	-
200. (19 . 20)	E	E	-	-	-	-	-	-	S	D	D	-	K	A	V	Q	I	C	E	S	Q	E	-	S	E	E	Y	S	Q	P	S	T	S	S	S	M	-	-	-	-	-	-	-	-	-	-	-	-	-
201. (198 . 205)	D	E	-	-	-	-	-	-	N	E	D	-	K	A	V	Q	L	S	E	S	Q	E	-	S	E	G	Y	S	Q	P	S	T	S	S	S	M	-	-	-	-	-	-	-	-	-	-	-	-	-
202. (38 . 39)	E	E	-	-	-	-	-	-	S	E	D	-	K	A	V	Q	I	S	E	S	Q	E	-	S	E	D	Y	S	Q	P	S	T	S	S	S	M	-	-	-	-	-	-	-	-	-	-	-	-	-
203. (241 . 208)	E	E	-	-	-	-	-	-	S	D	D	-	K	A	V	Q	I	S	E	S	Q	E	-	S	E	D	Y	S	Q	P	S	T	S	S	S	M	-	-	-	-	-	-	-	-	-	-	-	-	-
204. (197 . 201)	D	E	-	-	-	-	-	-	N	E	D	-	K	A	V	Q	L	S	E	S	Q	E	-	S	E	G	Y	S	Q	P	S	T	S	S	S	M	-	-	-	-	-	-	-	-	-	-	-	-	-
205. (11 . 199)	D	E	-	-	-	-	-	-	N	E	D	-	K	A	V	Q	L	S	E	S	Q	E	-	S	E	G	Y	S	Q	P	S	T	S	S	S	M	-	-	-	-	-	-	-	-	-	-	-	-	-
206. (37 . 202)	E	E	-	-	-	-	-	-	S	E	D	-	K	A	V	Q	I	S	E	S	Q	E	-	S	E	D	Y	S	Q	P	S	T	S	S	S	M	-	-	-	-	-	-	-	-	-	-	-	-	-
207. (7 . 8)	D	E	-	-	-	-	-	-	N	E	E	-	K	A	V	Q	I	S	E	S	Q	E	-	S	E	D	Y	S	Q	P	S	T	S	S	S	M	-	-	-	-	-	-	-	-	-	-	-	-	-
208. (16 . 200)	E	E	-	-	-	-	-	-	S	D	D	-	K	A	V	Q	I	C	E	S	Q	E	-	S	E	D	Y	S	Q	P	S	T	S	S	S	M	-	-	-	-	-	-	-	-	-	-	-	-	-
209. (207 . 204)	D	E	-	-	-	-	-	-	N	E	D	-	K	A	V	Q	I	S	E	S	Q	E	-	S	E	D	Y	S	Q	P	S	T	S	S	S	M	-	-	-	-	-	-	-	-	-	-	-	-	-
210. (17 . 18)	E	E	-	-	-	-	-	-	N	E	D	-	K	A	V	Q	I	S	E	S	Q	E	-	S	E	D	Y	S	Q	P	S	T	S	S	S	M	-	-	-	-	-	-	-	-	-	-	-	-	-
211. (21 . 22)	E	E	-	-	-	-	-	-	N	E	D	-	K	A	V	Q	I	S	E	S	Q	E	-	S	E	D	Y	S	Q	P	S	T	S	S	S	M	-	-	-	-	-	-	-	-	-	-	-	-	-
212. (49 . 50)	E	E	-	-	-	-	-	-	N	E	D	-	K	A	V	Q	I	S	E	S	Q	E	-	S	E	D	Y	S	Q	P	S	T	S	S	S	M	-	-	-	-	-	-	-	-	-	-	-	-	-
213. (23 . 27)	E	E	-	-	-	-	-	-	N	E	D	-	K	A	V	Q	I	S	E	S	Q	E	-	S	E	D	Y	S	Q	P	S	T	S	S	S	M	-	-	-	-	-	-	-	-	-	-	-	-	-
214. (28 . 29)	E	E	-	-	-	-	-	-	S	E	D	-	K	A	V	Q	I	S	E	S	Q	E	-	S	E	D	Y	S	Q	P	S	T	S	S	S	M	-	-	-	-	-	-	-	-	-	-	-	-	-
215. (242 . 240)	E	E	-	-	-	-	-	-	N	E	D	-	K	A	V	Q	I	S	E	S	Q	E	-	S	E	D	Y	S	Q	P	S	T	S	S	S	M	-	-	-	-	-	-	-	-	-	-	-	-	-
216. (34 . 35)	E	E	-	-	-	-	-	-	N	E	D	-	K	A	V	Q	I	S	E	S	Q	E	-	S	E	D	Y	S	Q	P	S	T	S	S	S	M	-	-	-	-	-	-	-	-	-	-	-	-	-
217. (213 . 41)	E	E	-	-	-	-	-	-	N	E	D	-	K	A	V	Q	I	S	E	S	Q	E	-	S	E	D	Y	S	Q	P	S	T	S	S	S	M	-	-	-	-	-	-	-	-	-	-	-	-	-
218. (24 . 32)	E	E	-	-	-	-	-	-	N	E	D	-	K	A	V	Q	I	S	E	S	Q	E	-	S	E	D	Y	S	Q	P	S	T	S	S	S	M	-	-	-	-	-	-	-	-	-	-	-	-	-
219. (216 . 25)	E	E	-	-	-	-	-	-	N	E	D	-	K	A	V	Q	I	S	E	S	Q	E	-	S	E	D	Y	S	Q	P	S	T	S	S	S	M	-	-	-	-	-	-	-	-	-	-	-	-	-
220. (212 . 42)	E	E	-	-	-	-	-	-	N	E	D	-	K	A	V	Q	I	S	E	S	Q	E	-	S	E	D	Y	S	Q	P	S	T	S	S	S	M	-	-	-	-	-	-	-	-	-	-	-	-	-
221. (46 . 51)	E	E	-	-	-	-	-	-	N	E	D	-	K	A	V	Q	I	S	E	S	Q	E	-	S	E	D	Y	S	Q	P	S	T	S	S	S	M	-	-	-	-	-	-	-	-	-	-	-	-	-
222. (52 . 55)	E	E	-	-	-	-	-	-	N	E	D	-	K	A	V	Q	I	S	E	S	Q	E	-	S	E	D	Y	S	Q	P	S	T	S	S	S	M	-	-	-	-	-	-	-	-	-	-	-	-	-
223. (26 . 33)	E	E	-	-	-	-	-	-	N	E	D	-	K	A	V	Q	I	S	E	S	Q	E	-	S	E	D	Y	S	Q	P	S	T	S	S	S	M	-	-	-	-	-	-	-	-	-	-	-	-	-
224. (31 . 206)	E	E	-	-	-	-	-	-	S	E	D	-	K	A	V	Q	I	S	E	S	Q	E	-	S	E	D	Y	S	Q	P	S	T	S	S	S	M	-	-	-	-	-	-	-	-	-	-	-	-	-
225. (36 . 48)	E	E	-	-	-	-	-	-	N	E	D	-	K	A	V	Q	I	S	E	S	Q	E	-	S	E	D	Y	S	Q	P	S	T	S	S	S	V	-	-	-	-	-	-	-	-	-	-	-	-	-
226. (54 . 228)	E	E	-	-	-	-	-	-	N	E	D	-	K	A	V	Q	I	S	E	S	Q	E	-	S	E	D	Y	S	Q	P	S	T	S	S	S	M	-	-	-	-	-	-	-	-	-	-	-	-	-
227. (222 . 45)	E	E	-	-	-	-	-	-	N	E	D	-	K	A	V	Q	I	S	E	S	Q	E	-	S	E	D	Y	S	Q	P	S	T	S	S	S	M	-	-	-	-	-	-	-	-	-	-	-	-	-
228. (40 . 53)	E	E	-	-	-	-	-	-	N	E	D	-	K	A	V	Q	I	S	E	S	Q	E	-	S	E	D	Y	S	Q	P	S	T	S	S	S	M	-	-	-	-	-	-	-	-	-	-	-	-	-
229. (30 . 214)	E	E	-	-	-	-	-	-	S	E	D	-	K	A	V	Q	I	S	E	S	Q	E	-	S	E	D	Y	S	Q	P	S	T	S	S	S	M	-	-	-	-	-	-	-	-	-	-	-	-	-
230. (219 . 210)	E	E	-	-	-	-	-	-	N	E	D	-	K	A	V	Q	I	S	E	S	Q	E	-	S	E	D	Y	S	Q	P	S	T	S	S	S	M	-	-	-	-	-	-	-	-	-	-	-	-	-
231. (43 . 218)	E	E	-	-	-	-	-	-	N	E	D	-	K	A	V	Q	I	S	E	S	Q	E	-	S	E	D	Y	S	Q	P	S	T	S	S	S	M	-	-	-	-	-	-	-	-	-	-	-	-	-
232. (44 . 226)	E	E	-	-	-	-	-	-	N	E	D	-	K	A	V	Q	I	S	E	S	Q	E	-	S	E	D	Y	S	Q	P	S	T	S	S	S	M	-	-	-	-	-	-	-	-	-	-	-	-	-
233. (215 . 209)	E	E	-	-	-	-	-	-	N	E	D	-	K	A	V	Q	I	S	E	S	Q	E	-	S	E	D	Y	S	Q	P	S	T	S	S	S	M	-	-	-	-	-	-	-	-	-	-	-	-	-
234. (220 . 235)	E	E	-	-	-	-	-	-	N	E	D	-	K	A	V	Q	I	S	E	S	Q	E	-	S	E	D	Y	S	Q	P	S	T	S	S	S	M	-	-	-	-	-	-	-	-	-	-	-	-	-
235. (227 . 232)	E	E	-	-	-	-	-	-	N	E	D	-	K	A	V	Q	I	S	E	S	Q	E	-	S	E	D	Y	S	Q	P	S	T	S	S	S	M	-	-	-	-	-	-	-	-	-	-	-	-	-
236. (217 . 223)	E	E	-	-	-	-	-	-	N	E	D	-	K	A	V	Q	I	S	E	S	Q	E	-	S	E	D	Y	S	Q	P	S	T	S	S	S	M	-	-	-	-	-	-	-	-	-	-	-	-	-
237. (211 . 229)	E	E	-	-	-	-	-	-	N	E	D	-	K	A	V	Q	I	S	E	S	Q	E	-	S	E	D	Y	S	Q	P	S	T	S	S	S	M	-	-	-	-	-	-	-	-	-	-	-	-	-
238. (244 . 47)	E	E	-	-	-	-	-	-	N	E	D	-	K	A	V	Q	I	S	E	S	Q	E	-	S	E	D	Y	S	Q	P	S	T	S	S	S	M	-	-	-	-	-	-	-	-	-	-	-	-	-
239. (238 . 237)	E	E	-	-	-	-	-	-	N	E	D	-	K	A	V	Q	I	S	E	S	Q	E	-	S	E	D	Y	S	Q	P	S	T	S	S	S	M	-	-	-	-	-	-	-	-	-	-	-	-	-
240. (230 . 234)	E	E	-	-	-	-	-	-	N	E	D	-	K	A	V	Q	I	S	E	S	Q	E	-	S	E	D	Y	S	Q	P	S	T	S	S	S	M	-	-	-	-	-	-	-	-	-	-	-	-	-
241. (233 . 224)	E	E	-	-	-	-	-	-	S	E	D	-	K	A	V	Q	I	S	E	S	Q	E	-	S	E	D	Y	S	Q	P	S	T	S	S	S	M	-	-	-	-	-	-	-	-	-	-	-	-	-
242. (239 . 243)	E	E	-	-	-	-	-	-	N	E	D	-	K	A	V	Q	I	S	E	S	Q	E	-	S	E	D	Y	S	Q	P	S	T	S	S	S	M	-	-	-	-	-	-	-	-	-	-	-	-	-
243. (221 . 231)	E	E	-	-	-	-	-	-	N	E	D	-	K	A	V	Q	I	S	E	S	Q	E	-	S	E	D	Y	S	Q	P	S	T	S	S	S	M	-	-	-	-	-	-	-	-	-	-	-	-	-
244. (236 . 225)	E	E	-	-	-	-	-	-	N	E	D	-	K	A	V	Q	I	S	E	S	Q	E	-	S	E	D	Y	S	Q	P	S	T	S	S	S	M	-	-	-	-	-	-	-	-	-	-	-	-	-
	568	569	570	571	572	573	574	575	576	577	578	579	580	581	582	583	584	585	586	587	588	589	590	591	592	593	594	595	596	597	598	599	600	601	602	603	604	605	606	607	608	609	610	611	612	613	614	615	616
1. XP 015261210.1 PREDICTED: E3 ubiquitin-protein ligase Mdm2 isoform X1	K	E	P	E	K	E	E	T	E	D	K	D	G	G	T	D	S	N	L	P	L	S	S	I	E	P	C	V	I	C	Q	S	Q	P	K	N	G	C	I	V	H	G	R	T	G	H	L	M	S
2. XP 008114806.2 PREDICTED: E3 ubiquitin-protein ligase Mdm2	K	E	P	E	K	E	D	P	G	D	K	-	-	S	P	E	P	S	L	P	L	S	S	V	E	P	C	V	I	C	Q	T	R	P	K	N	G	C	I	V	H	G	R	T	G	H	L	M	S
3. XP 025019297.1 E3 ubiquitin-protein ligase Mdm2	K	E	S	E	K	E	D	T	D	D	K	E	E	R	L	E	P	G	Q	P	V	S	S	V	E	P	C	V	I	C	Q	T	R	P	K	N	G	C	I	V	H	G	R	T	G	H	L	M	S
4. XP 013907923.1 PREDICTED: E3 ubiquitin-protein ligase Mdm2 isoform X1	K	E	S	E	K	E	D	I	E	D	K	E	E	K	L	E	L	G	Q	P	V	S	S	V	E	P	C	V	I	C	Q	T	R	P	K	N	G	C	I	V	H	G	R	T	G	H	L	M	S
5. tr|T1DHM2|T1DHM2 CROHD E3 ubiquitin-protein ligase Mdm2 OS Crotalus horridus OX 35024 PE 2 SV 1	K	E	S	E	K	E	D	I	E	D	K	E	K	R	L	E	P	G	Q	P	I	S	S	V	E	P	C	V	I	C	Q	T	R	P	K	N	G	C	I	V	H	G	K	T	G	H	L	M	S
6. XP 015667945.1 E3 ubiquitin-protein ligase Mdm2 isoform X1	K	E	S	E	K	E	D	I	E	D	K	E	E	R	L	E	P	G	Q	P	I	S	S	V	E	P	C	V	I	C	Q	T	R	P	K	N	G	C	I	V	H	G	R	T	G	H	L	M	S
7. tr|A0A093Q2G3|A0A093Q2G3 9PASS E3 ubiquitin-protein ligase Mdm2 (Fragment) OS Manacus vitellinus OX 328815 GN N305 02737 PE 3 SV 1	K	E	P	E	K	R	E	M	Q	D	K	E	E	N	L	E	S	S	L	P	V	T	S	I	E	P	C	V	I	C	Q	S	R	P	K	N	G	C	I	V	H	G	K	T	G	H	L	M	S
8. tr|A0A091MP31|A0A091MP31 9PASS E3 ubiquitin-protein ligase Mdm2 (Fragment) OS Acanthisitta chloris OX 57068 GN N310 04040 PE 3 SV 1	K	E	P	E	K	R	E	M	Q	D	K	D	E	S	M	E	S	S	L	P	I	T	S	I	E	P	C	V	I	C	Q	S	R	P	K	N	G	C	I	V	H	G	K	T	G	H	L	M	S
9. XP 009084988.1 E3 ubiquitin-protein ligase Mdm2	K	E	P	E	K	R	E	M	Q	D	K	E	E	S	M	E	S	S	L	P	V	T	S	I	E	P	C	V	I	C	Q	S	R	P	K	N	G	C	I	V	H	G	K	T	G	H	L	M	S
10. tr|A0A6I9HFT8|A0A6I9HFT8 GEOFO E3 ubiquitin-protein ligase Mdm2 OS Geospiza fortis OX 48883 GN MDM2 PE 3 SV 1	K	E	P	E	K	R	E	M	Q	D	K	E	E	S	M	E	S	S	L	P	V	T	S	I	E	P	C	V	I	C	Q	S	R	P	K	N	G	C	I	V	H	G	K	T	G	H	L	M	S
11. tr|A0A8C3E8N0|A0A8C3E8N0 9CORV E3 ubiquitin-protein ligase Mdm2 OS Corvus moneduloides OX 1196302 GN MDM2 PE 3 SV 1	K	E	P	E	K	R	E	T	Q	D	K	E	E	S	M	E	S	S	L	P	V	T	S	I	E	P	C	V	I	C	Q	S	R	P	K	N	G	C	I	V	H	G	K	T	G	H	L	M	S
12. XP 015483835.1 E3 ubiquitin-protein ligase Mdm2 isoform X1	K	E	P	E	K	R	E	T	Q	D	K	E	E	S	M	E	S	S	L	P	V	T	S	I	E	P	C	V	I	C	Q	S	R	P	K	N	G	C	I	V	H	G	K	T	G	H	L	M	S
13. XP 014104378.1 PREDICTED: E3 ubiquitin-protein ligase Mdm2 isoform X1	K	E	P	E	K	R	E	T	Q	D	K	E	E	S	M	E	S	S	L	P	V	T	S	I	E	P	C	V	I	C	Q	S	R	P	K	N	G	C	I	V	H	G	K	T	G	H	L	M	S
14. XP 014735320.1 PREDICTED: E3 ubiquitin-protein ligase Mdm2 isoform X1	K	E	P	E	K	R	E	T	Q	D	K	E	E	S	M	E	S	S	L	P	V	T	S	I	E	P	C	V	I	C	Q	S	R	P	K	N	G	C	I	V	H	G	K	T	G	H	L	M	S
15. tr|U3K6C0|U3K6C0 FICAL E3 ubiquitin-protein ligase Mdm2 OS Ficedula albicollis OX 59894 GN MDM2 PE 3 SV 2	K	E	P	E	K	R	E	M	Q	D	K	E	E	S	M	E	S	S	L	P	V	T	S	I	E	P	C	V	I	C	Q	S	R	P	K	N	G	C	I	V	H	G	K	T	G	H	L	M	S
16. XP 010220001.1 PREDICTED: E3 ubiquitin-protein ligase Mdm2 isoform X1	K	E	P	E	K	R	D	G	Q	D	K	E	D	S	T	E	S	T	L	P	V	T	S	I	E	P	C	V	I	C	Q	S	R	P	K	N	G	C	I	V	H	G	R	T	G	H	L	M	S
17. tr|F1NGX6|F1NGX6 CHICK E3 ubiquitin-protein ligase Mdm2 OS Gallus gallus OX 9031 GN MDM2 PE 3 SV 2	R	E	P	E	K	K	E	M	K	D	K	E	E	G	M	E	S	S	L	P	V	S	S	I	E	P	C	V	I	C	Q	S	R	P	K	N	G	C	I	V	H	G	K	T	G	H	L	M	S
18. tr|A0A8B9T3Y6|A0A8B9T3Y6 ANAPL E3 ubiquitin-protein ligase Mdm2 OS Anas platyrhynchos OX 8839 PE 3 SV 1	K	E	P	E	K	R	E	M	P	G	K	E	E	G	V	E	S	S	L	P	V	S	S	I	E	P	C	V	I	C	Q	S	R	P	K	N	G	C	I	V	H	G	K	T	G	H	L	M	S
19. XP 009670027.1 PREDICTED: E3 ubiquitin-protein ligase Mdm2 isoform X1	K	E	P	E	K	R	D	V	Q	D	K	E	E	S	M	E	T	S	L	P	I	T	S	I	E	P	C	V	I	C	Q	S	R	P	K	N	G	C	I	V	H	G	K	T	G	H	L	M	S
20. XP 013803234.1 PREDICTED: E3 ubiquitin-protein ligase Mdm2 isoform X1	K	E	P	E	K	R	E	V	Q	D	K	E	E	S	K	E	S	S	L	P	I	T	S	I	E	P	C	V	I	C	Q	S	R	P	K	N	G	C	I	V	H	G	K	T	G	H	L	M	S
21. XP 030316455.1 E3 ubiquitin-protein ligase Mdm2 isoform X1	K	E	P	E	K	R	E	M	Q	D	K	E	E	S	M	E	S	S	L	P	V	T	S	I	E	P	C	V	I	C	Q	S	R	P	K	N	G	C	I	V	H	G	K	T	G	H	L	M	S
22. XP 009996031.1 PREDICTED: E3 ubiquitin-protein ligase Mdm2 isoform X1	K	E	P	E	K	R	E	M	Q	D	K	E	D	N	M	E	S	S	L	P	V	T	S	I	E	P	C	V	I	C	Q	S	R	P	K	N	G	C	I	V	H	G	R	T	G	H	L	M	S
23. XP 010200951.1 PREDICTED: E3 ubiquitin-protein ligase Mdm2 isoform X1	K	E	P	E	K	R	E	M	E	-	-	-	-	S	V	E	S	S	L	P	V	T	S	I	E	P	C	V	I	C	Q	S	R	P	K	N	G	C	I	V	H	G	K	T	G	H	L	M	S
24. XP 010134699.1 PREDICTED: E3 ubiquitin-protein ligase Mdm2 isoform X1	K	E	P	E	K	R	E	T	Q	D	K	E	E	T	M	E	S	S	L	P	V	T	S	I	E	P	C	V	I	C	Q	S	R	P	K	N	G	C	I	V	H	G	K	T	G	H	L	M	S
25. XP 010157423.1 PREDICTED: E3 ubiquitin-protein ligase Mdm2 isoform X1	K	E	P	E	K	R	D	V	Q	D	K	E	E	G	V	E	S	S	L	P	V	S	S	I	E	P	C	V	I	C	Q	S	R	P	K	N	G	C	I	V	H	G	K	T	G	H	L	M	S
26. XP 010019038.1 PREDICTED: E3 ubiquitin-protein ligase Mdm2 isoform X1	K	E	P	E	K	R	E	R	Q	D	K	E	E	S	M	E	S	S	L	P	V	T	S	I	E	P	C	V	I	C	Q	S	R	P	K	N	G	C	I	V	H	G	K	T	G	H	L	M	S
27. XP 014819102.1 PREDICTED: E3 ubiquitin-protein ligase Mdm2 isoform X1	K	E	P	E	K	R	E	M	Q	D	K	E	D	S	V	E	S	S	L	P	I	T	S	I	E	P	C	V	I	C	Q	S	R	P	K	N	G	C	I	V	H	G	K	T	G	H	L	M	S
28. XP 009868690.1 PREDICTED: E3 ubiquitin-protein ligase Mdm2 isoform X1	R	E	P	E	K	R	E	M	Q	D	K	E	E	S	P	E	S	S	L	P	V	I	S	I	E	P	C	V	I	C	Q	S	R	P	K	N	G	C	I	V	H	G	K	T	G	H	L	M	S
29. XP 008935470.1 PREDICTED: E3 ubiquitin-protein ligase Mdm2 isoform X1	K	E	P	E	K	K	E	M	Q	D	K	E	E	V	V	E	S	S	L	P	V	S	S	I	E	P	C	V	I	C	Q	S	R	P	K	N	G	C	I	V	H	G	K	T	G	H	L	M	S
30. XP 032855653.2 E3 ubiquitin-protein ligase Mdm2 isoform X1	K	E	P	E	K	R	E	M	Q	D	K	E	E	S	M	E	S	S	L	P	V	T	S	I	E	P	C	V	I	C	Q	S	R	P	K	N	G	C	I	V	H	G	K	T	G	H	L	M	S
31. XP 013158451.1 E3 ubiquitin-protein ligase Mdm2 isoform X2	K	E	P	E	K	R	E	M	Q	D	K	E	E	N	M	E	C	T	L	P	I	T	S	I	E	P	C	V	I	C	Q	S	R	P	K	N	G	C	I	V	H	G	K	T	G	H	L	M	S
32. XP 010180687.1 PREDICTED: E3 ubiquitin-protein ligase Mdm2 isoform X1	K	E	P	E	K	R	E	M	Q	G	K	E	E	S	M	E	S	G	L	P	V	T	S	I	E	P	C	V	I	C	Q	S	R	P	K	N	G	C	I	V	H	G	K	T	G	H	L	M	S
33. XP 009561549.1 PREDICTED: E3 ubiquitin-protein ligase Mdm2 isoform X1	K	E	P	E	K	R	E	T	Q	D	K	E	E	S	I	E	S	S	L	P	V	T	S	I	E	P	C	V	I	C	Q	S	R	P	K	N	G	C	I	V	H	G	K	T	G	H	L	M	S
34. XP 009506625.1 PREDICTED: E3 ubiquitin-protein ligase Mdm2 isoform X1	K	E	P	E	K	R	E	M	Q	D	K	E	E	G	V	E	S	S	L	P	V	T	S	I	E	P	C	V	I	C	Q	S	R	P	K	N	G	C	I	V	H	G	K	T	G	H	L	M	S
35. XP 010085738.1 PREDICTED: E3 ubiquitin-protein ligase Mdm2 isoform X1	K	E	P	E	K	R	E	M	Q	D	K	E	E	R	V	E	S	S	F	P	V	T	S	I	E	P	C	V	I	C	Q	S	R	P	K	N	G	C	I	V	H	G	K	T	G	H	L	M	S
36. XP 009947359.1 PREDICTED: E3 ubiquitin-protein ligase Mdm2 isoform X1	K	E	P	E	K	R	E	M	Q	D	K	E	E	S	L	E	S	S	L	P	V	T	S	I	E	P	C	V	I	C	Q	S	R	P	K	N	G	C	I	V	H	G	K	T	G	H	L	M	S
37. XP 029858549.1 E3 ubiquitin-protein ligase Mdm2 isoform X3	K	E	P	E	K	R	E	V	Q	D	K	V	E	S	T	E	S	S	L	P	V	N	S	I	E	P	C	V	I	C	Q	S	R	P	K	N	G	C	I	V	H	G	K	T	G	H	L	M	S
38. XP 010560057.1 PREDICTED: E3 ubiquitin-protein ligase Mdm2	K	E	P	E	K	R	E	G	Q	D	K	V	E	S	T	E	S	S	L	P	V	N	S	I	E	P	C	V	I	C	Q	S	R	P	K	N	G	C	I	V	H	G	K	T	G	H	L	M	S
39. XP 009917473.1 PREDICTED: E3 ubiquitin-protein ligase Mdm2 isoform X2	K	E	P	E	K	R	E	G	Q	D	K	V	E	S	T	E	S	S	L	P	V	N	S	I	E	P	C	V	I	C	Q	S	R	P	K	N	G	C	I	V	H	G	K	T	G	H	L	M	S
40. XP 021143630.1 E3 ubiquitin-protein ligase Mdm2 isoform X1	K	E	P	E	K	R	E	L	Q	D	K	E	G	S	P	E	S	S	L	P	V	T	S	I	E	P	C	V	I	C	Q	S	R	P	K	N	G	C	I	V	H	G	K	T	G	H	L	M	S
41. XP 009986047.1 PREDICTED: E3 ubiquitin-protein ligase Mdm2 isoform X1	K	E	P	E	K	R	E	M	Q	D	K	E	E	S	V	E	S	S	L	P	V	T	S	I	E	P	C	V	I	C	Q	S	R	P	K	N	G	C	I	V	H	G	K	T	G	H	L	M	S
42. KFP44558.1 E3 ubiquitin-protein ligase Mdm2 partial	K	E	P	E	K	R	E	M	H	D	K	E	E	S	M	E	S	S	L	P	V	T	S	I	E	P	C	V	I	C	Q	S	R	P	K	N	G	C	I	V	H	G	K	T	G	H	L	M	S
43. XP 010175180.1 E3 ubiquitin-protein ligase Mdm2	K	E	P	E	K	R	E	I	Q	E	K	E	E	S	M	E	S	G	L	P	I	T	S	I	E	P	C	V	I	C	Q	S	R	P	K	N	G	C	I	V	H	G	K	T	G	H	L	M	S
44. XP 009461478.1 PREDICTED: E3 ubiquitin-protein ligase Mdm2 isoform X1	K	E	P	E	R	R	E	M	Q	D	K	E	E	S	T	E	S	S	L	P	V	T	S	I	E	P	C	V	I	C	Q	S	R	P	K	N	G	C	I	V	H	G	K	T	G	H	L	M	S
45. XP 010291207.1 PREDICTED: E3 ubiquitin-protein ligase Mdm2 isoform X1	K	E	P	E	K	R	E	V	Q	D	K	E	E	S	M	E	S	S	L	P	V	S	S	I	E	P	C	V	I	C	Q	S	R	P	K	N	G	C	I	V	H	G	K	T	G	H	L	M	S
46. XP 009886097.1 PREDICTED: E3 ubiquitin-protein ligase Mdm2 isoform X1	K	E	P	E	K	R	E	M	Q	D	K	E	E	S	L	E	S	S	L	P	V	T	S	I	E	P	C	V	I	C	Q	S	R	P	K	N	G	C	I	V	H	G	K	T	G	H	L	M	S
47. XP 009707838.1 PREDICTED: E3 ubiquitin-protein ligase Mdm2 isoform X1	K	E	P	E	K	R	E	T	Q	D	K	E	E	S	V	E	S	S	L	P	V	T	S	I	E	P	C	V	I	C	Q	S	R	P	K	N	G	C	I	V	H	G	K	T	G	H	L	M	S
48. XP 009929878.1 PREDICTED: E3 ubiquitin-protein ligase Mdm2 isoform X1	K	E	L	E	K	R	E	M	Q	D	K	E	E	S	V	E	S	G	L	P	V	T	S	I	E	P	C	V	I	C	Q	S	R	P	K	N	G	C	I	V	H	G	K	T	G	H	L	M	S
49. XP 009325836.1 PREDICTED: E3 ubiquitin-protein ligase Mdm2 isoform X1	K	E	P	E	K	R	E	M	P	D	K	E	E	S	M	E	S	S	L	P	V	T	S	I	E	P	C	V	I	C	Q	S	R	P	K	N	G	C	I	V	H	G	K	T	G	H	L	M	S
50. XP 009271501.1 PREDICTED: E3 ubiquitin-protein ligase Mdm2 isoform X1	K	E	P	E	K	R	E	M	A	D	K	E	E	S	M	E	S	S	L	P	V	T	S	I	E	P	C	V	I	C	Q	S	R	P	K	N	G	C	I	V	H	G	K	T	G	H	L	M	S
51. XP 010297020.1 PREDICTED: E3 ubiquitin-protein ligase Mdm2 isoform X1	K	E	P	E	K	R	E	M	Q	D	K	E	E	S	V	E	S	S	L	P	V	T	S	I	E	P	C	V	I	C	Q	S	R	P	K	N	G	C	I	V	H	G	K	T	G	H	L	M	S
52. XP 009482469.1 PREDICTED: E3 ubiquitin-protein ligase Mdm2 isoform X1	K	E	P	E	K	R	E	V	Q	D	K	E	E	S	M	E	S	S	L	P	V	T	S	I	E	P	C	V	I	C	Q	S	R	P	K	N	G	C	I	V	H	G	K	T	G	H	L	M	S
53. XP 009819798.1 PREDICTED: E3 ubiquitin-protein ligase Mdm2 isoform X1	K	E	P	E	K	R	E	M	Q	D	K	E	E	S	M	E	S	S	L	P	V	T	S	I	E	P	C	V	I	C	Q	S	R	P	K	N	G	C	I	V	H	G	K	T	G	H	L	M	S
54. XP 009572946.1 PREDICTED: E3 ubiquitin-protein ligase Mdm2 isoform X1	K	E	P	E	K	R	E	M	Q	D	K	E	E	S	V	E	S	S	L	P	V	T	S	I	E	P	C	V	I	C	Q	S	R	P	K	N	G	C	I	V	H	G	K	T	G	H	L	M	S
55. XP 009644546.1 E3 ubiquitin-protein ligase Mdm2 isoform X1	K	E	P	E	K	R	E	A	Q	D	K	E	E	S	M	E	S	S	L	P	V	T	S	I	E	P	C	V	I	C	Q	S	R	P	K	N	G	C	I	V	H	G	K	T	G	H	L	M	S
56. tr|A0A7N4NQY8|A0A7N4NQY8 SARHA E3 ubiquitin-protein ligase Mdm2 OS Sarcophilus harrisii OX 9305 GN MDM2 PE 3 SV 1	G	E	F	E	R	E	E	A	Q	D	K	E	K	N	M	E	S	L	L	P	P	S	T	V	E	P	C	V	I	C	Q	S	R	P	K	N	G	C	I	V	H	G	R	T	G	H	L	M	A
57. tr|F6WSI6|F6WSI6 MONDO E3 ubiquitin-protein ligase Mdm2 OS Monodelphis domestica OX 13616 GN MDM2 PE 3 SV 2	R	D	F	E	R	E	E	A	Q	D	K	E	R	S	M	E	S	-	I	P	P	S	T	V	E	P	C	V	I	C	Q	S	R	P	K	N	G	C	I	V	H	G	R	T	G	H	L	M	A
58. tr|A0A3Q2H2X5|A0A3Q2H2X5 HORSE E3 ubiquitin-protein ligase Mdm2 OS Equus caballus OX 9796 GN MDM2 PE 3 SV 1	G	E	L	E	R	E	D	A	P	D	K	E	E	S	V	E	A	S	L	P	L	N	A	T	E	P	C	V	I	C	Q	G	R	P	K	N	G	C	I	V	H	G	K	T	G	H	L	M	A
59. XP 004700519.1 E3 ubiquitin-protein ligase Mdm2 isoform X1	Q	E	L	N	R	E	E	A	Q	D	K	E	E	S	M	E	S	R	S	R	S	I	A	T	E	P	C	V	I	C	Q	D	R	P	K	N	G	C	I	V	H	G	K	T	G	H	L	M	A
60. tr|A0A8B7AVJ0|A0A8B7AVJ0 ORYAF E3 ubiquitin-protein ligase Mdm2 OS Orycteropus afer afer OX 1230840 GN MDM2 PE 3 SV 1	R	E	F	D	R	E	E	T	Q	G	K	E	E	S	V	E	S	R	S	R	P	I	A	T	E	P	C	V	I	C	Q	D	R	P	K	N	G	C	I	V	H	G	K	T	G	H	L	M	A
61. tr|A0A2Y9G037|A0A2Y9G037 TRIMA E3 ubiquitin-protein ligase Mdm2 OS Trichechus manatus latirostris OX 127582 GN LOC101349408 PE 3 SV 1	R	E	F	E	R	E	E	T	Q	G	K	E	E	S	V	E	S	R	Y	R	P	I	A	T	E	P	C	V	I	C	Q	D	R	P	K	N	G	C	I	V	H	G	K	T	G	H	L	M	A
62. XP 049739799.1 E3 ubiquitin-protein ligase Mdm2 isoform X9	-	-	-	-	-	-	-	-	-	-	-	-	-	-	-	-	-	-	-	-	-	-	-	-	-	-	-	-	-	-	-	-	-	-	-	-	-	-	-	-	-	-	-	-	-	-	-	-	-
63. XP 023414418.1 E3 ubiquitin-protein ligase Mdm2 isoform X4	-	-	-	-	-	-	-	-	-	-	-	-	-	-	-	-	-	-	-	-	-	-	-	-	-	-	-	-	-	-	-	-	-	-	-	-	-	-	-	-	-	-	-	-	-	-	-	-	-
64. sp|P23804|MDM2 MOUSE E3 ubiquitin-protein ligase Mdm2 OS Mus musculus OX 10090 GN Mdm2 PE 1 SV 3	K	E	L	K	-	E	E	T	Q	D	K	D	E	S	V	E	S	S	F	S	L	N	A	I	E	P	C	V	I	C	Q	G	R	P	K	N	G	C	I	V	H	G	K	T	G	H	L	M	S
65. XP 006241444.1 E3 ubiquitin-protein ligase Mdm2 isoform X2	K	E	L	K	-	E	D	T	Q	D	K	E	E	S	M	E	S	S	F	S	L	N	A	I	E	P	C	V	I	C	Q	G	R	P	K	N	G	C	I	V	H	G	K	T	G	H	L	M	S
66. XP 012502786.1 PREDICTED: E3 ubiquitin-protein ligase Mdm2-like	-	-	-	-	-	-	-	-	-	-	-	-	-	-	-	-	-	-	-	-	-	-	-	-	-	-	-	-	-	-	-	-	-	-	-	-	-	-	-	-	-	-	-	-	-	-	-	-	-
67. tr|H0X5M8|H0X5M8 OTOGA E3 ubiquitin-protein ligase Mdm2 OS Otolemur garnettii OX 30611 PE 3 SV 1	K	E	F	K	R	E	E	T	P	N	K	Q	Q	S	M	E	Y	S	F	P	L	S	A	T	E	P	C	V	I	C	Q	G	R	P	K	N	G	C	I	V	H	G	R	T	G	H	L	M	A
68. XP 042554660.1 E3 ubiquitin-protein ligase Mdm2 isoform X1	K	D	S	E	K	E	E	T	Q	D	E	-	E	S	M	K	S	S	F	S	L	N	A	I	E	P	C	V	I	C	Q	G	R	P	K	N	G	C	I	V	H	G	K	T	G	H	L	M	S
69. Q60524.1 RecName: Full E3 ubiquitin-protein ligase Mdm2	K	E	W	E	K	E	E	T	A	D	K	E	E	N	V	E	S	G	F	S	L	N	A	I	E	P	C	V	I	C	Q	G	R	P	K	N	G	C	I	V	H	G	K	T	G	H	L	M	S
70. tr|A0A0N9JZX7|A0A0N9JZX7 MICOE E3 ubiquitin-protein ligase Mdm2 OS Microtus oeconomus OX 64717 GN mdm2 PE 2 SV 1	R	E	V	E	K	E	E	T	Q	D	K	E	E	S	M	E	S	G	F	S	L	N	A	T	E	P	C	V	I	C	Q	G	R	P	K	N	G	C	I	V	H	G	K	T	G	H	L	M	S
71. tr|A0A0N7FDV3|A0A0N7FDV3 EOSFC E3 ubiquitin-protein ligase Mdm2 OS Eospalax fontanierii cansus OX 146133 GN mdm2 PE 2 SV 1	K	E	F	E	K	D	E	A	Q	D	K	E	E	S	M	E	S	S	V	P	L	N	A	I	E	P	C	V	I	C	Q	G	R	P	K	N	G	C	I	V	H	G	K	T	G	H	L	M	S
72. tr|A0A0N9K6X1|A0A0N9K6X1 EOSFB E3 ubiquitin-protein ligase Mdm2 OS Eospalax fontanierii baileyi OX 146132 GN mdm2 PE 2 SV 1	K	E	F	E	K	D	E	A	Q	D	K	E	E	S	M	E	S	S	V	P	L	N	A	I	E	P	C	V	I	C	Q	G	R	P	K	N	G	C	I	V	H	G	K	T	G	H	L	M	S
73. tr|G1PEZ4|G1PEZ4 MYOLU E3 ubiquitin-protein ligase Mdm2 OS Myotis lucifugus OX 59463 GN MDM2 PE 3 SV 1	R	E	Y	E	R	E	E	T	Q	D	K	E	-	C	V	D	S	N	F	P	N	N	A	I	E	P	C	V	I	C	Q	G	R	P	K	N	G	C	I	V	H	G	K	T	G	H	L	M	A
74. tr|H0V2W5|H0V2W5 CAVPO E3 ubiquitin-protein ligase Mdm2 OS Cavia porcellus OX 10141 GN MDM2 PE 3 SV 2	K	E	F	E	K	E	E	T	Q	D	K	E	E	S	V	E	F	S	F	P	L	N	A	I	E	P	C	V	I	C	Q	G	R	P	K	N	G	C	I	V	H	G	K	T	G	H	L	M	S
75. tr|I3MNE6|I3MNE6 ICTTR E3 ubiquitin-protein ligase Mdm2 OS Ictidomys tridecemlineatus OX 43179 GN Mdm2 PE 3 SV 2	K	E	F	E	K	E	E	T	Q	D	K	E	E	S	M	E	S	S	F	P	L	N	A	I	E	P	C	V	I	C	Q	G	R	P	K	N	G	C	I	V	H	G	K	T	G	H	L	M	S
76. XP 004479250.1 E3 ubiquitin-protein ligase Mdm2 isoform X2	R	E	S	E	R	E	E	T	Q	D	K	E	E	N	V	E	S	S	F	P	L	N	A	I	E	P	C	V	I	C	Q	G	R	P	K	N	G	C	I	V	H	G	K	T	G	H	L	M	A
77. XP 017197461.1 PREDICTED: E3 ubiquitin-protein ligase Mdm2	K	E	F	E	R	E	E	T	Q	D	K	E	E	S	T	E	S	N	I	P	L	N	A	I	E	P	C	V	I	C	Q	G	R	P	K	N	G	C	I	V	H	G	K	T	G	H	L	M	S
78. XP 009002428.1 E3 ubiquitin-protein ligase Mdm2 isoform X1	K	E	S	E	R	E	E	T	Q	D	K	E	E	S	M	E	S	S	L	P	L	N	A	I	E	P	C	V	I	C	Q	G	R	P	K	N	G	C	I	V	H	G	K	T	G	H	L	M	A
79. tr|G3RAW3|G3RAW3 GORGO E3 ubiquitin-protein ligase Mdm2 OS Gorilla gorilla gorilla OX 9595 GN MDM2 PE 3 SV 2 WRONG SEQUENCE AT THE END	K	E	F	E	R	E	E	T	Q	D	K	E	E	S	M	E	S	S	L	P	L	N	A	I	E	P	C	V	I	C	Q	G	R	P	K	N	G	C	I	V	H	G	K	T	G	H	L	M	A
80. tr|H9FUJ1|H9FUJ1 MACMU E3 ubiquitin-protein ligase Mdm2 OS Macaca mulatta OX 9544 GN MDM2 PE 2 SV 1	K	E	F	E	R	E	E	T	Q	D	K	E	E	S	V	E	S	S	L	P	L	N	A	I	E	P	C	V	I	C	Q	G	R	P	K	N	G	C	I	V	H	G	K	T	G	H	L	M	A
81. tr|A0A2I3NF10|A0A2I3NF10 PAPAN E3 ubiquitin-protein ligase Mdm2 OS Papio anubis OX 9555 PE 3 SV 2	K	E	F	E	R	E	E	T	Q	D	K	E	E	S	V	E	S	S	L	P	L	N	A	I	E	P	C	V	I	C	Q	G	R	P	K	N	G	C	I	V	H	G	K	T	G	H	L	M	A
82. tr|A0A0D9QW59|A0A0D9QW59 CHLSB E3 ubiquitin-protein ligase Mdm2 OS Chlorocebus sabaeus OX 60711 GN MDM2 PE 3 SV 1	K	E	F	E	R	E	E	T	Q	D	K	E	E	S	V	E	S	S	L	P	L	N	A	I	E	P	C	V	I	C	Q	G	R	P	K	N	G	C	I	V	H	G	K	T	G	H	L	M	A
83. sp|Q00987|MDM2 HUMAN E3 ubiquitin-protein ligase Mdm2 OS Homo sapiens OX 9606 GN MDM2 PE 1 SV 1	K	E	F	E	R	E	E	T	Q	D	K	E	E	S	V	E	S	S	L	P	L	N	A	I	E	P	C	V	I	C	Q	G	R	P	K	N	G	C	I	V	H	G	K	T	G	H	L	M	A
84. tr|A0A2I3G0V8|A0A2I3G0V8 NOMLE E3 ubiquitin-protein ligase Mdm2 OS Nomascus leucogenys OX 61853 GN MDM2 PE 3 SV 1	K	E	F	E	R	E	E	T	Q	D	K	E	E	S	M	E	S	S	L	P	L	N	A	I	E	P	C	V	I	C	Q	G	R	P	K	N	G	C	I	V	H	G	K	T	G	H	L	M	A
85. tr|H2R792|H2R792 PANTR E3 ubiquitin-protein ligase Mdm2 OS Pan troglodytes OX 9598 GN MDM2 PE 2 SV 1	K	E	F	E	R	E	E	T	Q	D	K	E	E	S	M	E	S	S	L	P	L	N	A	I	E	P	C	V	I	C	Q	G	R	P	K	N	G	C	I	V	H	G	K	T	G	H	L	M	A
86. tr|A0A2J8W102|A0A2J8W102 PONAB E3 ubiquitin-protein ligase Mdm2 OS Pongo abelii OX 9601 GN MDM2 PE 3 SV 1	K	E	F	E	R	E	E	T	Q	D	K	E	E	S	M	E	S	S	L	P	L	N	A	I	E	P	C	V	I	C	Q	G	R	P	K	N	G	C	I	V	H	G	K	T	G	H	L	M	A
87. tr|A0A286ZIP0|A0A286ZIP0 PIG E3 ubiquitin-protein ligase Mdm2 OS Sus scrofa OX 9823 GN MDM2 PE 3 SV 2	K	E	I	E	R	E	E	I	Q	D	K	E	E	S	A	E	S	S	F	P	L	N	A	I	E	P	C	V	I	C	Q	G	R	P	K	N	G	C	I	V	H	G	K	T	G	H	L	M	A
88. tr|A0A6J0AKQ5|A0A6J0AKQ5 VICPA E3 ubiquitin-protein ligase Mdm2 OS Vicugna pacos OX 30538 GN MDM2 PE 3 SV 1	K	E	F	E	R	E	E	T	Q	D	K	E	E	S	V	E	S	S	F	P	L	N	A	I	E	P	C	V	I	C	Q	G	R	P	K	N	G	C	I	V	H	G	K	T	G	H	L	M	A
89. tr|A0A2U4CR63|A0A2U4CR63 TURTR E3 ubiquitin-protein ligase Mdm2 OS Tursiops truncatus OX 9739 GN MDM2 PE 3 SV 1	K	E	L	E	R	E	E	T	Q	D	K	E	E	S	V	E	S	S	F	P	L	N	A	I	E	P	C	V	I	C	Q	G	R	P	K	N	G	C	I	V	H	G	K	T	G	H	L	M	A
90. tr|A0A6P3TEP4|A0A6P3TEP4 SHEEP E3 ubiquitin-protein ligase Mdm2 OS Ovis aries OX 9940 GN MDM2 PE 3 SV 1	K	E	F	E	R	E	E	T	Q	D	K	E	E	S	M	E	S	S	F	P	L	N	A	I	E	P	C	V	I	C	Q	G	R	P	K	N	G	C	I	V	H	G	K	T	G	H	L	M	A
91. tr|A5PJW5|A5PJW5 BOVIN E3 ubiquitin-protein ligase Mdm2 OS Bos taurus OX 9913 GN MDM2 PE 2 SV 1	K	E	F	E	R	E	E	T	Q	D	K	E	E	S	M	E	S	S	F	P	L	N	A	I	E	P	C	V	I	C	Q	G	R	P	K	N	G	C	I	V	H	G	K	T	G	H	L	M	A
92. sp|Q7YRZ8|MDM2 FELCA E3 ubiquitin-protein ligase Mdm2 OS Felis catus OX 9685 GN MDM2 PE 1 SV 1	K	E	F	E	R	E	E	T	Q	D	K	E	E	I	V	E	P	S	F	P	H	N	A	I	E	P	C	V	I	C	Q	G	R	P	K	N	G	C	I	V	H	G	K	T	G	H	L	M	A
93. tr|M3Z1D2|M3Z1D2 MUSPF E3 ubiquitin-protein ligase Mdm2 OS Mustela putorius furo OX 9669 GN MDM2 PE 3 SV 1	K	E	F	E	R	E	E	T	Q	D	K	E	E	I	V	E	S	S	F	P	L	N	A	I	E	P	C	V	I	C	Q	G	R	P	K	N	G	C	I	V	H	G	K	T	G	H	L	M	A
94. sp|P56950|MDM2 CANLF E3 ubiquitin-protein ligase Mdm2 OS Canis lupus familiaris OX 9615 GN MDM2 PE 2 SV 1	K	E	F	E	R	E	E	T	Q	D	K	E	E	I	V	E	S	S	F	P	L	N	A	I	E	P	C	V	I	C	Q	G	R	P	K	N	G	C	I	V	H	G	K	T	G	H	L	M	A
95. tr|A0A4W3K6J0|A0A4W3K6J0 CALMI E3 ubiquitin-protein ligase Mdm2 OS Callorhinchus milii OX 7868 GN mdm2 PE 3 SV 1	-	E	N	A	E	-	-	-	-	-	-	K	G	E	K	G	E	S	N	N	S	G	P	V	E	P	C	V	I	C	Q	T	R	P	K	N	G	C	I	V	H	G	K	T	G	H	L	L	A
96. XP 038636381.1 E3 ubiquitin-protein ligase Mdm2 isoform X1	K	E	N	A	D	-	-	-	-	-	-	K	G	E	K	G	E	S	N	T	F	G	P	L	E	A	C	V	I	C	Q	A	R	P	K	N	G	C	I	V	H	G	R	T	G	H	L	L	A
97. XP 032894034.1 E3 ubiquitin-protein ligase Mdm2	-	E	N	A	D	-	-	-	-	-	-	K	G	D	K	G	E	F	N	N	L	G	S	L	E	A	C	V	I	C	Q	T	R	E	K	N	G	C	I	V	H	G	R	T	G	H	L	L	A
98. tr|A0A6I8QA00|A0A6I8QA00 XENTR E3 ubiquitin-protein ligase Mdm2 OS Xenopus tropicalis OX 8364 GN mdm2 PE 3 SV 1	K	E	D	T	R	-	-	-	-	-	-	D	E	S	M	E	P	S	L	P	L	T	S	V	E	P	C	V	I	C	Q	T	R	P	K	N	G	C	I	V	H	G	R	T	G	H	L	M	A
99. sp|P56273|MDM2 XENLA E3 ubiquitin-protein ligase Mdm2 OS Xenopus laevis OX 8355 GN mdm2 PE 1 SV 2	K	E	D	S	S	-	-	-	-	-	-	K	E	S	M	E	S	S	L	P	L	T	S	I	D	P	C	V	I	C	Q	T	R	P	K	N	G	C	I	V	H	G	R	T	G	H	L	M	A
100. XP 013888341.1 PREDICTED: E3 ubiquitin-protein ligase Mdm2 isoform X2	P	E	L	E	R	-	-	-	-	-	-	T	V	S	A	E	W	R	L	P	D	S	C	L	D	P	C	L	I	C	Q	S	R	P	K	N	G	C	I	V	H	G	Q	T	G	H	L	M	S
101. XP 008313472.1 E3 ubiquitin-protein ligase Mdm2	P	E	L	E	R	-	-	-	-	-	-	S	S	S	A	E	W	R	L	P	D	S	C	L	D	P	C	L	I	C	Q	S	R	P	K	N	G	C	I	V	H	G	R	T	G	H	L	M	S
102. XP 040028484.1 E3 ubiquitin-protein ligase Mdm2	P	K	L	-	-	-	-	-	-	-	-	D	C	G	A	A	W	Q	L	P	E	S	C	L	D	P	C	L	I	C	Q	S	R	P	K	N	G	C	I	V	H	G	R	T	G	H	L	M	C
103. XP 015817276.1 PREDICTED: E3 ubiquitin-protein ligase Mdm2	-	-	-	-	-	-	-	-	-	-	-	-	K	S	V	P	D	R	L	P	D	S	C	L	D	P	C	L	I	C	Q	S	Q	Q	K	N	G	V	I	V	H	G	Q	T	G	H	L	M	S
104. XP 005475872.1 E3 ubiquitin-protein ligase Mdm2 isoform X1	P	D	M	E	R	-	-	-	-	-	-	S	M	S	A	E	W	R	L	P	D	S	C	L	D	P	C	L	I	C	Q	S	R	P	K	N	G	C	I	V	H	G	R	T	G	H	L	M	S
105. XP 008303245.1 PREDICTED: E3 ubiquitin-protein ligase Mdm2	P	D	L	E	R	-	-	-	-	-	-	S	V	S	A	E	W	R	L	P	D	S	C	L	D	P	C	L	I	C	Q	S	R	P	K	N	G	C	I	V	H	G	R	T	G	H	L	M	S
106. XP 027138275.1 E3 ubiquitin-protein ligase Mdm2	P	E	L	E	R	-	-	-	-	-	-	S	V	S	A	E	W	R	L	P	D	S	C	L	D	P	C	L	I	C	Q	S	R	P	K	N	G	C	I	V	H	G	R	T	G	H	L	M	S
107. XP 004083278.1 E3 ubiquitin-protein ligase Mdm2	P	E	L	E	R	-	-	-	-	-	-	S	V	S	A	E	W	R	L	P	D	S	C	L	D	P	C	L	I	C	Q	S	R	P	K	N	G	C	I	V	H	G	R	T	G	H	L	M	S
108. XP 012733740.1 E3 ubiquitin-protein ligase Mdm2 isoform X2	P	Q	L	E	R	-	-	-	-	-	-	S	V	S	A	E	S	R	L	P	D	S	C	L	D	P	C	L	I	C	Q	S	R	P	K	N	G	C	I	V	H	G	R	T	G	H	L	M	C
109. XP 015239398.1 PREDICTED: E3 ubiquitin-protein ligase Mdm2 isoform X2	L	S	L	E	R	-	-	-	-	-	-	S	V	S	A	E	S	R	L	P	D	S	C	L	D	P	C	L	I	C	Q	S	R	P	K	N	G	C	I	V	H	G	R	T	G	H	L	M	S
110. XP 032445670.1 E3 ubiquitin-protein ligase Mdm2 isoform X2	P	D	L	E	R	-	-	-	-	-	-	S	V	S	A	E	S	R	L	P	D	S	C	L	D	P	C	L	I	C	Q	S	R	P	K	N	G	C	I	V	H	G	R	T	G	H	L	M	S
111. XP 008398561.1 PREDICTED: E3 ubiquitin-protein ligase Mdm2 isoform X2	P	D	L	E	R	-	-	-	-	-	-	S	V	S	A	E	S	R	L	P	D	S	C	L	D	P	C	L	I	C	Q	S	R	P	K	N	G	C	I	V	H	G	R	T	G	H	L	M	S
112. XP 014850850.1 PREDICTED: E3 ubiquitin-protein ligase Mdm2 isoform X2	P	D	L	E	R	-	-	-	-	-	-	S	V	S	A	E	S	R	L	P	D	S	C	L	D	P	C	L	I	C	Q	S	R	P	K	N	G	C	I	V	H	G	R	T	G	H	L	M	S
113. XP 007575245.1 PREDICTED: E3 ubiquitin-protein ligase Mdm2 isoform X3	P	D	L	E	R	-	-	-	-	-	-	S	V	S	A	E	S	R	L	P	D	S	C	L	D	P	C	L	I	C	Q	S	R	P	K	N	G	C	I	V	H	G	R	T	G	H	L	M	S
114. XP 014897144.1 PREDICTED: E3 ubiquitin-protein ligase Mdm2 isoform X2	P	D	L	E	R	-	-	-	-	-	-	S	V	S	A	E	S	R	L	P	D	S	C	L	D	P	C	L	I	C	Q	S	R	P	K	N	G	C	I	V	H	G	R	T	G	H	L	M	S
115. tr|A0A6Q2WQW1|A0A6Q2WQW1 ESOLU E3 ubiquitin-protein ligase Mdm2 OS Esox lucius OX 8010 PE 3 SV 1	P	D	L	E	R	-	-	-	-	-	-	F	N	S	L	E	A	H	L	P	I	S	C	L	D	P	C	V	I	C	Q	T	R	P	K	N	G	C	I	V	H	G	R	T	G	H	L	M	A
116. XP 015208268.1 PREDICTED: E3 ubiquitin-protein ligase Mdm2 isoform X2	P	E	L	E	R	-	-	-	-	-	-	Q	S	S	L	D	S	C	L	P	Q	S	C	V	D	P	C	V	I	C	Q	S	R	P	K	N	G	C	I	V	H	G	R	T	G	H	L	M	A
117. tr|A0A6P3VKW8|A0A6P3VKW8 CLUHA E3 ubiquitin-protein ligase Mdm2 OS Clupea harengus OX 7950 GN mdm2 PE 3 SV 1	P	E	L	E	R	-	-	-	-	-	-	F	N	S	L	D	A	C	L	P	A	S	C	L	E	P	C	V	I	C	Q	S	R	P	K	N	G	C	I	V	H	G	R	T	G	H	L	M	A
118. Ictalurus punctatus XP 017349640.1 E3 ubiquitin-protein ligase Mdm2	P	E	L	E	R	T	T	S	-	-	-	S	N	S	I	E	S	C	L	P	A	S	C	L	E	P	C	V	I	C	Q	S	R	P	K	N	G	C	I	V	H	G	R	T	G	H	L	M	A
119. XP 007241080.2 E3 ubiquitin-protein ligase Mdm2	P	E	L	E	R	-	-	-	-	-	-	F	N	S	M	E	A	C	L	P	A	T	C	L	E	P	C	V	I	C	Q	S	R	P	K	N	G	C	I	V	H	G	R	T	G	H	L	M	A
120. sp|O42354|MDM2 DANRE E3 ubiquitin-protein ligase Mdm2 OS Danio rerio OX 7955 GN mdm2 PE 1 SV 1	P	E	L	E	R	-	-	-	-	-	-	F	N	S	L	E	A	C	L	P	A	T	C	L	E	P	C	V	I	C	Q	S	R	P	K	N	G	C	I	V	H	G	R	T	G	H	L	M	A
121. XP 016346692.1 PREDICTED: E3 ubiquitin-protein ligase Mdm2 isoform X1	P	E	L	E	R	-	-	-	-	-	-	Y	N	S	L	E	A	C	L	P	A	T	C	L	E	P	C	V	I	C	Q	S	R	P	K	N	G	C	I	V	H	G	R	T	G	H	L	M	A
122. XP 016370999.1 PREDICTED: E3 ubiquitin-protein ligase Mdm2	P	E	L	E	R	-	-	-	-	-	-	Y	N	S	L	E	A	C	L	P	A	T	C	L	E	P	C	V	I	C	Q	S	R	P	K	N	G	C	I	V	H	G	R	T	G	H	L	M	A
123. XP 016135425.1 PREDICTED: E3 ubiquitin-protein ligase Mdm2 isoform X1	P	E	L	E	R	-	-	-	-	-	-	Y	N	S	L	E	A	C	L	P	A	T	C	L	E	P	C	V	I	C	Q	S	R	P	K	N	G	C	I	V	H	G	R	T	G	H	L	M	A
124. (112 . 113)	P	D	L	E	R	-	-	-	-	-	-	S	V	S	A	E	S	R	L	P	D	S	C	L	D	P	C	L	I	C	Q	S	R	P	K	N	G	C	I	V	H	G	R	T	G	H	L	M	S
125. (114 . 124)	P	D	L	E	R	-	-	-	-	-	-	S	V	S	A	E	S	R	L	P	D	S	C	L	D	P	C	L	I	C	Q	S	R	P	K	N	G	C	I	V	H	G	R	T	G	H	L	M	S
126. (111 . 125)	P	D	L	E	R	-	-	-	-	-	-	S	V	S	A	E	S	R	L	P	D	S	C	L	D	P	C	L	I	C	Q	S	R	P	K	N	G	C	I	V	H	G	R	T	G	H	L	M	S
127. (121 . 122)	P	E	L	E	R	-	-	-	-	-	-	Y	N	S	L	E	A	C	L	P	A	T	C	L	E	P	C	V	I	C	Q	S	R	P	K	N	G	C	I	V	H	G	R	T	G	H	L	M	A
128. (127 . 123)	P	E	L	E	R	-	-	-	-	-	-	Y	N	S	L	E	A	C	L	P	A	T	C	L	E	P	C	V	I	C	Q	S	R	P	K	N	G	C	I	V	H	G	R	T	G	H	L	M	A
129. (110 . 126)	P	D	L	E	R	-	-	-	-	-	-	S	V	S	A	E	S	R	L	P	D	S	C	L	D	P	C	L	I	C	Q	S	R	P	K	N	G	C	I	V	H	G	R	T	G	H	L	M	S
130. (128 . 120)	P	E	L	E	R	-	-	-	-	-	-	F	N	S	L	E	A	C	L	P	A	T	C	L	E	P	C	V	I	C	Q	S	R	P	K	N	G	C	I	V	H	G	R	T	G	H	L	M	A
131. (96 . 97)	K	E	N	A	D	-	-	-	-	-	-	K	G	E	K	G	E	S	N	N	L	G	P	L	E	A	C	V	I	C	Q	T	R	P	K	N	G	C	I	V	H	G	R	T	G	H	L	L	A
132. (105 . 106)	P	E	L	E	R	-	-	-	-	-	-	S	V	S	A	E	W	R	L	P	D	S	C	L	D	P	C	L	I	C	Q	S	R	P	K	N	G	C	I	V	H	G	R	T	G	H	L	M	S
133. (138 . 132)	P	E	L	E	R	-	-	-	-	-	-	S	V	S	A	E	W	R	L	P	D	S	C	L	D	P	C	L	I	C	Q	S	R	P	K	N	G	C	I	V	H	G	R	T	G	H	L	M	S
134. (109 . 129)	P	E	L	E	R	-	-	-	-	-	-	S	V	S	A	E	S	R	L	P	D	S	C	L	D	P	C	L	I	C	Q	S	R	P	K	N	G	C	I	V	H	G	R	T	G	H	L	M	S
135. (133 . 137)	P	E	L	E	R	-	-	-	-	-	-	S	V	S	A	E	W	R	L	P	D	S	C	L	D	P	C	L	I	C	Q	S	R	P	K	N	G	C	I	V	H	G	R	T	G	H	L	M	S
136. (108 . 134)	P	E	L	E	R	-	-	-	-	-	-	S	V	S	A	E	S	R	L	P	D	S	C	L	D	P	C	L	I	C	Q	S	R	P	K	N	G	C	I	V	H	G	R	T	G	H	L	M	S
137. (142 . 136)	P	E	L	E	R	-	-	-	-	-	-	S	V	S	A	E	W	R	L	P	D	S	C	L	D	P	C	L	I	C	Q	S	R	P	K	N	G	C	I	V	H	G	R	T	G	H	L	M	S
138. (102 . 104)	P	E	L	E	R	-	-	-	-	-	-	S	V	S	A	E	W	R	L	P	D	S	C	L	D	P	C	L	I	C	Q	S	R	P	K	N	G	C	I	V	H	G	R	T	G	H	L	M	S
139. (118 . 119)	P	E	L	E	R	-	-	-	-	-	-	F	N	S	M	E	A	C	L	P	A	T	C	L	E	P	C	V	I	C	Q	S	R	P	K	N	G	C	I	V	H	G	R	T	G	H	L	M	A
140. (100 . 103)	P	E	L	E	R	-	-	-	-	-	-	S	V	S	A	E	W	R	L	P	D	S	C	L	D	P	C	L	I	C	Q	S	R	P	K	N	G	C	I	V	H	G	Q	T	G	H	L	M	S
141. (101 . 135)	P	E	L	E	R	-	-	-	-	-	-	S	S	S	A	E	W	R	L	P	D	S	C	L	D	P	C	L	I	C	Q	S	R	P	K	N	G	C	I	V	H	G	R	T	G	H	L	M	S
142. (140 . 107)	P	E	L	E	R	-	-	-	-	-	-	S	V	S	A	E	W	R	L	P	D	S	C	L	D	P	C	L	I	C	Q	S	R	P	K	N	G	C	I	V	H	G	R	T	G	H	L	M	S
143. (130 . 139)	P	E	L	E	R	-	-	-	-	-	-	F	N	S	L	E	A	C	L	P	A	T	C	L	E	P	C	V	I	C	Q	S	R	P	K	N	G	C	I	V	H	G	R	T	G	H	L	M	A
144. (98 . 99)	K	E	D	T	R	-	-	-	-	-	-	K	E	S	M	E	S	S	L	P	L	T	S	V	E	P	C	V	I	C	Q	T	R	P	K	N	G	C	I	V	H	G	R	T	G	H	L	M	A
145. (95 . 131)	K	E	N	A	E	-	-	-	-	-	-	K	G	E	K	G	E	S	N	N	L	G	P	V	E	P	C	V	I	C	Q	T	R	P	K	N	G	C	I	V	H	G	R	T	G	H	L	L	A
146. (62 . 63)	-	-	-	-	-	-	-	-	-	-	-	-	-	-	-	-	-	-	-	-	-	-	-	-	-	-	-	-	-	-	-	-	-	-	-	-	-	-	-	-	-	-	-	-	-	-	-	-	-
147. (143 . 117)	P	E	L	E	R	-	-	-	-	-	-	F	N	S	L	E	A	C	L	P	A	S	C	L	E	P	C	V	I	C	Q	S	R	P	K	N	G	C	I	V	H	G	R	T	G	H	L	M	A
148. (147 . 115)	P	E	L	E	R	-	-	-	-	-	-	F	N	S	L	E	A	C	L	P	A	S	C	L	D	P	C	V	I	C	Q	S	R	P	K	N	G	C	I	V	H	G	R	T	G	H	L	M	A
149. (5 . 6)	K	E	S	E	K	E	D	I	E	D	K	E	E	R	L	E	P	G	Q	P	I	S	S	V	E	P	C	V	I	C	Q	T	R	P	K	N	G	C	I	V	H	G	R	T	G	H	L	M	S
150. (4 . 149)	K	E	S	E	K	E	D	I	E	D	K	E	E	R	L	E	P	G	Q	P	V	S	S	V	E	P	C	V	I	C	Q	T	R	P	K	N	G	C	I	V	H	G	R	T	G	H	L	M	S
151. (148 . 141)	P	E	L	E	R	-	-	-	-	-	-	S	N	S	L	E	A	C	L	P	A	S	C	L	D	P	C	V	I	C	Q	S	R	P	K	N	G	C	I	V	H	G	R	T	G	H	L	M	A
152. (116 . 151)	P	E	L	E	R	-	-	-	-	-	-	Q	S	S	L	E	S	C	L	P	Q	S	C	V	D	P	C	V	I	C	Q	S	R	P	K	N	G	C	I	V	H	G	R	T	G	H	L	M	A
153. (3 . 150)	K	E	S	E	K	E	D	T	E	D	K	E	E	R	L	E	P	G	Q	P	V	S	S	V	E	P	C	V	I	C	Q	T	R	P	K	N	G	C	I	V	H	G	R	T	G	H	L	M	S
154. (146 . 61)	R	E	F	E	R	E	E	T	Q	G	K	E	E	S	V	E	S	R	Y	R	P	I	A	T	E	P	C	V	I	C	Q	D	R	P	K	N	G	C	I	V	H	G	K	T	G	H	L	M	A
155. (71 . 72)	K	E	F	E	K	D	E	A	Q	D	K	E	E	S	M	E	S	S	V	P	L	N	A	I	E	P	C	V	I	C	Q	G	R	P	K	N	G	C	I	V	H	G	K	T	G	H	L	M	S
156. (64 . 65)	K	E	L	K	-	E	E	T	Q	D	K	E	E	S	M	E	S	S	F	S	L	N	A	I	E	P	C	V	I	C	Q	G	R	P	K	N	G	C	I	V	H	G	K	T	G	H	L	M	S
157. (159 . 60)	R	E	F	E	R	E	E	T	Q	G	K	E	E	S	V	E	S	R	S	R	P	I	A	T	E	P	C	V	I	C	Q	D	R	P	K	N	G	C	I	V	H	G	K	T	G	H	L	M	A
158. (90 . 91)	K	E	F	E	R	E	E	T	Q	D	K	E	E	S	M	E	S	S	F	P	L	N	A	I	E	P	C	V	I	C	Q	G	R	P	K	N	G	C	I	V	H	G	K	T	G	H	L	M	A
159. (154 . 59)	R	E	F	E	R	E	E	T	Q	G	K	E	E	S	V	E	S	R	S	R	P	I	A	T	E	P	C	V	I	C	Q	D	R	P	K	N	G	C	I	V	H	G	K	T	G	H	L	M	A
160. (80 . 81)	K	E	F	E	R	E	E	T	Q	D	K	E	E	S	V	E	S	S	L	P	L	N	A	I	E	P	C	V	I	C	Q	G	R	P	K	N	G	C	I	V	H	G	K	T	G	H	L	M	A
161. (160 . 82)	K	E	F	E	R	E	E	T	Q	D	K	E	E	S	V	E	S	S	L	P	L	N	A	I	E	P	C	V	I	C	Q	G	R	P	K	N	G	C	I	V	H	G	K	T	G	H	L	M	A
162. (175 . 67)	K	E	F	E	R	E	E	T	Q	D	K	E	E	S	M	E	S	S	F	P	L	N	A	I	E	P	C	V	I	C	Q	G	R	P	K	N	G	C	I	V	H	G	K	T	G	H	L	M	A
163. (166 . 173)	K	E	F	E	R	E	E	T	Q	D	K	E	E	S	M	E	S	S	L	P	L	N	A	I	E	P	C	V	I	C	Q	G	R	P	K	N	G	C	I	V	H	G	K	T	G	H	L	M	A
164. (84 . 86)	K	E	F	E	R	E	E	T	Q	D	K	E	E	S	M	E	S	S	L	P	L	N	A	I	E	P	C	V	I	C	Q	G	R	P	K	N	G	C	I	V	H	G	K	T	G	H	L	M	A
165. (163 . 164)	K	E	F	E	R	E	E	T	Q	D	K	E	E	S	M	E	S	S	L	P	L	N	A	I	E	P	C	V	I	C	Q	G	R	P	K	N	G	C	I	V	H	G	K	T	G	H	L	M	A
166. (161 . 83)	K	E	F	E	R	E	E	T	Q	D	K	E	E	S	V	E	S	S	L	P	L	N	A	I	E	P	C	V	I	C	Q	G	R	P	K	N	G	C	I	V	H	G	K	T	G	H	L	M	A
167. (94 . 168)	K	E	F	E	R	E	E	T	Q	D	K	E	E	I	V	E	S	S	F	P	L	N	A	I	E	P	C	V	I	C	Q	G	R	P	K	N	G	C	I	V	H	G	K	T	G	H	L	M	A
168. (92 . 93)	K	E	F	E	R	E	E	T	Q	D	K	E	E	I	V	E	S	S	F	P	L	N	A	I	E	P	C	V	I	C	Q	G	R	P	K	N	G	C	I	V	H	G	K	T	G	H	L	M	A
169. (69 . 70)	K	E	F	E	K	E	E	T	Q	D	K	E	E	S	M	E	S	G	F	S	L	N	A	I	E	P	C	V	I	C	Q	G	R	P	K	N	G	C	I	V	H	G	K	T	G	H	L	M	S
170. (158 . 89)	K	E	F	E	R	E	E	T	Q	D	K	E	E	S	V	E	S	S	F	P	L	N	A	I	E	P	C	V	I	C	Q	G	R	P	K	N	G	C	I	V	H	G	K	T	G	H	L	M	A
171. (172 . 87)	K	E	F	E	R	E	E	T	Q	D	K	E	E	S	V	E	S	S	F	P	L	N	A	I	E	P	C	V	I	C	Q	G	R	P	K	N	G	C	I	V	H	G	K	T	G	H	L	M	A
172. (170 . 88)	K	E	F	E	R	E	E	T	Q	D	K	E	E	S	V	E	S	S	F	P	L	N	A	I	E	P	C	V	I	C	Q	G	R	P	K	N	G	C	I	V	H	G	K	T	G	H	L	M	A
173. (79 . 85)	K	E	F	E	R	E	E	T	Q	D	K	E	E	S	M	E	S	S	L	P	L	N	A	I	E	P	C	V	I	C	Q	G	R	P	K	N	G	C	I	V	H	G	K	T	G	H	L	M	A
174. (182 . 58)	K	E	F	E	R	E	E	T	Q	D	K	E	E	S	V	E	S	S	F	P	L	N	A	I	E	P	C	V	I	C	Q	G	R	P	K	N	G	C	I	V	H	G	K	T	G	H	L	M	A
175. (165 . 78)	K	E	F	E	R	E	E	T	Q	D	K	E	E	S	M	E	S	S	L	P	L	N	A	I	E	P	C	V	I	C	Q	G	R	P	K	N	G	C	I	V	H	G	K	T	G	H	L	M	A
176. (77 . 188)	K	E	F	E	R	E	E	T	Q	D	K	E	E	S	M	E	S	S	F	P	L	N	A	I	E	P	C	V	I	C	Q	G	R	P	K	N	G	C	I	V	H	G	K	T	G	H	L	M	S
177. (156 . 169)	K	E	F	E	K	E	E	T	Q	D	K	E	E	S	M	E	S	S	F	S	L	N	A	I	E	P	C	V	I	C	Q	G	R	P	K	N	G	C	I	V	H	G	K	T	G	H	L	M	S
178. (76 . 181)	R	E	F	E	R	E	E	T	Q	D	K	E	E	S	V	E	S	S	F	P	L	N	A	I	E	P	C	V	I	C	Q	G	R	P	K	N	G	C	I	V	H	G	K	T	G	H	L	M	A
179. (162 . 183)	K	E	F	E	R	E	E	T	Q	D	K	E	E	S	M	E	S	S	F	P	L	N	A	I	E	P	C	V	I	C	Q	G	R	P	K	N	G	C	I	V	H	G	K	T	G	H	L	M	A
180. (155 . 177)	K	E	F	E	K	E	E	T	Q	D	K	E	E	S	M	E	S	S	F	P	L	N	A	I	E	P	C	V	I	C	Q	G	R	P	K	N	G	C	I	V	H	G	K	T	G	H	L	M	S
181. (185 . 179)	K	E	F	E	R	E	E	T	Q	D	K	E	E	S	V	E	S	S	F	P	L	N	A	I	E	P	C	V	I	C	Q	G	R	P	K	N	G	C	I	V	H	G	K	T	G	H	L	M	A
182. (171 . 73)	K	E	F	E	R	E	E	T	Q	D	K	E	E	S	V	E	S	S	F	P	L	N	A	I	E	P	C	V	I	C	Q	G	R	P	K	N	G	C	I	V	H	G	K	T	G	H	L	M	A
183. (66 . 176)	K	E	F	E	R	E	E	T	Q	D	K	E	E	S	M	E	S	S	F	P	L	N	A	I	E	P	C	V	I	C	Q	G	R	P	K	N	G	C	I	V	H	G	K	T	G	H	L	M	A
184. (186 . 180)	K	E	F	E	K	E	E	T	Q	D	K	E	E	S	M	E	S	S	F	P	L	N	A	I	E	P	C	V	I	C	Q	G	R	P	K	N	G	C	I	V	H	G	K	T	G	H	L	M	S
185. (174 . 167)	K	E	F	E	R	E	E	T	Q	D	K	E	E	S	V	E	S	S	F	P	L	N	A	I	E	P	C	V	I	C	Q	G	R	P	K	N	G	C	I	V	H	G	K	T	G	H	L	M	A
186. (68 . 74)	K	E	F	E	K	E	E	T	Q	D	K	E	E	S	M	E	S	S	F	P	L	N	A	I	E	P	C	V	I	C	Q	G	R	P	K	N	G	C	I	V	H	G	K	T	G	H	L	M	S
187. (157 . 178)	R	E	F	E	R	E	E	T	Q	D	K	E	E	S	V	E	S	S	F	P	L	N	A	I	E	P	C	V	I	C	Q	G	R	P	K	N	G	C	I	V	H	G	K	T	G	H	L	M	A
188. (75 . 184)	K	E	F	E	K	E	E	T	Q	D	K	E	E	S	M	E	S	S	F	P	L	N	A	I	E	P	C	V	I	C	Q	G	R	P	K	N	G	C	I	V	H	G	K	T	G	H	L	M	S
189. (56 . 57)	R	E	F	E	R	E	E	A	Q	D	K	E	K	S	M	E	S	L	L	P	P	S	T	V	E	P	C	V	I	C	Q	S	R	P	K	N	G	C	I	V	H	G	R	T	G	H	L	M	A
190. (191 . 152)	K	E	N	E	R	-	-	-	-	-	-	K	E	S	M	E	S	S	L	P	L	S	S	V	E	P	C	V	I	C	Q	S	R	P	K	N	G	C	I	V	H	G	R	T	G	H	L	M	A
191. (195 . 144)	K	E	N	E	R	-	-	-	-	-	-	K	E	S	M	E	S	S	L	P	L	S	S	V	E	P	C	V	I	C	Q	S	R	P	K	N	G	C	I	V	H	G	R	T	G	H	L	M	A
192. (2 . 153)	K	E	P	E	K	E	D	T	E	D	K	E	E	S	L	E	P	S	L	P	L	S	S	V	E	P	C	V	I	C	Q	T	R	P	K	N	G	C	I	V	H	G	R	T	G	H	L	M	S
193. (189 . 187)	R	E	F	E	R	E	E	T	Q	D	K	E	E	S	M	E	S	S	L	P	L	S	T	I	E	P	C	V	I	C	Q	S	R	P	K	N	G	C	I	V	H	G	R	T	G	H	L	M	A
194. (1 . 192)	K	E	P	E	K	E	E	T	E	D	K	E	E	S	M	E	S	S	L	P	L	S	S	I	E	P	C	V	I	C	Q	S	R	P	K	N	G	C	I	V	H	G	R	T	G	H	L	M	S
195. (196 . 193)	K	E	P	E	R	E	E	T	Q	D	K	E	E	S	M	E	S	S	L	P	L	S	S	I	E	P	C	V	I	C	Q	S	R	P	K	N	G	C	I	V	H	G	R	T	G	H	L	M	A
196. (203 . 194)	K	E	P	E	K	E	E	T	Q	D	K	E	E	S	M	E	S	S	L	P	L	S	S	I	E	P	C	V	I	C	Q	S	R	P	K	N	G	C	I	V	H	G	R	T	G	H	L	M	S
197. (9 . 10)	K	E	P	E	K	R	E	M	Q	D	K	E	E	S	M	E	S	S	L	P	V	T	S	I	E	P	C	V	I	C	Q	S	R	P	K	N	G	C	I	V	H	G	K	T	G	H	L	M	S
198. (12 . 13)	K	E	P	E	K	R	E	T	Q	D	K	E	E	S	M	E	S	S	L	P	V	T	S	I	E	P	C	V	I	C	Q	S	R	P	K	N	G	C	I	V	H	G	K	T	G	H	L	M	S
199. (14 . 15)	K	E	P	E	K	R	E	T	Q	D	K	E	E	S	M	E	S	S	L	P	V	T	S	I	E	P	C	V	I	C	Q	S	R	P	K	N	G	C	I	V	H	G	K	T	G	H	L	M	S
200. (19 . 20)	K	E	P	E	K	R	E	V	Q	D	K	E	E	S	M	E	S	S	L	P	I	T	S	I	E	P	C	V	I	C	Q	S	R	P	K	N	G	C	I	V	H	G	K	T	G	H	L	M	S
201. (198 . 205)	K	E	P	E	K	R	E	T	Q	D	K	E	E	S	M	E	S	S	L	P	V	T	S	I	E	P	C	V	I	C	Q	S	R	P	K	N	G	C	I	V	H	G	K	T	G	H	L	M	S
202. (38 . 39)	K	E	P	E	K	R	E	G	Q	D	K	V	E	S	T	E	S	S	L	P	V	N	S	I	E	P	C	V	I	C	Q	S	R	P	K	N	G	C	I	V	H	G	K	T	G	H	L	M	S
203. (241 . 208)	K	E	P	E	K	R	E	V	Q	D	K	E	E	S	M	E	S	S	L	P	V	T	S	I	E	P	C	V	I	C	Q	S	R	P	K	N	G	C	I	V	H	G	K	T	G	H	L	M	S
204. (197 . 201)	K	E	P	E	K	R	E	M	Q	D	K	E	E	S	M	E	S	S	L	P	V	T	S	I	E	P	C	V	I	C	Q	S	R	P	K	N	G	C	I	V	H	G	K	T	G	H	L	M	S
205. (11 . 199)	K	E	P	E	K	R	E	T	Q	D	K	E	E	S	M	E	S	S	L	P	V	T	S	I	E	P	C	V	I	C	Q	S	R	P	K	N	G	C	I	V	H	G	K	T	G	H	L	M	S
206. (37 . 202)	K	E	P	E	K	R	E	V	Q	D	K	V	E	S	T	E	S	S	L	P	V	N	S	I	E	P	C	V	I	C	Q	S	R	P	K	N	G	C	I	V	H	G	K	T	G	H	L	M	S
207. (7 . 8)	K	E	P	E	K	R	E	M	Q	D	K	E	E	S	M	E	S	S	L	P	V	T	S	I	E	P	C	V	I	C	Q	S	R	P	K	N	G	C	I	V	H	G	K	T	G	H	L	M	S
208. (16 . 200)	K	E	P	E	K	R	E	V	Q	D	K	E	E	S	M	E	S	S	L	P	V	T	S	I	E	P	C	V	I	C	Q	S	R	P	K	N	G	C	I	V	H	G	K	T	G	H	L	M	S
209. (207 . 204)	K	E	P	E	K	R	E	M	Q	D	K	E	E	S	M	E	S	S	L	P	V	T	S	I	E	P	C	V	I	C	Q	S	R	P	K	N	G	C	I	V	H	G	K	T	G	H	L	M	S
210. (17 . 18)	K	E	P	E	K	R	E	M	Q	D	K	E	E	G	M	E	S	S	L	P	V	S	S	I	E	P	C	V	I	C	Q	S	R	P	K	N	G	C	I	V	H	G	K	T	G	H	L	M	S
211. (21 . 22)	K	E	P	E	K	R	E	M	Q	D	K	E	E	S	M	E	S	S	L	P	V	T	S	I	E	P	C	V	I	C	Q	S	R	P	K	N	G	C	I	V	H	G	K	T	G	H	L	M	S
212. (49 . 50)	K	E	P	E	K	R	E	M	P	D	K	E	E	S	M	E	S	S	L	P	V	T	S	I	E	P	C	V	I	C	Q	S	R	P	K	N	G	C	I	V	H	G	K	T	G	H	L	M	S
213. (23 . 27)	K	E	P	E	K	R	E	M	Q	D	K	E	E	S	V	E	S	S	L	P	V	T	S	I	E	P	C	V	I	C	Q	S	R	P	K	N	G	C	I	V	H	G	K	T	G	H	L	M	S
214. (28 . 29)	K	E	P	E	K	R	E	M	Q	D	K	E	E	S	M	E	S	S	L	P	V	T	S	I	E	P	C	V	I	C	Q	S	R	P	K	N	G	C	I	V	H	G	K	T	G	H	L	M	S
215. (242 . 240)	K	E	P	E	K	R	E	M	Q	D	K	E	E	S	M	E	S	S	L	P	V	T	S	I	E	P	C	V	I	C	Q	S	R	P	K	N	G	C	I	V	H	G	K	T	G	H	L	M	S
216. (34 . 35)	K	E	P	E	K	R	E	M	Q	D	K	E	E	G	V	E	S	S	L	P	V	T	S	I	E	P	C	V	I	C	Q	S	R	P	K	N	G	C	I	V	H	G	K	T	G	H	L	M	S
217. (213 . 41)	K	E	P	E	K	R	E	M	Q	D	K	E	E	S	V	E	S	S	L	P	V	T	S	I	E	P	C	V	I	C	Q	S	R	P	K	N	G	C	I	V	H	G	K	T	G	H	L	M	S
218. (24 . 32)	K	E	P	E	K	R	E	M	Q	D	K	E	E	S	M	E	S	S	L	P	V	T	S	I	E	P	C	V	I	C	Q	S	R	P	K	N	G	C	I	V	H	G	K	T	G	H	L	M	S
219. (216 . 25)	K	E	P	E	K	R	E	M	Q	D	K	E	E	G	V	E	S	S	L	P	V	T	S	I	E	P	C	V	I	C	Q	S	R	P	K	N	G	C	I	V	H	G	K	T	G	H	L	M	S
220. (212 . 42)	K	E	P	E	K	R	E	M	Q	D	K	E	E	S	M	E	S	S	L	P	V	T	S	I	E	P	C	V	I	C	Q	S	R	P	K	N	G	C	I	V	H	G	K	T	G	H	L	M	S
221. (46 . 51)	K	E	P	E	K	R	E	M	Q	D	K	E	E	S	M	E	S	S	L	P	V	T	S	I	E	P	C	V	I	C	Q	S	R	P	K	N	G	C	I	V	H	G	K	T	G	H	L	M	S
222. (52 . 55)	K	E	P	E	K	R	E	V	Q	D	K	E	E	S	M	E	S	S	L	P	V	T	S	I	E	P	C	V	I	C	Q	S	R	P	K	N	G	C	I	V	H	G	K	T	G	H	L	M	S
223. (26 . 33)	K	E	P	E	K	R	E	M	Q	D	K	E	E	S	V	E	S	S	L	P	V	T	S	I	E	P	C	V	I	C	Q	S	R	P	K	N	G	C	I	V	H	G	K	T	G	H	L	M	S
224. (31 . 206)	K	E	P	E	K	R	E	M	Q	D	K	E	E	S	M	E	S	S	L	P	V	T	S	I	E	P	C	V	I	C	Q	S	R	P	K	N	G	C	I	V	H	G	K	T	G	H	L	M	S
225. (36 . 48)	K	E	P	E	K	R	E	M	Q	D	K	E	E	S	V	E	S	S	L	P	V	T	S	I	E	P	C	V	I	C	Q	S	R	P	K	N	G	C	I	V	H	G	K	T	G	H	L	M	S
226. (54 . 228)	K	E	P	E	K	R	E	M	Q	D	K	E	E	S	M	E	S	S	L	P	V	T	S	I	E	P	C	V	I	C	Q	S	R	P	K	N	G	C	I	V	H	G	K	T	G	H	L	M	S
227. (222 . 45)	K	E	P	E	K	R	E	V	Q	D	K	E	E	S	M	E	S	S	L	P	V	T	S	I	E	P	C	V	I	C	Q	S	R	P	K	N	G	C	I	V	H	G	K	T	G	H	L	M	S
228. (40 . 53)	K	E	P	E	K	R	E	M	Q	D	K	E	E	S	M	E	S	S	L	P	V	T	S	I	E	P	C	V	I	C	Q	S	R	P	K	N	G	C	I	V	H	G	K	T	G	H	L	M	S
229. (30 . 214)	K	E	P	E	K	R	E	M	Q	D	K	E	E	S	M	E	S	S	L	P	V	T	S	I	E	P	C	V	I	C	Q	S	R	P	K	N	G	C	I	V	H	G	K	T	G	H	L	M	S
230. (219 . 210)	K	E	P	E	K	R	E	M	Q	D	K	E	E	G	M	E	S	S	L	P	V	T	S	I	E	P	C	V	I	C	Q	S	R	P	K	N	G	C	I	V	H	G	K	T	G	H	L	M	S
231. (43 . 218)	K	E	P	E	K	R	E	M	Q	D	K	E	E	S	M	E	S	S	L	P	V	T	S	I	E	P	C	V	I	C	Q	S	R	P	K	N	G	C	I	V	H	G	K	T	G	H	L	M	S
232. (44 . 226)	K	E	P	E	K	R	E	M	Q	D	K	E	E	S	M	E	S	S	L	P	V	T	S	I	E	P	C	V	I	C	Q	S	R	P	K	N	G	C	I	V	H	G	K	T	G	H	L	M	S
233. (215 . 209)	K	E	P	E	K	R	E	M	Q	D	K	E	E	S	M	E	S	S	L	P	V	T	S	I	E	P	C	V	I	C	Q	S	R	P	K	N	G	C	I	V	H	G	K	T	G	H	L	M	S
234. (220 . 235)	K	E	P	E	K	R	E	M	Q	D	K	E	E	S	M	E	S	S	L	P	V	T	S	I	E	P	C	V	I	C	Q	S	R	P	K	N	G	C	I	V	H	G	K	T	G	H	L	M	S
235. (227 . 232)	K	E	P	E	K	R	E	M	Q	D	K	E	E	S	M	E	S	S	L	P	V	T	S	I	E	P	C	V	I	C	Q	S	R	P	K	N	G	C	I	V	H	G	K	T	G	H	L	M	S
236. (217 . 223)	K	E	P	E	K	R	E	M	Q	D	K	E	E	S	V	E	S	S	L	P	V	T	S	I	E	P	C	V	I	C	Q	S	R	P	K	N	G	C	I	V	H	G	K	T	G	H	L	M	S
237. (211 . 229)	K	E	P	E	K	R	E	M	Q	D	K	E	E	S	M	E	S	S	L	P	V	T	S	I	E	P	C	V	I	C	Q	S	R	P	K	N	G	C	I	V	H	G	K	T	G	H	L	M	S
238. (244 . 47)	K	E	P	E	K	R	E	M	Q	D	K	E	E	S	V	E	S	S	L	P	V	T	S	I	E	P	C	V	I	C	Q	S	R	P	K	N	G	C	I	V	H	G	K	T	G	H	L	M	S
239. (238 . 237)	K	E	P	E	K	R	E	M	Q	D	K	E	E	S	M	E	S	S	L	P	V	T	S	I	E	P	C	V	I	C	Q	S	R	P	K	N	G	C	I	V	H	G	K	T	G	H	L	M	S
240. (230 . 234)	K	E	P	E	K	R	E	M	Q	D	K	E	E	S	M	E	S	S	L	P	V	T	S	I	E	P	C	V	I	C	Q	S	R	P	K	N	G	C	I	V	H	G	K	T	G	H	L	M	S
241. (233 . 224)	K	E	P	E	K	R	E	M	Q	D	K	E	E	S	M	E	S	S	L	P	V	T	S	I	E	P	C	V	I	C	Q	S	R	P	K	N	G	C	I	V	H	G	K	T	G	H	L	M	S
242. (239 . 243)	K	E	P	E	K	R	E	M	Q	D	K	E	E	S	M	E	S	S	L	P	V	T	S	I	E	P	C	V	I	C	Q	S	R	P	K	N	G	C	I	V	H	G	K	T	G	H	L	M	S
243. (221 . 231)	K	E	P	E	K	R	E	M	Q	D	K	E	E	S	M	E	S	S	L	P	V	T	S	I	E	P	C	V	I	C	Q	S	R	P	K	N	G	C	I	V	H	G	K	T	G	H	L	M	S
244. (236 . 225)	K	E	P	E	K	R	E	M	Q	D	K	E	E	S	V	E	S	S	L	P	V	T	S	I	E	P	C	V	I	C	Q	S	R	P	K	N	G	C	I	V	H	G	K	T	G	H	L	M	S
1. XP 015261210.1 PREDICTED: E3 ubiquitin-protein ligase Mdm2 isoform X1
2. XP 008114806.2 PREDICTED: E3 ubiquitin-protein ligase Mdm2
3. XP 025019297.1 E3 ubiquitin-protein ligase Mdm2
4. XP 013907923.1 PREDICTED: E3 ubiquitin-protein ligase Mdm2 isoform X1
5. tr|T1DHM2|T1DHM2 CROHD E3 ubiquitin-protein ligase Mdm2 OS Crotalus horridus OX 35024 PE 2 SV 1
6. XP 015667945.1 E3 ubiquitin-protein ligase Mdm2 isoform X1
7. tr|A0A093Q2G3|A0A093Q2G3 9PASS E3 ubiquitin-protein ligase Mdm2 (Fragment) OS Manacus vitellinus OX 328815 GN N305 02737 PE 3 SV 1
8. tr|A0A091MP31|A0A091MP31 9PASS E3 ubiquitin-protein ligase Mdm2 (Fragment) OS Acanthisitta chloris OX 57068 GN N310 04040 PE 3 SV 1
9. XP 009084988.1 E3 ubiquitin-protein ligase Mdm2
10. tr|A0A6I9HFT8|A0A6I9HFT8 GEOFO E3 ubiquitin-protein ligase Mdm2 OS Geospiza fortis OX 48883 GN MDM2 PE 3 SV 1
11. tr|A0A8C3E8N0|A0A8C3E8N0 9CORV E3 ubiquitin-protein ligase Mdm2 OS Corvus moneduloides OX 1196302 GN MDM2 PE 3 SV 1
12. XP 015483835.1 E3 ubiquitin-protein ligase Mdm2 isoform X1
13. XP 014104378.1 PREDICTED: E3 ubiquitin-protein ligase Mdm2 isoform X1
14. XP 014735320.1 PREDICTED: E3 ubiquitin-protein ligase Mdm2 isoform X1
15. tr|U3K6C0|U3K6C0 FICAL E3 ubiquitin-protein ligase Mdm2 OS Ficedula albicollis OX 59894 GN MDM2 PE 3 SV 2
16. XP 010220001.1 PREDICTED: E3 ubiquitin-protein ligase Mdm2 isoform X1
17. tr|F1NGX6|F1NGX6 CHICK E3 ubiquitin-protein ligase Mdm2 OS Gallus gallus OX 9031 GN MDM2 PE 3 SV 2
18. tr|A0A8B9T3Y6|A0A8B9T3Y6 ANAPL E3 ubiquitin-protein ligase Mdm2 OS Anas platyrhynchos OX 8839 PE 3 SV 1
19. XP 009670027.1 PREDICTED: E3 ubiquitin-protein ligase Mdm2 isoform X1
20. XP 013803234.1 PREDICTED: E3 ubiquitin-protein ligase Mdm2 isoform X1
21. XP 030316455.1 E3 ubiquitin-protein ligase Mdm2 isoform X1
22. XP 009996031.1 PREDICTED: E3 ubiquitin-protein ligase Mdm2 isoform X1
23. XP 010200951.1 PREDICTED: E3 ubiquitin-protein ligase Mdm2 isoform X1
24. XP 010134699.1 PREDICTED: E3 ubiquitin-protein ligase Mdm2 isoform X1
25. XP 010157423.1 PREDICTED: E3 ubiquitin-protein ligase Mdm2 isoform X1
26. XP 010019038.1 PREDICTED: E3 ubiquitin-protein ligase Mdm2 isoform X1
27. XP 014819102.1 PREDICTED: E3 ubiquitin-protein ligase Mdm2 isoform X1
28. XP 009868690.1 PREDICTED: E3 ubiquitin-protein ligase Mdm2 isoform X1
29. XP 008935470.1 PREDICTED: E3 ubiquitin-protein ligase Mdm2 isoform X1
30. XP 032855653.2 E3 ubiquitin-protein ligase Mdm2 isoform X1
31. XP 013158451.1 E3 ubiquitin-protein ligase Mdm2 isoform X2
32. XP 010180687.1 PREDICTED: E3 ubiquitin-protein ligase Mdm2 isoform X1
33. XP 009561549.1 PREDICTED: E3 ubiquitin-protein ligase Mdm2 isoform X1
34. XP 009506625.1 PREDICTED: E3 ubiquitin-protein ligase Mdm2 isoform X1
35. XP 010085738.1 PREDICTED: E3 ubiquitin-protein ligase Mdm2 isoform X1
36. XP 009947359.1 PREDICTED: E3 ubiquitin-protein ligase Mdm2 isoform X1
37. XP 029858549.1 E3 ubiquitin-protein ligase Mdm2 isoform X3
38. XP 010560057.1 PREDICTED: E3 ubiquitin-protein ligase Mdm2
39. XP 009917473.1 PREDICTED: E3 ubiquitin-protein ligase Mdm2 isoform X2
[truncated: 205 more rows]
[truncated: 32 more columns]

## Sheet: Fishes versus tetrapods
					Posterior probability = 0.90 or higher						80 resiues
					Posterior probability = 0.50 - 0.89						24 residues
					Posterior probability < 0.50						5 residues														Node 190
					Second maximum likelihood residue																				Fishes versus tetrapods
																										1	2	3	4	5	6	7	8	9	10	11	12	13	14	15	16	17	18	19	20	21	22	23	24
	Res. no.	A	C	D	E	F	G	H	I	K	L	M	N	P	Q	R	S	T	V	W	Y	Res. no.			ML	S	Q	I	S	A	S	D	Q	E	K	L	V	K	P	K	P	L	L	L	K	L	L	K	F
	1	0	0	0	0	0	0	0	0	0	0	0	0	0	0	0	1	0	0	0	0	1			Post. prob.				0.71	0.84		0.76			0.85			0.88							0.79			0.51
	2	0	0	0	0	0	0	0.02	0	0	0	0	0	0	0.98	0	0	0	0	0	0	2			AltAll	S	Q	I	N	T	S	E	Q	E	K	L	V	R	P	K	P	L	L	L	K	L	L	Q	F
	3	0	0	0	0	0	0	0	0.97	0	0	0.01	0	0	0	0	0	0	0.01	0	0	3			Post. prob.				0.16	0.1		0.23						0.12										0.46
	4	0.01	0	0	0	0	0	0	0	0	0.03	0.02	0.16	0.01	0	0	0.71	0.06	0	0	0	4
	5	0.84	0	0	0	0	0	0	0	0	0	0	0	0	0	0	0.06	0.1	0	0	0	5
	6	0.01	0	0	0	0	0	0	0	0	0	0	0	0	0	0	0.95	0.04	0	0	0	6
	7	0	0	0.76	0.23	0	0	0	0	0	0	0	0	0	0	0	0	0	0	0	0	7
	8	0	0	0	0	0	0	0.05	0	0.01	0	0	0.01	0	0.92	0.01	0	0	0	0	0	8
	9	0	0	0	1	0	0	0	0	0	0	0	0	0	0	0	0	0	0	0	0	9
	10	0.04	0	0	0	0	0	0	0	0.85	0	0	0.01	0	0	0.02	0.06	0.02	0	0	0	10
	11	0	0	0	0	0	0	0	0	0	0.99	0	0	0	0	0	0	0	0	0	0	11
	12	0	0	0	0	0	0	0	0	0	0	0	0	0	0	0	0	0	1	0	0	12
	13	0	0	0	0	0	0	0	0	0.88	0	0	0	0	0	0.12	0	0	0	0	0	13
	14	0	0	0	0	0	0	0	0	0	0	0	0	1	0	0	0	0	0	0	0	14
	15	0	0	0	0	0	0	0	0	1	0	0	0	0	0	0	0	0	0	0	0	15
	16	0	0	0	0	0	0	0	0	0	0	0	0	0.99	0	0	0	0	0	0	0	16
	17	0	0	0	0	0	0	0	0	0	0.99	0	0	0	0	0	0	0	0	0	0	17
	18	0	0	0	0	0	0	0	0	0	1	0	0	0	0	0	0	0	0	0	0	18
	19	0	0	0	0	0	0	0.01	0	0	0.99	0	0	0	0	0	0	0	0	0	0	19
	20	0.02	0	0	0	0	0	0	0	0.79	0	0	0.02	0	0	0.01	0.08	0.08	0	0	0	20
	21	0	0	0	0	0	0	0	0	0	1	0	0	0	0	0	0	0	0	0	0	21
	22	0	0	0	0	0	0	0	0	0	1	0	0	0	0	0	0	0	0	0	0	22
	23	0	0	0	0	0	0	0	0	0.51	0	0	0	0	0.46	0.03	0	0	0	0	0	23
	24	0	0	0	0	0.94	0	0.01	0	0	0	0	0	0	0	0	0.02	0	0	0	0.03	24
	25	1	0	0	0	0	0	0	0	0	0	0	0	0	0	0	0	0	0	0	0	25
	26	0	0	0	0	0	1	0	0	0	0	0	0	0	0	0	0	0	0	0	0	26
	27	1	0	0	0	0	0	0	0	0	0	0	0	0	0	0	0	0	0	0	0	27
	28	0	0	0	0.02	0	0	0	0	0	0	0	0	0	0.98	0	0	0	0	0	0	28
	29	0	0	0	0	0	0	0	0	0.99	0	0	0.01	0	0	0	0	0	0	0	0	29
	30	0	0	0.64	0.36	0	0	0	0	0	0	0	0	0	0	0	0	0	0	0	0	30
	31	0	0	0	0	0	0	0	0.19	0	0	0	0	0	0	0	0	0.78	0.02	0	0	31
	32	0	0	0	0	1	0	0	0	0	0	0	0	0	0	0	0	0	0	0	0	32
	33	0	0	0	0	0	0	0	0	0	0	0	0	0	0	0	0	1	0	0	0	33
	34	0	0	0	0	0	0	0	0.01	0	0	0.99	0	0	0	0	0	0	0	0	0	34
	35	0	0	0	0	0	0	0	0	1	0	0	0	0	0	0	0	0	0	0	0	35
	36	0	0	0	1	0	0	0	0	0	0	0	0	0	0	0	0	0	0	0	0	36
	37	0	0	0	0	0	0	0	0.01	0	0	0	0	0	0	0	0	0	0.99	0	0	37
	38	0	0	0	0	0	0	0	0.08	0	0	0.92	0	0	0	0	0	0	0	0	0	38
	39	0	0	0	0	0.59	0	0	0	0	0	0	0	0	0	0	0	0	0	0	0.41	39
	40	0	0	0	0	0	0	0	0	0	0	0	0	0	0	0	0	0	0	0	1	40
	41	0	0	0	0	0	0	0	0	0	1	0	0	0	0	0	0	0	0	0	0	41
	42	0	0	0	0	0	1	0	0	0	0	0	0	0	0	0	0	0	0	0	0	42
	43	0	0	0	0	0	0	0	0	0	0	0	0	0	1	0	0	0	0	0	0	43
	44	0	0	0	0	0	0	0	0	0	0	0	0	0	0	0	0	0	0	0	1	44
	45	0	0	0	0	0	0	0	1	0	0	0	0	0	0	0	0	0	0	0	0	45
	46	0	0	0	0	0	0	0	0	0	0	1	0	0	0	0	0	0	0	0	0	46
	47	0.56	0	0.01	0	0	0	0	0	0	0	0	0.02	0	0	0	0.28	0.12	0	0	0	47
	48	0	0	0	0	0	0	0	0	1	0	0	0	0	0	0	0	0	0	0	0	48
	49	0	0	0	0	0	0	0	0	0	0	0	0	0	1	0	0	0	0	0	0	49
	50	0	0	0	0	0	0	0	0	0	1	0	0	0	0	0	0	0	0	0	0	50
	51	0	0	0	0	0	0	0	0	0	0	0	0	0	0	0	0	0	0	0	1	51
	52	0	0	1	0	0	0	0	0	0	0	0	0	0	0	0	0	0	0	0	0	52
	53	0	0	0	0.98	0	0	0	0	0.02	0	0	0	0	0	0	0	0	0	0	0	53
	54	0	0	0	0	0	0	0	0	1	0	0	0	0	0	0	0	0	0	0	0	54
	55	0	0	0	0	0	0	0	0	0	0	0	0	0	1	0	0	0	0	0	0	55
		A	C	D	E	F	G	H	I	K	L	M	N	P	Q	R	S	T	V	W	Y
	56	0	0	0	0	0	0	0	0	0	0	0	0	0	1	0	0	0	0	0	0	56
	57	0	0	0	0	0	0	1	0	0	0	0	0	0	0	0	0	0	0	0	0	57
	58	0	0	0	0	0	0	0	0.99	0	0	0	0	0	0	0	0	0	0.01	0	0	58
	59	0	0	0	0	0	0	0	0	0	0	0	0	0	0	0	0	0	1	0	0	59
	60	0	0	0	0	0	0	1	0	0	0	0	0	0	0	0	0	0	0	0	0	60
	61	0	1	0	0	0	0	0	0	0	0	0	0	0	0	0	0	0	0	0	0	61
	62	0.09	0	0	0	0	0	0	0	0	0	0	0	0	0	0	0.88	0.03	0	0	0	62
	63	0	0	0.03	0	0	0	0	0	0	0	0	0.97	0	0	0	0	0	0	0	0	63
	64	0	0	1	0	0	0	0	0	0	0	0	0	0	0	0	0	0	0	0	0	64
	65	0	0	0	0	0	0	0	0	0	0.83	0	0	0.17	0	0	0	0	0	0	0	65
	66	0	0	0	0	0	0	0	0	0	1	0	0	0	0	0	0	0	0	0	0	66
	67	0	0	0	0	0	1	0	0	0	0	0	0	0	0	0	0	0	0	0	0	67
	68	0.01	0	0.72	0.23	0	0	0.01	0	0	0	0	0.01	0	0.01	0.01	0	0	0	0	0	68
	69	0	0	0	0	0	0	0	0	0	0.97	0	0	0	0	0	0	0	0.02	0	0	69
	70	0	0	0	0	0.99	0	0	0	0	0.01	0	0	0	0	0	0	0	0	0	0	70
	71	0	0	0	0	0	1	0	0	0	0	0	0	0	0	0	0	0	0	0	0	71
	72	0	0	0	0	0	0	0	0	0	0	0	0	0	0	0	0	0	1	0	0	72
	73	0	0	0	0.01	0	0	0.01	0	0	0	0	0	0.01	0.97	0	0	0	0	0	0	73
	74	0	0	0	0	0	0	0	0	0	0	0	0	0	0	0	1	0	0	0	0	74
	75	0	0	0	0	1	0	0	0	0	0	0	0	0	0	0	0	0	0	0	0	75
	76	0	0	0	0	0	0	0	0	0	0	0	0	0	0	0	1	0	0	0	0	76
	77	0	0	0	0	0	0	0	0.05	0	0	0	0	0	0	0	0	0	0.95	0	0	77
	78	0	0	0	0	0	0	0	0	1	0	0	0	0	0	0	0	0	0	0	0	78
	79	0	0	0	1	0	0	0	0	0	0	0	0	0	0	0	0	0	0	0	0	79
	80	0	0	0	0	0	0	0	0	0	0	0	0	1	0	0	0	0	0	0	0	80
	81	0	0	0	0	0	0	0	0	0	0	0	0	0	0	1	0	0	0	0	0	81
	82	0.05	0	0	0	0	0	0	0.01	0.03	0	0	0.07	0	0	0.19	0.13	0.47	0.02	0	0	82
	83	0	0	0	0	0	0	0	0	0	1	0	0	0	0	0	0	0	0	0	0	83
	84	0	0	0	0	0	0	0	0	0	0	0	0	0	0	0	0	0	0	0	1	84
	85	0.93	0	0	0	0	0	0	0	0	0	0	0	0	0	0	0.01	0.06	0	0	0	85
	86	0	0	0	0	0	0	0	0	0	0	1	0	0	0	0	0	0	0	0	0	86
	87	0	0	0	0	0	0	0	0.96	0	0.03	0	0	0	0	0	0	0	0.01	0	0	87
	88	0	0	0	0	0	0	0	0	0	0	0	0	0	0	0	0.99	0.01	0	0	0	88
	89	0	0	0	0	0	0	0	0	0.8	0	0	0	0	0	0.2	0	0	0	0	0	89
	90	0	0	0	0	0	0	0	0	0	0	0	1	0	0	0	0	0	0	0	0	90
	91	0	0	0	0	0	0	0	0	0	1	0	0	0	0	0	0	0	0	0	0	91
	92	0	0	0	0	0	0	0	0.68	0	0	0	0	0	0	0	0	0.01	0.31	0	0	92
	93	0.74	0	0	0	0	0	0	0	0	0	0	0	0.01	0	0	0.23	0.01	0	0	0	93
	94	0.01	0	0	0	0	0	0	0.01	0	0	0	0	0	0	0	0	0	0.99	0	0	94
	95	0	0	0	0	0	0	0	0	0.02	0	0	0.98	0	0	0	0	0	0	0	0	95
	96	0.01	0	0	0	0	0	0.5	0	0.01	0	0	0.17	0.02	0.26	0	0.02	0.01	0	0	0	96
	97	0	0	0	0.42	0	0	0	0	0.02	0	0	0	0	0.56	0	0	0	0	0	0	97
	98	0	0	0.95	0.05	0	0	0	0	0	0	0	0	0	0	0	0	0	0	0	0	98
	99	0	0	0	0	0	0	0	0	0	0	0	0	0	0	0	1	0	0	0	0	99
	100	0.13	0	0	0	0	0	0	0.01	0	0	0	0.01	0.02	0.05	0	0.68	0.07	0.01	0	0	100
	101	0	0	0.26	0.25	0	0	0	0	0	0	0	0.44	0	0	0	0.04	0	0	0	0	101
	102	0.08	0	0.74	0.02	0	0	0.01	0	0	0	0	0.07	0	0	0	0.03	0.04	0	0	0	102
	103	0.01	0	0	0	0	0	0.02	0.14	0.01	0.46	0.03	0.09	0.01	0.08	0.01	0.03	0.02	0.09	0	0	103
	104	0.01	0	0	0	0	0	0	0	0	0	0	0.01	0.01	0	0	0.51	0.47	0	0	0	104
	105	0.05	0	0	0	0	0	0	0	0	0.02	0	0	0.02	0	0	0.89	0.01	0	0	0	105
	106	0.02	0	0	0	0.11	0.01	0	0.07	0	0.07	0.12	0	0	0	0	0.13	0.01	0.45	0	0	106
	107	0	0	0	0	0	0	0	0	0.19	0	0	0.54	0	0	0	0.06	0.2	0	0	0	107
	108	0	0	0.01	0.99	0	0	0	0	0	0	0	0	0	0	0	0	0	0	0	0	108
	109	0.05	0	0	0	0	0	0	0.2	0	0.09	0.01	0.1	0.04	0	0	0.24	0.24	0.03	0	0	109
		A	C	D	E	F	G	H	I	K	L	M	N	P	Q	R	S	T	V	W	Y
[truncated: 85 more columns]

## Sheet: Mammals versus reptiles & birds
					Posterior probability = 0.90 or higher					97 residues
					Posterior probability = 0.50 - 0.89					11 residues
					Posterior probability < 0.50					1 residue
					Second maximum likelihood residue																				Node 195
																									Mammals vs reptiles & birds
	Res. no.	A	C	D	E	F	G	H	I	K	L	M	N	P	Q	R	S	T	V	W	Y	Res. no.				1	2	3	4	5	6	7	8	9	10	11	12	13	14	15	16	17	18	19	20	21	22	23	24
	1	0	0	0	0	0	0	0	0	0	0	0	0	0	0	0	1	0	0	0	0	1			ML	S	Q	I	S	A	S	E	Q	E	A	L	V	K	P	K	P	L	L	L	K	L	L	K	F
	2	0	0	0	0	0	0	0.02	0	0	0	0	0	0	0.96	0	0.01	0	0	0	0	2			Post. prob.				0.78			0.73						0.9
	3	0	0	0	0	0	0	0	0.99	0	0	0	0	0	0	0	0	0	0.01	0	0	3			AltAll	S	Q	I	T	A	S	D	Q	E	A	L	V	R	P	K	P	L	L	L	K	L	L	K	F
	4	0	0	0	0	0	0	0	0	0	0	0	0.02	0.06	0	0	0.78	0.13	0	0	0	4			Post. prob.				0.13			0.27						0.1
	5	1	0	0	0	0	0	0	0	0	0	0	0	0	0	0	0	0	0	0	0	5
	6	0	0	0	0	0	0	0	0	0	0	0	0	0	0	0	1	0	0	0	0	6
	7	0	0	0.27	0.73	0	0	0	0	0	0	0	0	0	0	0	0	0	0	0	0	7
	8	0	0	0	0	0	0	0	0	0	0	0	0	0	1	0	0	0	0	0	0	8
	9	0	0	0	1	0	0	0	0	0	0	0	0	0	0	0	0	0	0	0	0	9
	10	0.98	0	0	0	0	0	0	0	0	0	0	0	0	0	0	0	0.02	0	0	0	10
	11	0	0	0	0	0	0	0	0	0	1	0	0	0	0	0	0	0	0	0	0	11
	12	0	0	0	0	0	0	0	0	0	0	0	0	0	0	0	0	0	1	0	0	12
	13	0	0	0	0	0	0	0	0	0.9	0	0	0	0	0	0.1	0	0	0	0	0	13
	14	0	0	0	0	0	0	0	0	0	0	0	0	1	0	0	0	0	0	0	0	14
	15	0	0	0	0	0	0	0	0	1	0	0	0	0	0	0	0	0	0	0	0	15
	16	0	0	0	0	0	0	0	0	0	0	0	0	1	0	0	0	0	0	0	0	16
	17	0	0	0	0	0	0	0	0	0	1	0	0	0	0	0	0	0	0	0	0	17
	18	0	0	0	0	0	0	0	0	0	1	0	0	0	0	0	0	0	0	0	0	18
	19	0	0	0	0	0	0	0	0	0	1	0	0	0	0	0	0	0	0	0	0	19
	20	0	0	0	0	0	0	0	0	1	0	0	0	0	0	0	0	0	0	0	0	20
	21	0	0	0	0	0	0	0	0	0	1	0	0	0	0	0	0	0	0	0	0	21
	22	0	0	0	0	0	0	0	0	0	1	0	0	0	0	0	0	0	0	0	0	22
	23	0	0	0	0	0	0	0	0	1	0	0	0	0	0	0	0	0	0	0	0	23
	24	0	0	0	0	1	0	0	0	0	0	0	0	0	0	0	0	0	0	0	0	24
	25	1	0	0	0	0	0	0	0	0	0	0	0	0	0	0	0	0	0	0	0	25
	26	0	0	0	0	0	1	0	0	0	0	0	0	0	0	0	0	0	0	0	0	26
	27	1	0	0	0	0	0	0	0	0	0	0	0	0	0	0	0	0	0	0	0	27
	28	0	0	0	0	0	0	0	0	0	0	0	0	0	1	0	0	0	0	0	0	28
	29	0	0	0	0	0	0	0	0	1	0	0	0	0	0	0	0	0	0	0	0	29
	30	0	0	1	0	0	0	0	0	0	0	0	0	0	0	0	0	0	0	0	0	30
	31	0	0	0	0	0	0	0	0	0	0	0	0	0	0	0	0	1	0	0	0	31
	32	0	0	0	0	1	0	0	0	0	0	0	0	0	0	0	0	0	0	0	0	32
	33	0	0	0	0	0	0	0	0	0	0	0	0	0	0	0	0	1	0	0	0	33
	34	0	0	0	0	0	0	0	0	0	0	1	0	0	0	0	0	0	0	0	0	34
	35	0	0	0	0	0	0	0	0	1	0	0	0	0	0	0	0	0	0	0	0	35
	36	0	0	0	1	0	0	0	0	0	0	0	0	0	0	0	0	0	0	0	0	36
	37	0	0	0	0	0	0	0	0	0	0	0	0	0	0	0	0	0	1	0	0	37
	38	0	0	0	0	0	0	0	0.98	0	0.01	0	0	0	0	0	0	0	0	0	0	38
	39	0	0	0	0	1	0	0	0	0	0	0	0	0	0	0	0	0	0	0	0	39
	40	0	0	0	0	0	0	0	0	0	0	0	0	0	0	0	0	0	0	0	1	40
	41	0	0	0	0	0	0	0	0	0	1	0	0	0	0	0	0	0	0	0	0	41
	42	0	0	0	0	0	1	0	0	0	0	0	0	0	0	0	0	0	0	0	0	42
	43	0	0	0	0	0	0	0	0	0	0	0	0	0	1	0	0	0	0	0	0	43
	44	0	0	0	0	0	0	0	0	0	0	0	0	0	0	0	0	0	0	0	1	44
	45	0	0	0	0	0	0	0	1	0	0	0	0	0	0	0	0	0	0	0	0	45
	46	0	0	0	0	0	0	0	0	0	0	1	0	0	0	0	0	0	0	0	0	46
	47	0.05	0	0	0	0	0	0	0	0	0	0	0	0	0	0	0.95	0	0	0	0	47
	48	0	0	0	0	0	0	0	0	1	0	0	0	0	0	0	0	0	0	0	0	48
	49	0	0	0	0	0	0	0	0	0	0	0	0	0	1	0	0	0	0	0	0	49
	50	0	0	0	0	0	0	0	0	0	1	0	0	0	0	0	0	0	0	0	0	50
	51	0	0	0	0	0	0	0	0	0	0	0	0	0	0	0	0	0	0	0	1	51
	52	0	0	1	0	0	0	0	0	0	0	0	0	0	0	0	0	0	0	0	0	52
	53	0	0	0	1	0	0	0	0	0	0	0	0	0	0	0	0	0	0	0	0	53
	54	0	0	0	0	0	0	0	0	1	0	0	0	0	0	0	0	0	0	0	0	54
		A	C	D	E	F	G	H	I	K	L	M	N	P	Q	R	S	T	V	W	Y
	55	0	0	0	0	0	0	0	0	0	0	0	0	0	1	0	0	0	0	0	0	55
	56	0	0	0	0	0	0	0	0	0	0	0	0	0	1	0	0	0	0	0	0	56
	57	0	0	0	0	0	0	1	0	0	0	0	0	0	0	0	0	0	0	0	0	57
	58	0	0	0	0	0	0	0	1	0	0	0	0	0	0	0	0	0	0	0	0	58
	59	0	0	0	0	0	0	0	0	0	0	0	0	0	0	0	0	0	1	0	0	59
	60	0	0	0	0	0	0	0.99	0	0	0	0	0	0	0	0	0	0	0	0	0.01	60
	61	0	1	0	0	0	0	0	0	0	0	0	0	0	0	0	0	0	0	0	0	61
	62	0.19	0	0	0	0	0	0	0	0	0	0	0	0	0	0	0.81	0	0	0	0	62
	63	0	0	0	0	0	0	0	0	0	0	0	1	0	0	0	0	0	0	0	0	63
	64	0	0	1	0	0	0	0	0	0	0	0	0	0	0	0	0	0	0	0	0	64
	65	0	0	0	0	0	0	0	0	0	1	0	0	0	0	0	0	0	0	0	0	65
	66	0	0	0	0	0	0	0	0	0	1	0	0	0	0	0	0	0	0	0	0	66
	67	0	0	0	0	0	1	0	0	0	0	0	0	0	0	0	0	0	0	0	0	67
	68	0	0	1	0	0	0	0	0	0	0	0	0	0	0	0	0	0	0	0	0	68
	69	0	0	0	0	0	0	0	0	0	1	0	0	0	0	0	0	0	0	0	0	69
	70	0	0	0	0	1	0	0	0	0	0	0	0	0	0	0	0	0	0	0	0	70
	71	0	0	0	0	0	1	0	0	0	0	0	0	0	0	0	0	0	0	0	0	71
	72	0	0	0	0	0	0	0	0	0	0	0	0	0	0	0	0	0	1	0	0	72
	73	0	0	0	0	0	0	0	0	0	0	0	0	0.63	0.37	0	0	0	0	0	0	73
	74	0	0	0	0	0	0	0	0	0	0	0	0	0	0	0	1	0	0	0	0	74
	75	0	0	0	0	1	0	0	0	0	0	0	0	0	0	0	0	0	0	0	0	75
	76	0	0	0	0	0	0	0	0	0	0	0	0	0	0	0	1	0	0	0	0	76
	77	0	0	0	0	0	0	0	0	0	0	0	0	0	0	0	0	0	1	0	0	77
	78	0	0	0	0	0	0	0	0	1	0	0	0	0	0	0	0	0	0	0	0	78
	79	0	0	0	1	0	0	0	0	0	0	0	0	0	0	0	0	0	0	0	0	79
	80	0	0	0	0	0	0	1	0	0	0	0	0	0	0	0	0	0	0	0	0	80
	81	0	0	0	0	0	0	0	0	0	0	0	0	0	0	1	0	0	0	0	0	81
	82	0	0	0	0	0	0	0	0	0.01	0	0	0	0	0.01	0.98	0	0	0	0	0	82
	83	0	0	0	0	0	0	0	0	0	1	0	0	0	0	0	0	0	0	0	0	83
	84	0	0	0	0	0	0	0	0	0	0	0	0	0	0	0	0	0	0	0	1	84
	85	0.82	0	0	0	0	0	0	0	0	0	0	0	0	0	0	0.11	0.07	0	0	0	85
	86	0	0	0	0	0	0	0	0	0	0	1	0	0	0	0	0	0	0	0	0	86
	87	0	0	0	0	0	0	0	1	0	0	0	0	0	0	0	0	0	0	0	0	87
	88	0	0	0	0	0	0	0	0	0	0	0	0	0	0	0	1	0	0	0	0	88
	89	0	0	0	0	0	0	0	0	0.06	0	0	0	0	0	0.94	0	0	0	0	0	89
	90	0	0	0	0	0	0	0	0	0	0	0	1	0	0	0	0	0	0	0	0	90
	91	0	0	0	0	0	0	0	0	0	1	0	0	0	0	0	0	0	0	0	0	91
	92	0	0	0	0	0	0	0	0.36	0	0	0	0	0	0	0	0	0	0.64	0	0	92
	93	0.97	0	0	0	0	0	0	0	0	0	0	0	0	0	0	0.01	0.02	0	0	0	93
	94	0	0	0	0	0	0	0	0.01	0	0	0	0	0	0	0	0	0	0.99	0	0	94
	95	0	0	0	0	0	0	0	0	0	0	0	1	0	0	0	0	0	0	0	0	95
	96	0	0	0	0	0	0	0	0	0	0	0	0	0	1	0	0	0	0	0	0	96
	97	0	0	0	0	0	0	0	0	0	0	0	0	0	1	0	0	0	0	0	0	97
	98	0	0	0.83	0.17	0	0	0	0	0	0	0	0	0	0	0	0	0	0	0	0	98
	99	0	0	0	0	0	0	0	0	0	0	0	0	0.02	0	0	0.98	0	0	0	0	99
	100	0	0	0	0	0	0	0	0	0	0	0	0	0	0	0	0.98	0.02	0	0	0	100
	101	0	0	0.23	0.02	0	0	0	0	0	0	0	0.65	0	0	0	0.1	0	0	0	0	101
	102	0.7	0	0.02	0	0	0	0	0	0	0	0	0.01	0.03	0	0	0.16	0.02	0.06	0	0	102
	103	0	0	0.03	0	0	0	0	0	0	0	0	0.96	0	0	0	0	0	0	0	0	103
	104	0	0	0	0	0	0	0	0	0	0	0	0	0	0	0	0	1	0	0	0	104
	105	0.01	0	0	0	0	0	0	0	0	0	0	0	0.01	0	0	0.97	0	0	0	0	105
	106	0.02	0	0	0	0	0	0	0.01	0	0	0	0	0	0	0	0.18	0	0.78	0	0	106
	107	0	0	0	0	0	0	0	0	0	0	0	0.99	0	0	0	0.01	0	0	0	0	107
	108	0	0	0.02	0.98	0	0	0	0	0	0	0	0	0	0	0	0	0	0	0	0	108
	109	0.06	0	0	0	0	0	0	0	0	0	0	0.19	0	0	0	0.41	0.34	0	0	0	109
		A	C	D	E	F	G	H	I	K	L	M	N	P	Q	R	S	T	V	W	Y
[truncated: 85 more columns]
