# Supplementary material for: Evolution of affinity between p53 transactivation domain and MDM2 across the animal kingdom demonstrates high plasticity of motif‐mediated interactions
Source: Protein Sci. 2023 Jul 1;32(7):e4684. doi: 10.1002/pro.4684 (PMC10303687; doi:10.1002/pro.4684)
Supplement: Supplementary file 5 — Appendix S5: Supporting Information [file PRO-32-e4684-s003.xlsx]

## Sheet: Most Probable Seqs
Sites with Maximum Probability < 0.9 for any state are shown in yellow	Site
Sites with Maximum Probability < 0.5 for any state are shown in red	1	2	3	4	5	6	7	8	9	10	11	12	13	14	15	16	17	18	19	20	21	22	23	24	25	26	27	28	29	30	31	32	33	34	35	36	37	38	39	40	41	42	43	44	45	46	47	48	49
1. p53 Xenopu/1-361	-	-	-	-	-	-	-	-	-	-	-	-	-	-	-	-	-	-	-	-	-	-	-	-	-	-	-	-	-	-	-	-	-	-	-	M	E	P	S	S	E	T	-	-	-	-	-	-	-
2. p53 XETP53/1-361	-	-	-	-	-	-	-	-	-	-	-	-	-	-	-	-	-	-	-	-	-	-	-	-	-	-	-	-	-	-	-	-	-	-	-	M	E	P	S	S	E	T	-	-	-	-	-	-	-
3. p53 1Notho/1-306	-	-	-	-	-	-	-	-	-	-	-	-	-	-	-	-	-	-	-	-	-	-	-	-	-	-	-	-	-	-	-	-	-	-	-	M	E	E	L	D	L	-	-	-	-	-	-	-	-
4. p53 2Notho/1-306	-	-	-	-	-	-	-	-	-	-	-	-	-	-	-	-	-	-	-	-	-	-	-	-	-	-	-	-	-	-	-	-	-	-	-	M	E	D	L	D	L	-	-	-	-	-	-	-	-
5. p53 Anabas/1-322	-	-	-	-	-	-	-	-	-	-	-	-	-	-	-	-	-	-	-	-	-	-	-	-	-	-	-	-	-	-	-	-	-	-	-	M	E	G	F	-	-	-	-	-	-	-	-	-	-
6. p53 Epinep/1-322	-	-	-	-	-	-	-	-	-	-	-	-	-	-	-	-	-	-	-	-	-	-	-	-	-	-	-	-	-	-	-	-	-	-	-	M	E	E	F	-	-	-	-	-	-	-	-	-	-
7. p53 Sinipe/1-380	-	-	-	-	-	-	-	-	-	-	-	-	-	-	-	-	-	-	-	-	-	-	-	-	-	-	-	-	-	-	-	-	-	-	-	M	E	E	Q	S	L	D	N	L	P	L	-	-	-
8. p53 Haploc/1-380	-	-	-	-	-	-	-	-	-	-	-	-	-	-	-	-	-	-	-	-	-	-	-	-	-	-	-	-	-	-	-	-	-	-	-	M	A	E	Q	G	F	E	D	L	Q	L	-	-	-
9. p53 Maylan/1-387	-	-	-	-	-	-	-	-	-	-	-	-	-	-	-	-	-	-	-	-	-	-	-	-	-	-	-	-	-	-	-	-	-	-	-	M	A	E	Q	G	F	E	D	L	Q	L	-	-	-
10. p53 Neolam/1-351	-	-	-	-	-	-	-	-	-	-	-	-	-	-	-	-	-	-	-	-	-	-	-	-	-	-	-	-	-	-	-	-	-	-	-	M	A	E	Q	G	F	E	D	L	Q	L	-	-	-
11. p53 ONIP23/1-372	-	-	-	-	-	-	-	-	-	-	-	-	-	-	-	-	-	-	-	-	-	-	-	-	-	-	-	-	-	-	-	-	-	-	-	M	A	E	P	G	F	E	D	L	Q	L	-	-	-
12. p53 Platic/1-319	-	-	-	-	-	-	-	-	-	-	-	-	-	-	-	-	-	-	-	-	-	-	-	-	-	-	-	-	-	-	-	-	-	-	-	M	M	D	E	-	-	-	-	-	-	-	-	-	-
13. p53 Tetrao/1-318	-	-	-	-	-	-	-	-	-	-	-	-	-	-	-	-	-	-	-	-	-	-	-	-	-	-	-	-	-	-	-	-	-	-	-	M	E	E	I	-	-	-	-	-	-	-	-	-	-
14. p53 TNIP13/1-364	-	-	-	-	-	-	-	-	-	-	-	-	-	-	-	-	-	-	-	-	-	-	-	-	-	-	-	-	-	-	-	-	-	-	-	M	E	E	E	T	F	-	-	-	-	-	-	-	-
15. p53 TRUP30/1-354	-	-	-	-	-	-	-	-	-	-	-	-	-	-	-	-	-	-	-	-	-	-	-	-	-	-	-	-	-	-	-	-	-	-	-	M	E	D	E	G	F	-	-	-	-	-	-	-	-
16. p53 Oryzia/1-298	-	-	-	-	-	-	-	-	-	-	-	-	-	-	-	-	-	-	-	-	-	-	-	-	-	-	-	-	-	-	-	-	-	-	-	-	-	-	-	-	-	-	-	-	-	-	-	-	-
17. p53 ORLP08/1-378	-	-	-	-	-	-	-	-	-	-	-	-	-	-	-	-	-	-	-	-	-	-	-	-	-	-	-	-	-	-	-	-	-	-	-	W	E	S	M	D	P	-	-	-	-	-	-	-	-
18. p53 Oreoch/1-317	-	-	-	-	-	-	-	-	-	-	-	-	-	-	-	-	-	-	-	-	-	-	-	-	-	-	-	-	-	-	-	-	-	-	-	M	E	E	V	N	V	-	-	-	-	-	-	-	-
19. p53 GACP25/1-366	-	-	-	-	-	-	-	-	-	-	-	-	-	-	-	-	-	-	-	-	-	-	-	-	-	-	-	-	-	-	-	-	-	-	M	M	E	G	T	G	F	E	G	L	A	L	-	-	-
20. p53 1Poeci/1-307	-	-	-	-	-	-	-	-	-	-	-	-	-	-	-	-	-	-	-	-	-	-	-	-	-	-	-	-	-	-	-	-	-	-	-	-	-	S	M	E	F	-	-	-	-	-	-	-	-
21. p53 2Poeci/1-342	-	-	-	-	-	-	-	-	-	-	-	-	-	-	-	-	-	-	-	-	-	-	-	-	-	-	-	-	-	-	-	-	-	-	-	M	-	E	T	N	F	-	-	-	-	-	-	-	-
22. p53 3Poeci/1-342	-	-	-	-	-	-	-	-	-	-	-	-	-	-	-	-	-	-	-	-	-	-	-	-	-	-	-	-	-	-	-	-	-	-	-	M	-	E	T	N	F	-	-	-	-	-	-	-	-
23. p53 PFOP07/1-342	-	-	-	-	-	-	-	-	-	-	-	-	-	-	-	-	-	-	-	-	-	-	-	-	-	-	-	-	-	-	-	-	-	-	-	M	-	E	T	N	F	-	-	-	-	-	-	-	-
24. p53 4Poeci/1-342	-	-	-	-	-	-	-	-	-	-	-	-	-	-	-	-	-	-	-	-	-	-	-	-	-	-	-	-	-	-	-	-	-	-	-	M	-	D	P	D	F	-	-	-	-	-	-	-	-
25. p53 1Xipho/1-304	-	-	-	-	-	-	-	-	-	-	-	-	-	-	-	-	-	-	-	-	-	-	-	-	-	-	-	-	-	-	-	-	-	-	-	M	E	E	L	-	-	-	-	-	-	-	-	-	-
26. p53 XMAP15/1-342	-	-	-	-	-	-	-	-	-	-	-	-	-	-	-	-	-	-	-	-	-	-	-	-	-	-	-	-	-	-	-	-	-	-	-	M	E	E	A	D	L	-	-	-	-	-	-	-	-
27. p53 Fundul/1-310	-	-	-	-	-	-	-	-	-	-	-	-	-	-	-	-	-	-	-	-	-	-	-	-	-	-	-	-	-	-	-	-	-	-	-	M	E	E	F	S	Q	-	-	-	-	-	-	-	-
28. p53 2Salmo/1-331	-	-	-	-	-	-	-	-	-	-	-	-	-	-	-	-	-	-	-	-	-	-	-	-	-	-	-	-	-	-	-	-	-	-	-	M	E	E	-	-	-	-	-	-	-	-	-	-	-
29. p53 1Oncor/1-232	-	-	-	-	-	-	-	-	-	-	-	-	-	-	-	-	-	-	-	-	-	-	-	-	-	-	-	-	-	-	-	-	-	-	-	-	-	-	-	-	-	-	-	-	-	-	-	-	-
30. p53 2Oncor/1-232	-	-	-	-	-	-	-	-	-	-	-	-	-	-	-	-	-	-	-	-	-	-	-	-	-	-	-	-	-	-	-	-	-	-	-	-	-	-	-	-	-	-	-	-	-	-	-	-	-
31. p53 4Oncor/1-232	-	-	-	-	-	-	-	-	-	-	-	-	-	-	-	-	-	-	-	-	-	-	-	-	-	-	-	-	-	-	-	-	-	-	-	-	-	-	-	-	-	-	-	-	-	-	-	-	-
32. p53 1Salmo/1-349	-	-	-	-	-	-	-	-	-	-	-	-	-	-	-	-	-	-	-	-	-	-	-	-	-	-	-	-	-	-	-	-	-	-	-	-	-	-	M	A	D	-	-	-	-	-	-	-	-
33. p53 3Oncor/1-349	-	-	-	-	-	-	-	-	-	-	-	-	-	-	-	-	-	-	-	-	-	-	-	-	-	-	-	-	-	-	-	-	-	-	-	-	-	-	M	A	D	-	-	-	-	-	-	-	-
34. p53 Corego/1-392	-	-	-	-	-	-	-	-	-	-	-	-	-	-	-	-	-	-	-	-	-	-	-	-	-	-	-	-	-	-	-	-	-	-	-	M	A	D	L	V	E	-	-	-	-	-	-	-	-
35. p53 Esox l/1-395	-	-	-	-	-	-	-	-	-	-	-	-	-	-	-	-	-	-	-	-	-	-	-	-	-	-	-	-	-	-	-	-	-	-	-	M	A	E	L	S	E	-	-	-	-	-	-	-	-
36. p53 LOCP17/1-393	-	-	-	-	-	-	-	-	-	-	-	-	-	-	-	-	-	-	-	-	-	-	-	-	-	-	-	-	-	-	-	-	-	-	-	M	A	D	P	E	-	-	-	-	-	-	-	-	-
37. p53 Sinocy/1-371	-	-	-	-	-	-	-	-	-	-	-	-	-	-	-	-	-	-	-	-	-	-	-	-	-	-	-	-	-	-	-	-	-	-	-	M	-	-	-	-	-	-	-	-	-	-	-	-	-
38. p53 3Sinoc/1-371	-	-	-	-	-	-	-	-	-	-	-	-	-	-	-	-	-	-	-	-	-	-	-	-	-	-	-	-	-	-	-	-	-	-	-	M	-	-	-	-	-	-	-	-	-	-	-	-	-
39. p53 2Sinoc/1-371	-	-	-	-	-	-	-	-	-	-	-	-	-	-	-	-	-	-	-	-	-	-	-	-	-	-	-	-	-	-	-	-	-	-	-	M	-	-	-	-	-	-	-	-	-	-	-	-	-
40. p53 Barbus/1-326	-	-	-	-	-	-	-	-	-	-	-	-	-	-	-	-	-	-	-	-	-	-	-	-	-	-	-	-	-	-	-	-	-	-	-	M	-	-	-	-	-	-	-	-	-	-	-	-	-
41. p53 DARP51/1-374	-	-	-	-	-	-	-	-	-	-	-	-	-	-	-	-	-	-	-	-	-	-	-	-	-	-	-	-	-	-	-	-	-	-	-	M	A	Q	-	-	-	-	-	-	-	-	-	-	-
42. p53 Ictalu/1-327	-	-	-	-	-	-	-	-	-	-	-	-	-	-	-	-	-	-	-	-	-	-	-	-	-	-	-	-	-	-	-	-	-	-	-	M	E	G	N	M	V	-	-	-	-	-	-	-	-
43. p53 Tachys/1-326	-	-	-	-	-	-	-	-	-	-	-	-	-	-	-	-	-	-	-	-	-	-	-	-	-	-	-	-	-	-	-	-	-	-	-	M	E	G	N	M	T	-	-	-	-	-	-	-	-
44. p53 Cynops/1-340	-	-	-	-	-	-	-	-	-	-	-	-	-	-	-	-	-	-	-	-	-	-	-	-	-	-	-	-	-	-	-	-	-	-	-	-	-	-	-	-	-	-	-	-	-	-	-	-	-
45. p53 Clupea/1-367	-	-	-	-	-	-	-	-	-	-	-	-	-	-	-	-	-	-	-	-	-	-	-	-	-	-	-	-	-	-	-	-	-	-	-	M	N	D	Q	G	-	-	-	-	-	-	-	-	-
46. p53 AMXP21/1-385	-	-	-	-	-	-	-	-	-	-	-	-	-	-	-	-	-	-	-	-	-	-	-	-	-	-	-	-	-	-	-	-	-	-	-	M	E	S	L	A	A	M	E	-	-	-	-	-	-
47. p53 Austro/1-355	-	-	-	-	-	-	-	-	-	-	-	-	-	-	-	-	-	-	-	-	-	-	-	-	-	-	-	-	-	-	-	-	-	-	-	M	G	E	P	-	-	-	-	-	-	-	-	-	-
48. p53 AMXP07/1-394	-	-	-	-	-	-	-	-	-	-	-	-	-	-	-	-	-	-	-	-	-	-	-	-	-	-	-	-	-	-	-	-	-	-	-	M	S	D	L	E	I	-	-	-	-	-	-	-	-
49. p53 LACP15/1-401	-	-	-	-	-	-	-	-	-	-	-	-	-	-	-	-	-	-	-	-	-	-	-	-	-	-	-	-	-	-	-	-	-	-	M	T	D	P	M	S	E	-	-	-	-	-	-	-	-
50. p53 Callor/1-384	-	-	-	-	-	-	-	-	-	-	-	-	-	-	-	-	-	-	-	-	-	-	-	-	-	-	-	-	-	-	-	-	-	-	-	M	E	D	E	-	-	-	-	-	-	-	-	-	-
51. p53 1Eospa/1-390	-	-	-	-	-	-	-	-	-	-	-	-	-	-	-	-	-	-	-	-	-	-	-	-	-	-	-	-	-	-	-	-	-	-	M	E	E	P	Q	S	D	L	-	-	-	-	-	-	-
52. p53 2Eospa/1-390	-	-	-	-	-	-	-	-	-	-	-	-	-	-	-	-	-	-	-	-	-	-	-	-	-	-	-	-	-	-	-	-	-	-	M	E	E	P	Q	S	D	L	-	-	-	-	-	-	-
53. p53 Nannos/1-390	-	-	-	-	-	-	-	-	-	-	-	-	-	-	-	-	-	-	-	-	-	-	-	-	-	-	-	-	-	-	-	-	-	-	M	E	E	Q	Q	S	D	L	-	-	-	-	-	-	-
54. p53 Marmot/1-391	-	-	-	-	-	-	-	-	-	-	-	-	-	-	-	-	-	-	-	-	-	-	-	-	-	-	-	-	-	-	-	-	-	-	M	E	E	A	Q	S	D	L	-	-	-	-	-	-	-
55. p53 STOP19/1-391	-	-	-	-	-	-	-	-	-	-	-	-	-	-	-	-	-	-	-	-	-	-	-	-	-	-	-	-	-	-	-	-	-	-	M	E	E	P	Q	S	D	L	-	-	-	-	-	-	-
56. p53 OCUP00/1-391	-	-	-	-	-	-	-	-	-	-	-	-	-	-	-	-	-	-	-	-	-	-	-	-	-	-	-	-	-	-	-	-	-	-	M	E	E	S	Q	S	D	L	-	-	-	-	-	-	-
57. p53 1Micro/1-388	-	-	-	-	-	-	-	-	-	-	-	-	-	-	-	-	-	-	-	-	-	-	-	-	-	-	-	-	-	-	-	-	-	-	M	E	E	P	Q	S	D	L	-	-	-	-	-	-	-
58. p53 Hetero/1-391	-	-	-	-	-	-	-	-	-	-	-	-	-	-	-	-	-	-	-	-	-	-	-	-	-	-	-	-	-	-	-	-	-	-	M	E	E	P	Q	S	D	L	-	-	-	-	-	-	-
59. p53 CPOP12/1-391	-	-	-	-	-	-	-	-	-	-	-	-	-	-	-	-	-	-	-	-	-	-	-	-	-	-	-	-	-	-	-	-	-	-	M	E	E	P	H	S	D	L	-	-	-	-	-	-	-
60. p53 Chloro/1-393	-	-	-	-	-	-	-	-	-	-	-	-	-	-	-	-	-	-	-	-	-	-	-	-	-	-	-	-	-	-	-	-	-	-	M	E	E	P	Q	S	D	P	-	-	-	-	-	-	-
61. p53 MMUP35/1-393	-	-	-	-	-	-	-	-	-	-	-	-	-	-	-	-	-	-	-	-	-	-	-	-	-	-	-	-	-	-	-	-	-	-	M	E	E	P	Q	S	D	P	-	-	-	-	-	-	-
62. p53 CSAP07/1-393	-	-	-	-	-	-	-	-	-	-	-	-	-	-	-	-	-	-	-	-	-	-	-	-	-	-	-	-	-	-	-	-	-	-	M	E	E	P	Q	S	D	P	-	-	-	-	-	-	-
63. p53 PANP19/1-393	-	-	-	-	-	-	-	-	-	-	-	-	-	-	-	-	-	-	-	-	-	-	-	-	-	-	-	-	-	-	-	-	-	-	M	E	E	P	Q	S	D	P	-	-	-	-	-	-	-
64. p53 PPYP08/1-393	-	-	-	-	-	-	-	-	-	-	-	-	-	-	-	-	-	-	-	-	-	-	-	-	-	-	-	-	-	-	-	-	-	-	M	E	E	P	Q	S	D	P	-	-	-	-	-	-	-
65. p53 P26930/1-393	-	-	-	-	-	-	-	-	-	-	-	-	-	-	-	-	-	-	-	-	-	-	-	-	-	-	-	-	-	-	-	-	-	-	M	E	E	P	Q	S	D	P	-	-	-	-	-	-	-
66. p53 PTRP14/1-393	-	-	-	-	-	-	-	-	-	-	-	-	-	-	-	-	-	-	-	-	-	-	-	-	-	-	-	-	-	-	-	-	-	-	M	E	E	P	Q	S	D	P	-	-	-	-	-	-	-
67. p53 GGOP09/1-393	-	-	-	-	-	-	-	-	-	-	-	-	-	-	-	-	-	-	-	-	-	-	-	-	-	-	-	-	-	-	-	-	-	-	M	E	E	P	Q	S	D	P	-	-	-	-	-	-	-
68. p53 NLEP11/1-393	-	-	-	-	-	-	-	-	-	-	-	-	-	-	-	-	-	-	-	-	-	-	-	-	-	-	-	-	-	-	-	-	-	-	M	E	E	P	Q	S	D	P	-	-	-	-	-	-	-
69. p53 CJAP27/1-393	-	-	-	-	-	-	-	-	-	-	-	-	-	-	-	-	-	-	-	-	-	-	-	-	-	-	-	-	-	-	-	-	-	-	M	E	E	P	Q	S	D	L	-	-	-	-	-	-	-
70. p53 MICP13/1-385	-	-	-	-	-	-	-	-	-	-	-	-	-	-	-	-	-	-	-	-	-	-	-	-	-	-	-	-	-	-	-	-	-	-	M	E	E	P	Q	S	D	L	-	-	-	-	-	-	-
71. p53 Mesocr/1-389	-	-	-	-	-	-	-	-	-	-	-	-	-	-	-	-	-	-	-	-	-	-	-	-	-	-	-	-	-	-	-	-	-	-	M	E	E	P	Q	S	D	L	-	-	-	-	-	-	-
72. p53 Bubalu/1-385	-	-	-	-	-	-	-	-	-	-	-	-	-	-	-	-	-	-	-	-	-	-	-	-	-	-	-	-	-	-	-	-	-	-	M	E	E	S	Q	A	E	L	-	-	-	-	-	-	-
73. p53 BTAP01/1-386	-	-	-	-	-	-	-	-	-	-	-	-	-	-	-	-	-	-	-	-	-	-	-	-	-	-	-	-	-	-	-	-	-	-	M	E	E	S	Q	A	E	L	-	-	-	-	-	-	-
74. p53 OARP16/1-382	-	-	-	-	-	-	-	-	-	-	-	-	-	-	-	-	-	-	-	-	-	-	-	-	-	-	-	-	-	-	-	-	-	-	M	E	E	S	Q	A	E	L	-	-	-	-	-	-	-
75. p53 Camelu/1-380	-	-	-	-	-	-	-	-	-	-	-	-	-	-	-	-	-	-	-	-	-	-	-	-	-	-	-	-	-	-	-	-	-	-	M	E	E	S	Q	S	E	L	-	-	-	-	-	-	-
76. p53 Delphi/1-387	-	-	-	-	-	-	-	-	-	-	-	-	-	-	-	-	-	-	-	-	-	-	-	-	-	-	-	-	-	-	-	-	-	-	M	E	E	S	Q	A	E	L	-	-	-	-	-	-	-
77. p53 Orcinu/1-387	-	-	-	-	-	-	-	-	-	-	-	-	-	-	-	-	-	-	-	-	-	-	-	-	-	-	-	-	-	-	-	-	-	-	M	E	E	S	Q	A	E	L	-	-	-	-	-	-	-
78. p53 TTRP09/1-387	-	-	-	-	-	-	-	-	-	-	-	-	-	-	-	-	-	-	-	-	-	-	-	-	-	-	-	-	-	-	-	-	-	-	M	E	E	L	Q	A	E	L	-	-	-	-	-	-	-
79. p53 SSCP19/1-386	-	-	-	-	-	-	-	-	-	-	-	-	-	-	-	-	-	-	-	-	-	-	-	-	-	-	-	-	-	-	-	-	-	-	M	E	E	S	Q	S	E	L	-	-	-	-	-	-	-
80. p53 Odoben/1-381	-	-	-	-	-	-	-	-	-	-	-	-	-	-	-	-	-	-	-	-	-	-	-	-	-	-	-	-	-	-	-	-	-	-	M	Q	D	P	Q	S	E	L	-	-	-	-	-	-	-
81. p53 AMEP17/1-381	-	-	-	-	-	-	-	-	-	-	-	-	-	-	-	-	-	-	-	-	-	-	-	-	-	-	-	-	-	-	-	-	-	-	M	Q	D	P	Q	S	E	L	-	-	-	-	-	-	-
82. p53 MPUP08/1-375	-	-	-	-	-	-	-	-	-	-	-	-	-	-	-	-	-	-	-	-	-	-	-	-	-	-	-	-	-	-	-	-	-	-	M	Q	D	P	Q	S	E	L	-	-	-	-	-	-	-
83. p53 CAFP24/1-383	-	-	-	-	-	-	-	-	-	-	-	-	-	-	-	-	-	-	-	-	-	-	-	-	-	-	-	-	-	-	-	-	A	A	M	Q	E	P	Q	S	E	L	-	-	-	-	-	-	-
84. p53 FCAP08/1-386	-	-	-	-	-	-	-	-	-	-	-	-	-	-	-	-	-	-	-	-	-	-	-	-	-	-	-	-	-	-	-	-	-	-	M	Q	E	P	P	L	E	L	-	-	-	-	-	-	-
85. p53 OGAP15/1-390	-	-	-	-	-	-	-	-	-	-	-	-	-	-	-	-	-	-	-	-	-	-	-	-	-	-	-	-	-	-	-	-	-	-	M	E	E	T	Q	S	D	L	-	-	-	-	-	-	-
86. p53 SARP05/1-386	-	-	-	-	-	-	-	-	-	-	-	-	-	-	-	-	-	-	-	-	-	-	-	-	-	-	-	-	-	-	-	-	-	-	M	E	E	S	Q	S	D	L	-	-	-	-	-	-	-
87. p53 PVAP15/1-391	-	-	-	-	-	-	-	-	-	-	-	-	-	-	-	-	-	-	-	-	-	-	-	-	-	-	-	-	-	-	-	-	-	-	M	D	I	P	Q	S	E	L	-	-	-	-	-	-	-
88. p53 Mastom/1-377	-	-	-	-	-	-	-	-	-	-	-	-	-	-	-	-	-	-	-	-	-	-	-	-	-	-	-	-	-	-	-	-	-	-	-	-	-	-	-	-	-	-	-	-	-	-	-	-	-
89. p53 MUSP10/1-390	-	-	-	-	-	-	-	-	-	-	-	-	-	-	-	-	-	-	-	-	-	-	-	-	-	-	-	-	-	-	-	M	T	A	M	E	E	S	Q	S	D	I	-	-	-	-	-	-	-
90. p53 RNOP74/1-391	-	-	-	-	-	-	-	-	-	-	-	-	-	-	-	-	-	-	-	-	-	-	-	-	-	-	-	-	-	-	-	-	-	-	M	E	D	S	Q	S	D	M	-	-	-	-	-	-	-
91. p53 DNOP04/1-386	-	-	-	-	-	-	-	-	-	-	-	-	-	-	-	-	-	-	-	-	-	-	-	-	-	-	-	-	-	-	-	-	A	A	M	E	E	P	P	S	D	L	-	-	-	-	-	-	-
92. p53 OPRP05/1-371	-	-	-	-	-	-	-	-	-	-	-	-	-	-	-	-	-	-	-	-	-	-	-	-	-	-	-	-	-	-	-	-	-	-	M	E	E	Q	P	S	E	L	-	-	-	-	-	-	-
93. p53 1Trich/1-388	-	-	-	-	-	-	-	-	-	-	-	-	-	-	-	-	-	-	-	-	-	-	-	-	-	-	-	-	-	-	-	-	-	-	M	E	E	P	Q	S	D	L	-	-	-	-	-	-	-
94. p53 LAFP06/1-389	-	-	-	-	-	-	-	-	-	-	-	-	-	-	-	-	-	-	-	-	-	-	-	-	-	-	-	-	-	-	-	-	-	-	M	E	E	P	Q	S	D	L	-	-	-	-	-	-	-
95. p53 PCAP11/1-385	-	-	-	-	-	-	-	-	-	-	-	-	-	-	-	-	-	-	-	-	-	-	-	-	-	-	-	-	-	-	-	-	-	-	M	E	E	T	Q	A	D	L	-	-	-	-	-	-	-
96. p53 ETEP07/1-335	-	-	-	-	-	-	-	-	-	-	-	-	-	-	-	-	-	-	-	-	-	-	-	-	-	-	-	-	-	-	-	-	-	-	-	R	E	D	Q	S	D	I	-	-	-	-	-	-	-
97. p53 2Micro/1-385	-	-	-	-	-	-	-	-	-	-	-	-	-	-	-	-	-	-	-	-	-	-	-	-	-	-	-	-	-	-	-	-	-	-	M	E	E	P	Q	S	D	L	-	-	-	-	-	-	-
98. p53 Myotis/1-380	-	-	-	-	-	-	-	-	-	-	-	-	-	-	-	-	-	-	-	-	-	-	-	-	-	-	-	-	-	-	-	-	-	-	M	D	D	Q	Q	L	E	V	-	-	-	-	-	-	-
99. p53 MLUP05/1-387	-	-	-	-	-	-	-	-	-	-	-	-	-	-	-	-	-	-	-	-	-	-	-	-	-	-	-	-	-	-	-	-	A	A	M	D	D	Q	Q	P	E	V	-	-	-	-	-	-	-
100. p53 EEUP13/1-375	-	-	-	-	-	-	-	-	-	-	-	-	-	-	-	-	-	-	-	-	-	-	-	-	-	-	-	-	-	-	-	-	-	-	M	E	D	L	P	L	E	L	-	-	-	-	-	-	-
101. p53 OCUP25/1-368	-	-	-	-	-	-	-	-	-	-	-	-	-	-	-	-	-	-	-	-	-	-	-	-	-	-	-	-	-	-	-	-	-	-	-	-	-	-	-	S	V	L	-	-	-	-	-	-	-
102. p53 TBEP10/1-378	-	-	-	-	-	-	-	-	-	-	-	-	-	-	-	-	-	-	-	-	-	-	-	-	-	-	-	-	-	-	-	-	-	-	M	E	E	P	Q	S	D	L	-	-	-	-	-	-	-
103. p53 SHAP18/1-369	-	-	-	-	-	-	-	-	-	-	-	-	-	-	-	-	-	-	-	-	-	-	-	-	-	-	-	-	-	-	-	-	-	-	M	E	E	S	L	S	D	-	-	-	-	-	-	-	-
104. LAFP28173 /1-365	-	-	-	-	-	-	-	-	-	-	-	-	-	-	-	-	-	-	-	-	-	-	-	-	-	-	-	-	-	-	-	-	-	-	M	E	E	P	Q	S	D	L	-	-	-	-	-	-	-
105. LAFP28793 /1-367	-	-	-	-	-	-	-	-	-	-	-	-	-	-	-	-	-	-	-	-	-	-	-	-	-	-	-	-	-	-	-	-	-	-	V	E	E	P	Q	S	D	L	-	-	-	-	-	-	-
106. p53 LAFP25/1-362	-	-	-	-	-	-	-	-	-	-	-	-	-	-	-	-	-	-	-	-	-	-	-	-	-	-	-	-	-	-	-	-	-	-	M	E	E	A	Q	S	D	L	-	-	-	-	-	-	-
107. LAFP27253 /1-367	-	-	-	-	-	-	-	-	-	-	-	-	-	-	-	-	-	-	-	-	-	-	-	-	-	-	-	-	-	-	-	-	-	-	M	E	E	P	Q	S	D	L	-	-	-	-	-	-	-
108. p53 LAFP24/1-364	-	-	-	-	-	-	-	-	-	-	-	-	-	-	-	-	-	-	-	-	-	-	-	-	-	-	-	-	-	-	-	-	-	-	M	E	E	P	Q	S	D	L	-	-	-	-	-	-	-
109. LAFP23389 /1-364	-	-	-	-	-	-	-	-	-	-	-	-	-	-	-	-	-	-	-	-	-	-	-	-	-	-	-	-	-	-	-	-	-	-	V	E	E	P	Q	S	D	L	-	-	-	-	-	-	-
110. LAFP23554 /1-367	-	-	-	-	-	-	-	-	-	-	-	-	-	-	-	-	-	-	-	-	-	-	-	-	-	-	-	-	-	-	-	-	-	-	M	E	E	P	Q	S	D	L	-	-	-	-	-	-	-
111. LAFP27808 /1-360	-	-	-	-	-	-	-	-	-	-	-	-	-	-	-	-	-	-	-	-	-	-	-	-	-	-	-	-	-	-	-	-	-	-	M	E	E	P	Q	S	D	L	-	-	-	-	-	-	-
112. LAFP27515 /1-360	-	-	-	-	-	-	-	-	-	-	-	-	-	-	-	-	-	-	-	-	-	-	-	-	-	-	-	-	-	-	-	-	-	-	M	E	E	P	K	S	D	L	-	-	-	-	-	-	-
113. p53 LAFP18/1-363	-	-	-	-	-	-	-	-	-	-	-	-	-	-	-	-	-	-	-	-	-	-	-	-	-	-	-	-	-	-	-	-	A	A	M	E	E	P	E	S	D	L	-	-	-	-	-	-	-
114. p53 2Trich/1-367	-	-	-	-	-	-	-	-	-	-	-	-	-	-	-	-	-	-	-	-	-	-	-	-	-	-	-	-	-	-	-	-	-	-	M	E	V	S	Q	T	A	F	G	-	-	-	-	-	-
115. p53 ETEP08/1-329	-	-	-	-	-	-	-	-	-	-	-	-	-	-	-	-	-	-	-	-	-	-	-	-	-	-	-	-	-	-	-	-	-	-	-	R	E	D	Q	S	D	I	-	-	-	-	-	-	-
116. p53 Crotal/1-332	-	-	-	-	-	-	-	-	-	-	-	-	-	-	-	-	-	-	-	-	-	-	-	-	-	-	-	-	-	-	-	M	D	Q	A	V	E	E	D	P	D	-	-	-	-	-	-	-	-
117. p53 Protob/1-406	-	-	-	-	-	-	-	-	-	-	-	-	-	-	-	-	-	-	-	-	-	-	-	-	-	-	-	-	-	-	-	M	D	Q	A	V	E	E	D	A	D	P	-	-	-	-	-	-	-
118. p53 Python/1-398	-	-	-	-	-	-	-	-	-	-	-	-	-	-	-	-	-	-	-	-	-	-	-	-	-	-	-	-	-	-	-	M	D	Q	L	G	E	E	D	P	D	P	-	-	-	-	-	-	-
119. p53 Thamno/1-400	-	-	-	-	-	-	-	-	-	-	-	-	-	-	-	-	-	-	-	-	-	-	-	-	-	-	-	-	-	-	-	M	E	Q	A	A	G	E	E	I	D	G	-	-	-	-	-	-	-
120. p53 Anolis/1-403	A	A	S	S	R	G	N	G	R	D	L	A	M	Q	R	R	G	G	M	P	S	L	D	-	-	-	S	D	F	G	M	M	E	M	-	-	-	-	D	P	N	E	V	L	D	L	V	P	-
121. Chalcides /1-367	-	-	-	-	-	-	-	-	-	-	-	-	-	-	-	-	-	-	-	-	-	-	-	-	-	-	-	-	-	-	-	M	E	Q	-	-	-	-	E	P	E	S	D	V	E	-	-	-	-
122. p53 Gekko /1-418	-	-	-	-	-	-	-	-	-	-	-	-	-	-	-	-	-	-	-	-	-	-	-	-	-	-	-	-	-	-	-	M	E	Q	-	-	-	-	S	A	D	S	D	V	D	-	-	-	-
123. p53 Chelon/1-357	-	-	-	-	-	-	-	-	-	-	-	-	-	-	-	-	-	-	-	-	-	-	-	-	-	-	-	-	-	-	-	M	E	P	M	-	-	-	-	L	D	P	G	L	E	-	-	-	-
124. p53 Chryse/1-386	-	-	-	-	-	-	-	-	-	-	-	-	-	-	-	-	-	-	-	-	-	-	-	-	-	-	-	-	-	-	-	M	E	P	M	-	-	-	-	L	D	P	G	L	E	-	-	-	-
125. p53 PSIP14/1-374	-	-	-	-	-	-	-	-	-	-	-	-	-	-	-	-	-	-	-	-	-	-	-	-	-	-	-	-	-	-	-	M	E	P	I	-	-	-	-	L	D	T	G	L	D	-	-	-	-
126. Sphenodon /1-393	-	-	-	-	-	-	-	-	-	-	-	-	-	-	-	-	-	-	-	-	-	-	-	-	-	-	-	-	-	-	-	M	E	S	A	-	-	-	-	P	E	T	D	V	E	-	-	-	-
127. p53 Gallus/1-xxx	-	-	-	-	-	-	-	-	-	-	-	-	-	-	-	-	-	-	-	-	-	-	-	-	-	-	-	-	-	-	-	M	A	E	-	-	-	-	E	M	E	P	L	L	E	-	-	-	-
128. p53 Anas p/1-xxx	-	-	-	-	-	-	-	-	-	-	-	-	-	-	-	-	-	-	-	-	-	-	-	-	-	-	-	-	-	-	-	M	A	E	-	-	-	-	E	L	E	P	L	L	E	-	-	-	-
129. p53 Cathar/1-xxx	-	-	-	-	-	-	-	-	-	-	-	-	-	-	-	-	-	-	-	-	-	-	-	-	-	-	-	-	-	-	-	M	A	E	-	-	-	-	D	L	E	P	L	L	E	-	-	-	-
130. p53 Camarh/1-xxx	-	-	-	-	-	-	-	-	-	-	-	-	-	-	-	-	-	-	-	-	-	-	-	-	-	-	-	-	-	-	-	M	A	E	-	-	-	-	H	L	Q	-	L	L	E	-	-	-	-
131. p53 Melops/1-xxx	-	-	-	-	-	-	-	-	-	-	-	-	-	-	-	-	-	-	-	-	-	-	-	-	-	-	-	-	-	-	-	M	E	E	-	-	-	-	E	M	E	P	L	L	E	-	-	-	-
132. p63 1Corvu/1-680	M	N	F	E	A	A	P	F	T	T	L	P	Y	Y	P	D	P	C	I	Q	R	F	V	-	-	-	-	-	-	-	E	T	P	S	P	F	S	W	K	E	S	Y	Y	R	S	A	M	-	-
133. p63 Corvus/1-680	M	N	F	E	A	A	P	F	T	T	L	P	Y	Y	P	D	P	C	I	Q	R	F	V	-	-	-	-	-	-	-	E	T	P	S	P	F	S	W	K	E	S	Y	Y	R	S	A	M	-	-
134. p63 Pseudo/1-680	M	N	F	E	A	A	P	F	T	T	L	P	Y	Y	P	D	P	C	I	Q	R	F	V	-	-	-	-	-	-	-	E	T	P	S	P	F	S	W	K	E	S	Y	Y	R	S	A	M	-	-
135. p63 TGUP09/1-680	M	N	F	E	A	A	P	F	T	T	L	P	Y	Y	P	D	P	C	I	Q	R	F	V	-	-	-	-	-	-	-	E	T	P	S	P	F	S	W	K	E	S	Y	Y	R	S	A	M	-	-
136. p63 Serinu/1-680	M	N	F	E	A	A	P	F	S	T	L	P	Y	Y	P	D	P	C	I	P	R	F	V	-	-	-	-	-	-	-	E	S	P	S	P	F	S	W	K	E	S	Y	Y	R	S	A	M	-	-
137. p63 Geospi/1-680	M	N	F	E	A	A	P	F	S	T	L	P	Y	Y	P	D	P	C	I	P	R	F	V	-	-	-	-	-	-	-	E	T	P	S	P	F	S	W	K	E	S	Y	Y	R	S	A	M	-	-
138. p63 Parus /1-641	-	-	-	-	-	-	-	-	-	-	-	-	-	-	-	-	-	-	-	-	-	-	-	-	-	-	-	-	-	-	-	-	-	-	-	-	-	-	-	-	-	-	-	-	-	-	M	-	-
139. p63 Zonotr/1-680	M	N	F	E	A	A	P	F	S	T	L	P	Y	Y	P	D	A	C	I	P	R	F	V	-	-	-	-	-	-	-	E	T	P	S	P	F	P	W	K	E	S	Y	Y	R	S	A	M	-	-
140. p63 Sturnu/1-679	M	N	F	E	A	A	P	F	T	T	L	P	Y	Y	P	D	S	C	I	Q	R	F	V	-	-	-	-	-	-	-	E	T	P	S	P	F	S	W	K	E	S	Y	Y	R	S	A	M	-	-
141. p63 FALP07/1-679	M	N	F	E	A	A	P	F	T	T	L	P	Y	Y	P	D	P	C	I	Q	R	F	V	-	-	-	-	-	-	-	E	T	P	S	P	F	S	W	K	E	S	Y	Y	R	S	A	M	-	-
142. p63 Manacu/1-680	M	N	F	E	P	A	P	F	T	T	L	Q	Y	Y	P	D	P	C	I	Q	R	F	V	-	-	-	-	-	-	-	E	T	P	S	P	F	S	W	K	E	S	Y	Y	R	S	A	M	-	-
143. p63 Anser /1-680	M	N	F	E	A	A	P	F	T	T	L	Q	Y	Y	P	D	P	C	I	Q	R	F	V	-	-	-	-	-	-	-	E	T	P	S	H	F	S	W	K	E	S	Y	Y	R	S	A	M	-	-
144. p63 APLP12/1-660	-	-	-	-	-	-	-	-	-	-	-	-	-	-	-	-	-	-	-	-	R	F	V	-	-	-	-	-	-	-	E	T	P	S	H	F	S	W	K	E	S	Y	Y	R	S	A	M	-	-
145. p63 MGAP01/1-660	-	-	-	-	-	-	-	-	-	-	-	-	-	-	-	-	-	-	-	-	R	F	V	-	-	-	-	-	-	-	E	T	P	S	H	F	S	W	K	E	S	Y	Y	R	S	A	M	-	-
146. p63 GALP11/1-660	-	-	-	-	-	-	-	-	-	-	-	-	-	-	-	-	-	-	-	-	M	F	V	-	-	-	-	-	-	-	E	T	P	S	H	F	S	W	K	E	S	Y	Y	R	S	A	M	-	-
147. p63 Coturn/1-680	M	N	F	E	A	A	P	F	S	T	L	Q	Y	Y	P	E	P	C	I	P	R	F	V	-	-	-	-	-	-	-	E	T	P	S	H	F	S	W	K	E	S	Y	Y	R	S	A	M	-	-
148. p63 Apteno/1-680	M	N	F	E	P	A	P	F	T	T	L	Q	Y	Y	P	D	P	C	I	Q	R	F	V	-	-	-	-	-	-	-	E	T	P	S	H	F	S	W	K	E	S	Y	Y	R	S	A	M	-	-
149. p63 Pygosc/1-680	M	N	F	E	P	A	P	F	T	T	L	Q	Y	Y	P	D	P	C	I	Q	R	F	V	-	-	-	-	-	-	-	E	T	P	S	H	F	S	W	K	E	S	Y	Y	R	S	A	M	-	-
150. p63 Nippon/1-680	M	N	F	E	P	A	P	F	A	T	L	Q	Y	Y	P	D	P	C	I	Q	R	F	V	-	-	-	-	-	-	-	E	T	P	S	H	F	S	W	K	E	S	Y	Y	R	S	A	M	-	-
151. p63 Aquila/1-680	M	N	F	E	P	A	P	F	T	T	L	Q	Y	Y	P	D	P	C	I	Q	R	F	V	-	-	-	-	-	-	-	E	T	P	S	H	F	S	W	K	E	S	Y	Y	R	S	A	M	-	-
152. p63 Haliae/1-680	M	N	F	E	P	A	P	F	T	T	L	Q	Y	Y	P	D	P	C	I	Q	R	F	V	-	-	-	-	-	-	-	E	T	P	S	H	F	S	W	K	E	S	Y	Y	R	S	A	M	-	-
153. p63 Falco /1-680	M	N	F	E	P	A	P	F	T	T	L	Q	Y	Y	P	D	P	C	I	Q	R	F	V	-	-	-	-	-	-	-	E	T	P	S	H	F	S	W	K	E	S	Y	Y	R	S	A	M	-	-
154. p63 Charad/1-680	M	N	F	E	P	A	P	F	T	T	L	Q	Y	Y	P	D	P	C	I	Q	R	F	V	-	-	-	-	-	-	-	E	T	P	S	H	F	S	W	K	E	S	Y	Y	R	S	A	M	-	-
155. p63 Melops/1-680	M	N	F	E	P	P	P	F	T	T	L	Q	Y	Y	P	D	P	C	I	Q	R	F	V	-	-	-	-	-	-	-	E	T	P	S	H	F	S	W	K	E	S	Y	Y	R	S	A	M	-	-
156. p63 Columb/1-680	M	N	F	E	P	A	P	F	T	T	L	Q	Y	Y	P	D	P	C	I	Q	R	F	V	-	-	-	-	-	-	-	E	T	P	S	Q	F	S	W	K	E	S	Y	Y	R	S	A	M	-	-
157. p73 Columb/1-680	M	N	F	E	P	A	P	F	T	T	L	Q	Y	Y	P	D	P	C	I	Q	R	F	V	-	-	-	-	-	-	-	E	T	P	S	Q	F	S	W	K	E	S	Y	Y	R	S	A	M	-	-
158. p63 Egrett/1-680	M	N	F	E	P	A	P	F	T	T	L	Q	Y	Y	P	D	P	C	I	Q	R	I	V	-	-	-	-	-	-	-	E	T	P	S	H	F	S	W	K	E	S	Y	Y	R	S	A	M	-	-
159. p63 Cuculu/1-680	M	N	F	E	P	A	P	F	T	T	L	Q	Y	Y	P	D	P	C	I	Q	R	F	V	-	-	-	-	-	-	-	E	T	P	S	H	F	S	W	K	E	S	Y	Y	R	S	A	M	-	-
160. p63 Opisth/1-680	M	N	F	E	P	A	P	F	T	T	L	Q	Y	Y	P	E	P	C	I	Q	R	F	V	-	-	-	-	-	-	-	E	T	P	S	H	F	S	W	K	E	T	Y	Y	R	S	A	M	-	-
161. p63 Aptery/1-680	M	N	F	E	A	A	P	F	T	T	L	Q	Y	Y	P	D	P	C	I	Q	R	F	V	-	-	-	-	-	-	-	E	T	P	S	H	F	S	W	K	E	S	Y	Y	R	S	A	M	-	-
162. p63 Tinamu/1-680	M	N	F	E	A	A	P	F	T	T	F	Q	Y	Y	P	D	P	C	I	Q	R	F	V	-	-	-	-	-	-	-	E	T	P	S	H	F	S	W	K	E	S	Y	Y	R	S	A	M	-	-
163. p63 Struth/1-680	M	N	F	E	A	A	P	F	T	T	L	Q	Y	Y	P	D	P	C	I	Q	R	F	V	-	-	-	-	-	-	-	E	T	P	S	R	F	S	W	K	E	S	Y	Y	R	S	A	M	-	-
164. p63 Calypt/1-680	M	N	F	E	A	A	P	F	T	T	L	Q	Y	Y	P	D	P	C	I	Q	R	F	V	-	-	-	-	-	-	-	E	T	P	S	H	F	S	W	K	E	S	Y	Y	R	S	A	M	-	-
165. p63 Chaetu/1-680	M	N	F	E	A	A	P	F	T	T	L	Q	Y	Y	P	D	P	C	I	Q	R	F	V	-	-	-	-	-	-	-	E	T	P	S	H	F	S	W	K	E	S	Y	Y	R	S	A	M	-	-
166. p63 Picoid/1-680	M	N	F	E	P	A	P	F	T	T	L	Q	Y	Y	P	D	P	C	I	P	R	F	V	-	-	-	-	-	-	-	E	T	P	S	H	F	S	W	K	E	S	Y	Y	R	S	A	M	-	-
167. p63 Chlamy/1-641	-	-	-	-	-	-	-	-	-	-	-	-	-	-	-	-	-	-	-	-	-	-	-	-	-	-	-	-	-	-	-	-	-	-	-	-	-	-	-	-	-	-	-	-	-	-	M	-	-
168. p63 Hetero/1-680	M	N	F	E	T	S	R	C	A	T	L	Q	Y	C	P	D	P	Y	I	Q	R	F	V	-	-	-	-	-	-	-	E	T	P	A	H	F	S	W	K	E	S	Y	Y	R	S	T	M	-	-
169. p63 BTAP20/1-680	M	N	F	E	T	S	R	C	A	T	L	Q	Y	C	P	D	P	Y	I	Q	R	F	V	-	-	-	-	-	-	-	E	T	P	A	H	F	S	W	K	E	S	Y	Y	R	S	T	M	-	-
170. p63 TSYP03/1-680	M	N	F	E	T	S	R	C	A	T	L	Q	Y	C	P	D	P	Y	I	Q	R	F	V	-	-	-	-	-	-	-	E	T	P	A	H	F	S	W	K	E	S	Y	Y	R	S	T	M	-	-
171. p63 LAFP20/1-680	M	N	F	E	T	S	R	C	A	T	L	Q	Y	C	P	D	P	Y	I	Q	R	F	V	-	-	-	-	-	-	-	E	T	P	A	H	F	S	W	K	E	S	Y	Y	R	S	T	M	-	-
172. p63 PVAP08/1-680	M	N	F	E	T	S	R	C	A	T	L	Q	Y	C	P	D	P	Y	I	Q	R	F	V	-	-	-	-	-	-	-	E	T	P	A	H	F	S	W	K	E	S	Y	Y	R	S	T	M	-	-
173. p63 Orcinu/1-680	M	N	F	E	T	S	R	C	A	T	L	Q	Y	C	P	D	P	Y	I	Q	R	F	V	-	-	-	-	-	-	-	E	T	P	A	H	F	S	W	K	E	S	Y	Y	R	S	T	M	-	-
174. p63 TTRP11/1-680	M	N	F	E	T	S	R	C	A	T	L	Q	Y	C	P	D	P	Y	I	Q	R	F	V	-	-	-	-	-	-	-	E	T	P	A	H	F	S	W	K	E	S	Y	Y	R	S	T	M	-	-
175. p63 Triche/1-680	M	N	F	E	T	S	R	C	S	T	L	Q	Y	C	P	D	P	Y	I	Q	R	F	V	-	-	-	-	-	-	-	E	T	P	A	H	F	S	W	K	E	S	Y	Y	R	S	T	M	-	-
176. p63 CPOP13/1-680	M	N	F	E	T	P	R	C	A	T	L	Q	Y	C	P	D	P	Y	I	Q	R	F	V	-	-	-	-	-	-	-	E	T	P	G	H	F	S	W	K	E	S	Y	Y	R	S	T	M	-	-
177. p63 MICP04/1-680	M	N	F	E	T	S	R	C	A	T	L	Q	Y	C	P	D	P	Y	I	Q	R	F	V	-	-	-	-	-	-	-	E	T	P	A	H	F	S	W	K	E	S	Y	Y	R	S	T	M	-	-
178. p63 VPAP11/1-680	M	N	F	E	T	S	R	C	A	T	L	Q	Y	C	P	D	P	Y	I	Q	R	F	V	-	-	-	-	-	-	-	E	T	P	A	H	F	S	W	K	E	S	Y	Y	R	S	T	M	-	-
179. p63 Odoben/1-680	M	N	C	E	T	S	R	C	A	T	L	Q	Y	C	P	D	P	Y	I	Q	R	F	V	-	-	-	-	-	-	-	E	T	P	A	H	F	S	W	K	E	S	Y	Y	R	S	T	M	-	-
180. p63 AMEP00/1-680	M	N	C	E	T	S	R	C	A	T	L	Q	Y	C	P	D	P	Y	I	Q	R	F	V	-	-	-	-	-	-	-	E	T	P	A	H	F	S	W	K	E	S	Y	Y	R	S	T	M	-	-
181. p63 FCAP00/1-680	M	N	C	E	T	S	R	C	A	T	L	Q	Y	C	P	D	P	Y	I	Q	R	F	V	-	-	-	-	-	-	-	E	T	P	A	H	F	S	W	K	E	S	Y	Y	R	S	T	M	-	-
182. p63 CAFP20/1-680	M	N	C	G	T	S	R	C	A	T	L	Q	Y	C	P	D	P	Y	I	Q	R	F	V	-	-	-	-	-	-	-	E	T	P	A	H	F	S	W	K	E	S	Y	Y	R	S	T	M	-	-
183. p63 RNOP33/1-680	M	N	F	E	T	S	R	C	A	T	L	Q	Y	C	P	D	P	Y	I	Q	R	F	I	-	-	-	-	-	-	-	E	T	P	S	H	F	S	W	K	E	S	Y	Y	R	S	A	M	-	-
184. p63 MUSP11/1-680	M	N	F	E	T	S	R	C	A	T	L	Q	Y	C	P	D	P	Y	I	Q	R	F	I	-	-	-	-	-	-	-	E	T	P	A	H	F	S	W	K	E	S	Y	Y	R	S	A	M	-	-
185. Myotis dav/1-641	-	-	-	-	-	-	-	-	-	-	-	-	-	-	-	-	-	-	-	-	-	-	-	-	-	-	-	-	-	-	-	-	-	-	-	-	-	-	-	-	-	-	-	-	-	-	M	-	-
186. p63 ECAP16/1-641	-	-	-	-	-	-	-	-	-	-	-	-	-	-	-	-	-	-	-	-	-	-	-	-	-	-	-	-	-	-	-	-	-	-	-	-	-	-	-	-	-	-	-	-	-	-	M	-	-
187. p63 OARP21/1-675	I	N	I	E	T	V	T	L	V	S	F	F	I	-	-	-	-	-	L	L	R	F	V	-	-	-	-	-	-	-	E	T	P	A	H	F	S	W	K	E	S	Y	Y	R	S	T	M	-	-
188. p63 MLUP14/1-660	-	-	-	-	-	-	-	-	-	-	-	-	-	-	-	-	-	-	-	-	R	F	V	-	-	-	-	-	-	-	E	T	P	A	H	F	S	W	K	E	S	Y	Y	R	S	T	M	-	-
189. p63 PPYP16/1-680	M	N	F	E	T	S	R	C	A	T	L	Q	Y	C	P	D	P	Y	I	Q	R	F	V	-	-	-	-	-	-	-	E	T	P	A	H	F	S	W	K	E	S	Y	Y	R	S	T	M	-	-
190. p63 NLEP08/1-680	M	N	F	E	T	S	R	C	A	T	L	Q	Y	C	P	D	P	Y	I	Q	R	F	V	-	-	-	-	-	-	-	E	T	P	A	H	F	S	W	K	E	S	Y	Y	R	S	T	M	-	-
191. p63 PANP03/1-680	M	N	F	E	T	S	R	C	A	T	L	Q	Y	C	P	D	P	Y	I	Q	R	F	V	-	-	-	-	-	-	-	E	T	P	A	H	F	S	W	K	E	S	Y	Y	R	S	T	M	-	-
192. p63 MMUP21/1-680	M	N	F	E	T	S	R	C	A	T	L	Q	Y	C	P	D	P	Y	I	Q	R	F	V	-	-	-	-	-	-	-	E	T	P	A	H	F	S	W	K	E	S	Y	Y	R	S	T	M	-	-
193. p63 PTRP27/1-680	M	N	F	E	T	S	R	C	A	T	L	Q	Y	C	P	D	P	Y	I	Q	R	F	V	-	-	-	-	-	-	-	E	T	P	A	H	F	S	W	K	E	S	Y	Y	R	S	T	M	-	-
194. p63 P26473/1-680	M	N	F	E	T	S	R	C	A	T	L	Q	Y	C	P	D	P	Y	I	Q	R	F	V	-	-	-	-	-	-	-	E	T	P	A	H	F	S	W	K	E	S	Y	Y	R	S	T	M	-	-
195. p63 GGOP20/1-680	M	N	F	E	T	S	R	C	A	T	L	Q	Y	C	P	D	P	Y	I	Q	R	F	V	-	-	-	-	-	-	-	E	T	P	A	H	F	S	W	K	E	S	Y	Y	R	S	T	M	-	-
196. p63 CJAP26/1-641	-	-	-	-	-	-	-	-	-	-	-	-	-	-	-	-	-	-	-	-	-	-	-	-	-	-	-	-	-	-	-	-	-	-	-	-	-	-	-	-	-	-	-	-	-	-	M	-	-
197. p63 DNOP12/1-664	-	-	-	-	-	-	-	-	-	-	-	-	-	-	-	-	P	F	V	L	R	F	V	-	-	-	-	-	-	-	E	T	P	P	H	F	S	W	K	E	S	Y	Y	R	S	T	M	-	-
198. p63 DORP01/1-659	-	-	-	-	-	-	-	-	-	-	-	-	-	-	-	-	-	-	-	-	-	F	I	-	-	-	-	-	-	-	E	T	P	A	H	F	S	W	K	E	S	Y	Y	R	S	T	M	-	-
199. p63 SSCP25/1-678	F	N	F	N	I	Q	Y	H	K	Y	R	N	Y	N	P	S	F	I	F	S	R	F	V	-	-	-	-	-	-	-	E	T	P	A	H	F	S	W	K	E	S	Y	Y	R	S	T	M	-	-
200. p63 TBEP03/1-680	M	N	F	E	T	S	R	C	A	T	L	Q	Y	C	P	D	P	Y	I	Q	R	F	V	-	-	-	-	-	-	-	E	T	P	A	H	F	S	W	K	E	S	Y	Y	R	S	T	M	-	-
201. p63 OANP21/1-675	L	K	Y	S	E	Q	R	C	W	M	L	K	F	-	-	-	-	P	L	C	R	F	V	-	-	-	-	-	-	-	E	T	P	A	H	F	S	W	K	E	S	Y	Y	H	S	T	M	-	-
202. p63 OPRP02/1-680	M	N	F	E	T	S	R	C	A	T	L	Q	Y	C	P	D	P	Y	I	Q	R	F	V	-	-	-	-	-	-	-	E	T	P	A	H	F	S	W	K	E	S	Y	Y	R	S	A	M	-	-
203. p63 MEUP14/1-678	M	N	V	E	P	S	P	Y	P	T	L	P	C	C	P	D	P	F	I	Q	R	F	V	-	-	-	-	-	-	-	D	T	P	A	H	F	S	W	K	E	S	Y	Y	R	S	T	M	-	-
204. p63 MODP18/1-680	M	N	V	D	P	S	P	Y	P	T	L	P	C	C	P	E	P	F	I	Q	R	F	V	-	-	-	-	-	-	-	D	T	P	A	H	F	S	W	K	E	S	Y	Y	R	S	T	M	-	-
205. p63 Gekko /1-641	-	-	-	-	-	-	-	-	-	-	-	-	-	-	-	-	-	-	-	-	-	-	-	-	-	-	-	-	-	-	-	-	-	-	-	-	-	-	-	-	-	-	-	-	-	-	M	-	-
206. p63 SARP11/1-590	M	N	F	E	T	S	R	C	P	T	L	Q	Y	Y	P	D	P	Y	I	Q	R	F	V	-	-	-	-	-	-	-	E	T	P	A	H	F	S	W	K	E	S	Y	Y	R	S	T	M	-	-
207. p63 CHOP09/1-675	M	N	F	E	T	S	R	W	A	T	P	Q	Y	C	P	D	P	Y	I	Q	R	F	V	-	-	-	-	-	-	-	E	T	P	A	H	F	S	W	K	E	S	Y	Y	R	S	S	M	-	-
208. p63 ETEP01/1-581	M	N	F	E	T	S	R	C	A	T	L	E	Y	C	P	D	P	Y	T	Q	R	F	V	-	-	-	-	-	-	-	E	T	P	A	H	F	S	W	K	E	S	Y	Y	R	S	T	M	-	-
209. p63 LACP22/1-633	-	-	-	-	-	-	-	-	-	-	-	-	-	-	-	-	-	-	-	-	-	-	-	-	-	-	-	-	-	-	-	-	-	-	-	-	-	-	-	-	-	-	-	-	-	-	M	-	-
210. p63 PFOP01/1-667	M	N	-	-	-	S	P	Y	A	A	L	Q	Y	Y	P	E	F	P	F	C	R	L	R	-	-	-	-	-	-	-	D	P	S	S	L	L	S	W	R	E	G	S	L	F	T	T	M	-	-
211. p63 3Poeci/1-667	M	N	-	-	-	S	P	Y	A	A	L	Q	Y	Y	P	E	F	P	F	C	R	L	R	-	-	-	-	-	-	-	D	P	S	S	L	L	S	W	R	E	G	S	L	F	T	T	M	-	-
212. p63 2Poeci/1-667	M	N	-	-	-	S	P	Y	A	A	L	Q	Y	Y	P	E	F	P	F	R	R	L	R	-	-	-	-	-	-	-	D	P	S	S	L	L	S	W	R	E	G	S	L	F	T	T	M	-	-
213. p63 4Poeci/1-667	M	N	-	-	-	S	P	Y	A	A	L	Q	Y	Y	P	E	F	P	F	R	R	L	R	-	-	-	-	-	-	-	D	P	S	S	L	L	S	W	R	E	G	S	L	F	T	T	M	-	-
214. p63 Xiphop/1-667	M	N	-	-	-	S	P	Y	A	A	L	Q	Y	Y	P	E	F	P	F	R	R	L	R	-	-	-	-	-	-	-	D	P	S	S	L	L	S	W	R	E	G	S	L	F	T	T	M	-	-
215. p63 Cyprin/1-669	M	N	-	-	-	S	P	Y	T	A	L	Q	Y	Y	P	E	F	P	F	H	R	L	R	-	-	-	-	-	-	-	E	P	S	S	L	L	S	W	S	E	S	S	F	L	T	T	M	-	-
216. p63 Fundul/1-650	-	-	-	-	-	-	-	-	-	-	-	-	-	-	-	-	-	P	-	R	R	L	R	-	-	-	-	-	-	-	D	P	S	T	L	L	S	W	S	E	S	S	F	L	T	A	M	-	-
217. p63 Austro/1-668	M	N	-	-	-	S	P	Y	T	A	V	Q	Y	Y	P	E	F	P	F	H	R	L	R	-	-	-	-	-	-	-	D	P	S	A	C	L	S	W	R	E	S	S	I	L	T	T	-	-	-
218. p63 Cynogl/1-672	M	N	-	-	-	S	P	Y	P	A	V	Q	Y	Y	S	E	F	P	F	H	R	L	R	-	-	-	-	-	-	-	D	T	Q	S	C	L	S	W	R	E	G	S	F	L	N	A	M	-	-
219. p63 Haploc/1-672	M	N	-	-	-	S	P	Y	T	A	V	Q	Y	Y	P	E	F	P	F	R	R	L	R	-	-	-	-	-	-	-	D	P	S	A	R	L	S	W	R	E	G	S	F	L	T	T	M	-	-
220. p63 Maylan/1-672	M	N	-	-	-	S	P	Y	T	A	V	Q	Y	Y	P	E	F	P	F	R	R	L	R	-	-	-	-	-	-	-	D	P	S	A	R	L	S	W	R	E	G	S	F	L	T	T	M	-	-
221. p63 Pundam/1-672	M	N	-	-	-	S	P	Y	T	A	V	Q	Y	Y	P	E	F	P	F	R	R	L	R	-	-	-	-	-	-	-	D	P	S	A	R	L	S	W	R	E	G	S	F	L	T	T	M	-	-
222. p63 ONIP24/1-674	T	K	F	-	I	S	A	L	C	T	P	S	Y	E	P	P	A	Y	V	N	R	L	R	-	-	-	-	-	-	-	D	P	S	A	R	L	S	W	R	E	G	S	F	L	T	T	M	-	-
223. p63 Larimi/1-635	-	-	-	-	-	-	-	-	-	-	-	-	-	-	-	-	-	-	-	-	-	-	-	-	-	-	-	-	-	-	-	-	-	-	-	-	-	-	-	-	-	-	-	-	-	-	M	-	-
224. p63 TRUP08/1-674	-	N	F	D	A	R	R	V	A	D	M	M	V	A	V	L	P	L	V	C	R	L	R	-	-	-	-	-	-	-	D	P	A	S	R	L	S	W	R	D	S	S	F	L	T	T	M	-	-
225. p63 TNIP16/1-657	-	-	-	-	-	-	-	-	-	-	-	-	-	-	-	-	-	-	V	R	S	L	R	-	-	-	-	-	-	-	D	S	T	S	R	L	S	W	R	D	S	S	F	L	T	A	M	-	-
226. p63 ORLP19/1-654	-	-	-	-	-	-	-	-	-	-	-	-	-	-	-	-	-	-	L	R	R	L	R	-	-	-	-	-	-	-	D	P	T	S	R	L	S	W	R	D	S	S	F	L	T	A	M	-	-
227. p63 LOCP06/1-676	M	N	F	E	H	S	P	Y	A	T	L	Q	Y	C	P	E	H	A	F	Q	R	L	R	-	-	-	-	-	-	-	D	P	S	T	C	F	S	W	T	E	S	S	F	L	T	S	M	-	-
228. p63 Callor/1-670	M	N	S	G	H	V	E	C	S	A	L	P	R	I	P	S	L	L	V	F	R	L	A	-	-	-	-	-	-	-	D	P	P	G	R	G	S	W	L	E	S	C	C	H	S	T	M	-	-
229. p63 SHAP08/1-457	-	-	-	-	-	-	-	-	-	-	-	-	-	-	-	-	-	F	F	L	R	F	V	-	-	-	-	-	-	-	D	N	P	A	H	F	S	W	K	E	S	Y	Y	R	S	T	M	-	-
230. p73 Anser /1-646	-	-	-	-	-	-	-	-	-	-	-	-	-	-	-	-	-	-	-	-	-	-	-	-	-	-	-	-	-	-	-	-	T	G	V	I	Y	P	L	S	D	S	P	S	A	K	M	-	-
231. p73 APLP03/1-635	-	-	-	-	-	-	-	-	-	-	-	-	-	-	-	-	-	-	-	-	-	-	-	-	-	-	-	-	-	-	-	-	-	-	-	-	-	-	-	-	-	-	-	-	A	K	M	-	-
232. p73 Apteno/1-632	-	-	-	-	-	-	-	-	-	-	-	-	-	-	-	-	-	-	-	-	-	-	-	-	-	-	-	-	-	-	-	-	-	-	-	-	-	-	-	-	-	-	-	-	-	-	M	-	-
233. p73 1Pygos/1-632	-	-	-	-	-	-	-	-	-	-	-	-	-	-	-	-	-	-	-	-	-	-	-	-	-	-	-	-	-	-	-	-	-	-	-	-	-	-	-	-	-	-	-	-	-	-	M	-	-
234. p73 Nippon/1-632	-	-	-	-	-	-	-	-	-	-	-	-	-	-	-	-	-	-	-	-	-	-	-	-	-	-	-	-	-	-	-	-	-	-	-	-	-	-	-	-	-	-	-	-	-	-	M	-	-
235. p73 Cuculu/1-632	-	-	-	-	-	-	-	-	-	-	-	-	-	-	-	-	-	-	-	-	-	-	-	-	-	-	-	-	-	-	-	-	-	-	-	-	-	-	-	-	-	-	-	-	-	-	M	-	-
236. p73 Cariam/1-626	-	-	-	-	-	-	-	-	-	-	-	-	-	-	-	-	-	-	-	-	-	-	-	-	-	-	-	-	-	-	-	-	-	-	-	-	-	-	-	-	-	-	-	-	-	-	M	-	-
237. p73 Calypt/1-632	-	-	-	-	-	-	-	-	-	-	-	-	-	-	-	-	-	-	-	-	-	-	-	-	-	-	-	-	-	-	-	-	-	-	-	-	-	-	-	-	-	-	-	-	-	-	M	-	-
238. p73 Struth/1-633	-	-	-	-	-	-	-	-	-	-	-	-	-	-	-	-	-	-	-	-	-	-	-	-	-	-	-	-	-	-	-	-	-	-	-	-	-	-	-	-	-	-	-	-	-	-	M	-	-
239. p73 Coturn/1-647	-	-	-	-	-	-	-	-	-	-	-	-	-	-	-	-	-	-	-	-	-	-	-	-	-	-	-	-	-	-	-	-	A	G	V	I	Y	P	L	S	D	S	P	S	V	K	M	-	-
240. p73 2Corvu/1-647	-	-	-	-	-	-	-	-	-	-	-	-	-	-	-	-	-	-	-	-	-	-	-	-	-	-	-	-	-	-	-	-	E	G	V	I	Y	P	L	S	D	S	P	A	L	K	M	-	-
241. p73 Parus /1-647	-	-	-	-	-	-	-	-	-	-	-	-	-	-	-	-	-	-	-	-	-	-	-	-	-	-	-	-	-	-	-	-	E	G	V	I	Y	P	L	S	D	S	P	T	V	K	M	-	-
242. p73 Pseudo/1-647	-	-	-	-	-	-	-	-	-	-	-	-	-	-	-	-	-	-	-	-	-	-	-	-	-	-	-	-	-	-	-	-	E	G	V	I	Y	P	L	S	D	S	P	T	V	K	M	-	-
243. p73 TGUP02/1-635	-	-	-	-	-	-	-	-	-	-	-	-	-	-	-	-	-	-	-	-	-	-	-	-	-	-	-	-	-	-	-	-	-	-	-	-	-	-	-	-	-	-	-	-	V	K	M	-	-
244. p73 FALP10/1-645	-	-	-	-	-	-	-	-	-	-	-	-	-	-	-	-	-	-	-	-	-	-	-	-	-	-	-	-	-	-	-	-	E	G	V	I	Y	P	L	S	D	S	P	A	V	K	M	-	-
245. p73 Serinu/1-633	-	-	-	-	-	-	-	-	-	-	-	-	-	-	-	-	-	-	-	-	-	-	-	-	-	-	-	-	-	-	-	-	-	-	-	-	-	-	-	-	-	-	-	-	-	-	M	-	-
246. p73 Zonotr/1-648	-	-	-	-	-	-	-	-	-	-	-	-	-	-	-	-	-	-	-	-	-	-	-	-	-	-	-	-	-	-	-	-	E	G	V	I	Y	P	L	S	D	S	P	A	L	K	M	-	-
247. p73 Geospi/1-658	-	-	-	-	-	-	-	-	-	-	-	-	-	-	-	-	-	-	-	-	-	-	-	M	K	D	W	R	W	I	P	L	Q	K	V	I	Y	P	L	S	D	S	P	A	L	K	M	-	-
248. p73 Melops/1-647	-	-	-	-	-	-	-	-	-	-	-	-	-	-	-	-	-	-	-	-	-	-	-	-	-	-	-	-	-	-	-	-	A	G	V	L	Y	P	L	P	D	S	P	S	G	K	M	-	-
249. p73 Caprim/1-615	-	-	-	-	-	-	-	-	-	-	-	-	-	-	-	-	-	-	-	-	-	-	-	-	-	-	-	-	-	-	-	-	-	-	-	-	-	-	-	-	-	-	-	-	-	-	M	-	-
250. p73 Charad/1-560	-	-	-	-	-	-	-	-	-	-	-	-	-	-	-	-	-	-	-	-	-	-	-	M	K	D	W	R	W	I	P	L	Q	K	V	I	Y	P	L	S	D	S	P	S	V	K	M	-	-
251. p73 2Pygos/1-528	-	-	-	-	-	-	-	-	-	-	-	-	-	-	-	-	-	-	-	-	-	-	-	-	-	-	-	-	-	-	-	-	-	-	-	-	-	-	-	-	-	-	-	-	-	-	-	-	-
252. p73 PSIP04/1-633	-	-	-	-	-	-	-	-	-	-	-	-	-	-	-	-	-	-	-	-	-	-	-	-	-	-	-	-	-	-	-	-	-	-	-	-	-	-	-	-	-	-	-	-	-	-	M	-	-
253. p73 Tinamu/1-628	-	-	-	-	-	-	-	-	-	-	-	-	-	-	-	-	-	-	-	-	-	-	-	-	-	-	-	-	-	-	-	-	-	-	-	-	-	-	-	-	-	-	-	-	-	-	M	-	-
254. p73 Gallus/1-514	-	-	-	-	-	-	-	-	-	-	-	-	-	-	-	-	-	-	-	-	-	-	-	-	-	-	-	-	-	-	-	-	E	G	V	I	Y	P	L	S	D	S	P	S	V	K	M	-	-
255. p73 Meleag/1-514	-	-	-	-	-	-	-	-	-	-	-	-	-	-	-	-	-	-	-	-	-	-	-	-	-	-	-	-	-	-	-	-	A	G	V	I	Y	P	L	S	D	S	P	S	V	K	M	-	-
256. p73 Manacu/1-456	-	-	-	-	-	-	-	-	-	-	-	-	-	-	-	-	-	-	-	-	-	-	-	-	-	-	-	-	-	-	-	-	-	-	-	-	-	-	-	-	-	-	-	-	-	-	M	-	-
257. p73 ACAP01/1-633	-	-	-	-	-	-	-	-	-	-	-	-	-	-	-	-	-	-	-	-	-	-	-	-	-	-	-	-	-	-	-	-	-	-	-	-	-	-	-	-	-	-	-	-	-	-	M	-	-
258. p73 Chaetu/1-580	-	-	-	-	-	-	-	-	-	-	-	-	-	-	-	-	-	-	-	-	-	-	-	M	K	D	W	R	W	I	P	L	Q	K	V	V	Y	P	L	S	D	S	P	S	A	K	M	-	-
259. p73 XETP10/1-634	-	-	-	-	-	-	-	-	-	-	-	-	-	-	-	-	-	-	-	-	-	-	-	-	-	-	-	-	-	-	-	-	-	-	-	-	-	-	-	-	-	-	-	-	L	K	M	-	-
260. p73 LACP21/1-636	-	-	-	-	-	-	-	-	-	-	-	-	-	-	-	-	-	-	-	-	-	-	-	-	-	-	-	-	-	-	-	-	-	-	-	-	-	-	-	-	-	-	-	-	T	K	M	-	-
261. p73 MEUP00/1-633	-	-	-	-	-	-	-	-	-	-	-	-	-	-	-	-	-	-	-	-	-	-	-	-	-	-	-	-	-	-	-	-	-	-	-	-	-	-	-	-	-	-	-	-	-	-	M	-	-
262. p73 Camelu/1-490	-	-	-	-	-	-	-	-	-	-	-	-	-	-	-	-	-	-	-	-	-	-	-	-	-	-	-	-	-	-	-	-	-	-	-	-	-	-	-	-	-	-	-	-	-	-	-	-	-
263. p73 Chloro/1-635	-	-	-	-	-	-	-	-	-	-	-	-	-	-	-	-	-	-	-	-	-	-	-	-	-	-	-	-	-	-	-	-	-	-	-	-	-	-	-	-	-	-	-	-	-	-	-	M	A
264. p73 CSAP17/1-636	-	-	-	-	-	-	-	-	-	-	-	-	-	-	-	-	-	-	-	-	-	-	-	-	-	-	-	-	-	-	-	-	-	-	-	-	-	-	-	-	-	-	-	-	-	-	M	A	Q
265. p73 GGOP15/1-636	-	-	-	-	-	-	-	-	-	-	-	-	-	-	-	-	-	-	-	-	-	-	-	-	-	-	-	-	-	-	-	-	-	-	-	-	-	-	-	-	-	-	-	-	-	-	M	A	Q
266. p73 P36754/1-636	-	-	-	-	-	-	-	-	-	-	-	-	-	-	-	-	-	-	-	-	-	-	-	-	-	-	-	-	-	-	-	-	-	-	-	-	-	-	-	-	-	-	-	-	-	-	M	A	Q
267. p73 PANP07/1-636	-	-	-	-	-	-	-	-	-	-	-	-	-	-	-	-	-	-	-	-	-	-	-	-	-	-	-	-	-	-	-	-	-	-	-	-	-	-	-	-	-	-	-	-	-	-	M	A	Q
268. p73 Macaca/1-562	-	-	-	-	-	-	-	-	-	-	-	-	-	-	-	-	-	-	-	-	-	-	-	-	-	-	-	-	-	-	-	-	-	-	-	-	-	-	-	-	-	-	-	-	-	-	-	M	A
269. p73 PPYP02/1-522	-	-	-	-	-	-	-	-	-	-	-	-	-	-	-	-	-	-	-	-	-	-	-	-	-	-	-	-	-	-	-	-	-	-	-	-	-	-	-	-	-	-	-	-	-	-	M	A	Q
270. p73 MMUP21/1-635	-	-	-	-	-	-	-	-	-	-	-	-	-	-	-	-	-	-	-	-	-	-	-	-	-	-	-	-	-	-	-	-	-	-	-	-	-	-	-	-	-	-	-	-	-	-	M	A	Q
271. p73 OGAP05/1-639	-	-	-	-	-	-	-	-	-	-	-	-	-	-	-	-	-	-	-	-	-	-	-	-	-	-	-	-	-	-	-	-	-	-	-	-	-	-	-	-	-	-	-	-	-	-	M	A	Q
272. p73 Hetero/1-636	-	-	-	-	-	-	-	-	-	-	-	-	-	-	-	-	-	-	-	-	-	-	-	-	-	-	-	-	-	-	-	-	-	-	-	-	-	-	-	-	-	-	-	-	-	-	M	-	-
273. p73 CPOP09/1-639	-	-	-	-	-	-	-	-	-	-	-	-	-	-	-	-	-	-	-	-	-	-	-	-	-	-	-	-	-	-	-	-	-	-	-	-	-	-	-	-	-	-	-	-	-	-	M	A	Q
274. p73 MUSP10/1-637	-	-	-	-	-	-	-	-	-	-	-	-	-	-	-	-	-	-	-	-	-	-	-	-	-	-	-	-	-	-	-	-	-	-	-	-	-	-	-	M	S	G	S	V	G	E	M	-	-
275. p73 RNOP52/1-654	-	-	-	-	-	-	-	-	-	-	-	-	-	-	-	-	-	-	-	-	-	-	-	-	-	-	-	-	T	D	P	S	R	A	Q	V	Q	P	R	M	S	N	G	V	G	E	M	-	-
276. p73 DORP13/1-637	-	-	-	-	-	-	-	-	-	-	-	-	-	-	-	-	-	-	-	-	-	-	-	-	-	-	-	-	-	-	-	-	-	-	-	-	-	-	-	-	-	-	-	-	-	-	M	A	Q
277. p73 Odoben/1-636	-	-	-	-	-	-	-	-	-	-	-	-	-	-	-	-	-	-	-	-	-	-	-	-	-	-	-	-	-	-	-	-	-	-	-	-	-	-	-	-	-	-	-	-	-	-	M	-	-
278. p73 CAFP28/1-660	-	-	-	-	-	-	-	-	-	-	-	-	-	-	-	-	-	-	-	-	-	-	-	H	R	P	P	P	S	G	P	G	S	A	K	S	K	P	P	S	G	P	G	A	G	K	M	-	-
279. p73 AMEP09/1-639	-	-	-	-	-	-	-	-	-	-	-	-	-	-	-	-	-	-	-	-	-	-	-	-	-	-	-	-	-	-	-	-	-	-	-	-	-	-	-	-	-	-	-	-	E	K	M	-	-
280. p73 FCAP10/1-632	-	-	-	-	-	-	-	-	-	-	-	-	-	-	-	-	-	-	-	-	-	-	-	-	-	-	-	-	-	-	-	-	-	-	-	-	-	-	-	-	-	-	-	-	-	-	M	-	-
281. p73 Orcinu/1-638	-	-	-	-	-	-	-	-	-	-	-	-	-	-	-	-	-	-	-	-	-	-	-	-	-	-	-	-	-	-	-	-	-	-	-	-	-	-	-	-	-	-	-	-	-	-	M	-	-
282. p73 TTRP03/1-637	-	-	-	-	-	-	-	-	-	-	-	-	-	-	-	-	-	-	-	-	-	-	-	-	-	-	-	-	-	-	-	-	-	-	-	-	-	-	-	-	-	-	-	-	-	-	M	-	-
283. p73 OARP17/1-634	-	-	-	-	-	-	-	-	-	-	-	-	-	-	-	-	-	-	-	-	-	-	-	-	-	-	-	-	-	-	-	-	-	-	-	-	-	-	-	-	-	-	-	-	-	-	M	S	Q
284. p73 BTAP07/1-639	-	-	-	-	-	-	-	-	-	-	-	-	-	-	-	-	-	-	-	-	-	-	-	-	-	-	-	-	-	-	-	-	-	-	-	-	-	-	-	-	-	-	-	-	-	-	M	S	Q
285. p73 EEUP11/1-623	-	-	-	-	-	-	-	-	-	-	-	-	-	-	-	-	-	-	-	-	-	-	-	-	-	-	-	-	-	-	-	-	-	-	-	-	-	-	-	-	-	-	-	-	-	-	M	-	-
286. p73 Triche/1-635	-	-	-	-	-	-	-	-	-	-	-	-	-	-	-	-	-	-	-	-	-	-	-	-	-	-	-	-	-	-	-	-	-	-	-	-	-	-	-	-	-	-	-	-	-	-	M	-	-
287. p73 PCAP00/1-597	-	-	-	-	-	-	-	-	-	-	-	-	-	-	-	-	-	-	-	-	-	-	-	-	-	-	-	-	-	-	-	-	-	-	-	-	-	-	-	-	-	-	-	-	-	-	M	-	-
288. p73 Ovis a/1-613	-	-	-	-	-	-	-	-	-	-	-	-	-	-	-	-	-	-	-	-	-	-	-	-	-	-	-	-	-	-	-	-	-	-	-	-	-	-	-	-	-	-	-	-	-	-	-	-	-
289. p73 PVAP08/1-627	-	-	-	-	-	-	-	-	-	-	-	-	-	-	-	-	-	-	-	-	-	-	-	-	-	-	-	-	-	-	-	-	-	-	-	-	-	-	-	-	-	-	-	-	-	-	M	S	Q
290. p73 Barbus/1-635	-	-	-	-	-	-	-	-	-	-	-	-	-	-	-	-	-	-	-	-	-	-	-	-	-	-	-	-	-	-	-	-	-	-	-	-	-	-	-	-	-	-	-	-	-	-	M	-	-
291. p73 DARP10/1-637	-	-	-	-	-	-	-	-	-	-	-	-	-	-	-	-	-	-	-	-	-	-	-	-	-	-	-	-	-	-	-	-	-	-	-	-	-	-	-	-	-	-	-	-	-	-	M	-	-
292. p73 AMXP14/1-641	-	-	-	-	-	-	-	-	-	-	-	-	-	-	-	-	-	-	-	-	-	-	-	-	-	-	-	-	-	-	-	-	-	-	-	-	-	-	-	-	-	-	-	M	S	K	M	-	-
293. p73 Sinocy/1-405	-	-	-	-	-	-	-	-	-	-	-	-	-	-	-	-	-	-	-	-	-	-	-	-	-	-	-	-	-	-	-	-	-	-	-	-	-	-	-	-	-	-	-	-	-	-	M	-	-
294. p73 LOCP06/1-662	-	-	-	-	-	-	-	-	-	-	-	-	-	-	-	-	-	-	-	-	-	-	-	M	K	D	R	R	W	I	P	L	Q	R	V	I	Y	P	S	V	D	Y	A	L	A	K	M	-	-
295. p73 1Corvu/1-602	-	-	-	-	-	-	-	-	-	-	-	-	-	-	-	-	-	-	-	-	-	-	-	M	K	D	W	R	W	I	P	L	Q	K	V	I	Y	P	L	S	D	S	P	A	L	K	M	-	-
296. p73 Clupea/1-677	-	-	-	-	-	-	-	-	-	-	-	-	-	-	-	-	-	-	-	-	-	-	-	M	K	D	W	R	W	L	P	L	Q	R	V	I	C	P	S	V	D	C	P	S	A	K	M	-	-
297. p73 Mustel/1-364	-	-	-	-	-	-	-	-	-	-	-	-	-	-	-	-	-	-	-	-	-	-	-	-	-	-	-	-	-	-	-	-	-	-	-	-	-	-	-	-	-	P	G	A	E	K	M	-	-
298. p73 Callor/1-630	-	-	-	-	-	-	-	-	-	-	-	-	-	-	-	-	-	-	-	-	-	-	-	-	-	-	-	-	-	-	-	-	-	-	-	-	-	-	-	-	-	-	-	-	-	-	M	-	-
299. p73 1Poeci/1-633	-	-	-	-	-	-	-	-	-	-	-	-	-	-	-	-	-	-	-	-	-	-	-	-	-	-	-	-	-	-	-	-	-	-	-	-	-	-	-	-	-	-	-	-	F	K	M	-	-
300. p73 2Poeci/1-693	-	-	-	-	-	-	-	-	-	-	-	-	-	-	-	-	-	-	-	-	-	-	-	M	K	D	W	H	W	M	P	F	Q	R	A	I	C	P	S	S	D	C	P	S	F	K	M	-	-
301. p73 3Poeci/1-693	-	-	-	-	-	-	-	-	-	-	-	-	-	-	-	-	-	-	-	-	-	-	-	M	K	D	W	N	W	M	P	F	Q	R	A	I	C	P	S	S	D	C	P	S	F	K	M	-	-
302. p73 4Poeci/1-693	-	-	-	-	-	-	-	-	-	-	-	-	-	-	-	-	-	-	-	-	-	-	-	M	K	D	W	H	W	M	P	F	Q	R	A	I	C	P	S	S	D	C	P	S	F	K	M	-	-
303. p73 Cyprin/1-670	-	-	-	-	-	-	-	-	-	-	-	-	-	-	-	-	-	-	-	-	-	-	-	-	-	-	-	-	-	-	-	-	-	-	-	-	-	-	-	-	-	-	-	-	-	-	M	-	-
304. p73 Austro/1-693	-	-	-	-	-	-	-	-	-	-	-	-	-	-	-	-	-	-	-	-	-	-	-	M	K	D	W	H	Y	I	P	T	Q	R	V	T	C	P	S	P	D	C	P	S	F	K	M	-	-
305. p73 Cynogl/1-694	-	-	-	-	-	-	-	-	-	-	-	-	-	-	-	-	-	-	-	-	-	-	-	M	K	D	W	R	W	I	P	L	Q	R	V	I	Y	P	S	P	D	Y	P	S	S	K	M	-	-
306. p73 Haploc/1-670	-	-	-	-	-	-	-	-	-	-	-	-	-	-	-	-	-	-	-	-	-	-	-	-	-	-	-	-	-	-	-	-	-	-	-	-	-	-	-	-	-	-	-	-	-	-	M	-	-
307. p73 Maylan/1-670	-	-	-	-	-	-	-	-	-	-	-	-	-	-	-	-	-	-	-	-	-	-	-	-	-	-	-	-	-	-	-	-	-	-	-	-	-	-	-	-	-	-	-	-	-	-	M	-	-
308. p73 Neolam/1-670	-	-	-	-	-	-	-	-	-	-	-	-	-	-	-	-	-	-	-	-	-	-	-	-	-	-	-	-	-	-	-	-	-	-	-	-	-	-	-	-	-	-	-	-	-	-	M	-	-
309. p73 ONIP02/1-670	-	-	-	-	-	-	-	-	-	-	-	-	-	-	-	-	-	-	-	-	-	-	-	-	-	-	-	-	-	-	-	-	-	-	-	-	-	-	-	-	-	-	-	-	-	-	M	-	-
310. p73 Oreoch/1-693	-	-	-	-	-	-	-	-	-	-	-	-	-	-	-	-	-	-	-	-	-	-	-	M	K	D	W	H	W	I	P	F	Q	R	V	V	C	P	S	P	D	Y	P	S	S	K	M	-	-
311. p73 Pundam/1-693	-	-	-	-	-	-	-	-	-	-	-	-	-	-	-	-	-	-	-	-	-	-	-	M	K	D	W	H	W	I	P	F	Q	R	V	V	C	P	S	P	D	Y	P	S	S	K	M	-	-
312. p73 Stegas/1-693	-	-	-	-	-	-	-	-	-	-	-	-	-	-	-	-	-	-	-	-	-	-	-	M	K	D	W	R	W	I	P	L	Q	R	V	I	C	P	S	P	D	Y	P	S	S	K	M	-	-
313. p73 Larimi/1-693	-	-	-	-	-	-	-	-	-	-	-	-	-	-	-	-	-	-	-	-	-	-	-	M	K	D	W	R	W	I	P	L	Q	R	V	I	C	P	S	P	D	Y	P	S	S	K	M	-	-
314. p73 Nototh/1-659	-	-	-	-	-	-	-	-	-	-	-	-	-	-	-	-	-	-	-	-	-	-	-	-	-	-	-	-	-	-	-	-	-	-	-	-	-	-	-	-	-	-	-	-	-	-	M	-	-
315. p73 GACP08/1-671	-	-	-	-	-	-	-	-	-	-	-	-	-	-	-	-	-	-	-	-	-	-	-	-	-	-	-	-	-	-	-	-	-	-	-	-	-	-	-	-	-	-	-	-	-	-	M	-	-
316. p73 TNIP14/1-667	-	-	-	-	-	-	-	-	-	-	-	-	-	-	-	-	-	-	-	-	-	-	-	-	-	-	-	-	-	-	-	-	-	-	-	-	-	-	-	-	-	-	-	-	-	-	-	-	-
317. p73 TRUP38/1-670	-	-	-	-	-	-	-	-	-	-	-	-	-	-	-	-	-	-	-	-	-	-	-	-	-	-	-	-	-	-	-	-	-	-	-	-	-	-	-	-	-	-	-	-	-	-	M	-	-
318. p73 GMOP16/1-596	-	-	-	-	-	-	-	-	-	-	-	-	-	-	-	-	-	-	-	-	-	-	-	-	-	-	-	-	-	-	-	-	-	-	-	-	-	-	-	-	-	-	-	-	-	-	M	-	-
319. p73 Esox l/1-674	-	-	-	-	-	-	-	-	-	-	-	-	-	-	-	-	-	-	-	-	-	-	-	M	K	D	W	R	W	L	P	L	Q	K	A	F	Y	P	L	V	D	Y	P	P	T	K	M	-	-
320. p73 Salmo /1-674	-	-	-	-	-	-	-	-	-	-	-	-	-	-	-	-	-	-	-	-	-	-	-	M	K	D	W	R	W	L	P	L	Q	K	V	I	C	P	S	V	D	Y	P	L	A	K	M	-	-
321. p73 PTRP00/1-456	-	-	-	-	-	-	-	-	-	-	-	-	-	-	-	-	-	-	-	-	-	-	-	-	-	-	-	-	-	-	-	-	-	-	-	-	-	-	-	-	-	-	-	-	-	-	M	A	Q
322. p73 ETEP07/1-634	-	-	-	-	-	-	-	-	-	-	-	-	-	-	-	-	-	-	-	-	-	-	-	-	-	-	-	-	-	-	-	-	-	-	-	-	-	-	-	-	-	-	-	-	-	-	M	-	-
323. p73 NLEP09/1-617	-	-	-	-	-	-	-	-	-	-	-	-	-	-	-	-	-	-	-	-	-	-	-	-	-	-	-	-	-	-	-	-	-	-	-	-	-	-	-	-	-	-	-	-	-	-	M	A	Q
324. p73 DNOP28/1-612	-	-	-	-	-	-	-	-	-	-	-	-	-	-	-	-	-	-	-	-	-	-	-	-	-	-	-	-	-	-	-	-	-	-	-	-	-	-	-	-	G	P	W	G	G	K	M	-	-
325. p73 SSCP22/1-153	-	-	-	-	-	-	-	-	-	-	-	-	-	-	-	-	-	-	-	-	-	-	-	-	-	-	-	-	-	-	-	-	-	-	-	-	-	-	-	-	-	-	-	M	S	Q	S	-	-
326. B belcheri/1-599	-	-	-	-	-	-	-	-	-	-	-	-	-	-	-	-	-	-	-	-	-	-	-	-	-	-	-	-	-	-	-	-	-	-	-	-	-	-	-	-	-	-	-	-	-	-	-	-	-
327. B floridae/1-598	-	-	-	-	-	-	-	-	-	-	-	-	-	-	-	-	-	-	-	-	-	-	-	-	-	-	-	-	-	-	-	-	-	-	-	-	-	-	-	-	-	-	-	-	-	-	-	-	-
328. Capitella /1-552	-	-	-	-	-	-	-	-	-	-	-	-	-	-	-	-	-	-	-	-	-	-	-	-	-	-	-	-	-	-	-	-	-	-	-	-	-	-	-	-	-	-	-	M	A	N	Q	-	-
329. Mya arenar/1-587	-	-	-	-	-	-	-	-	-	-	-	-	-	-	-	-	-	-	-	-	-	-	-	-	-	-	-	-	-	-	-	-	-	-	-	-	-	-	-	-	M	S	H	E	A	L	H	K	M
330. Spisula so/1-567	-	-	-	-	-	-	-	-	-	-	-	-	-	-	-	-	-	-	-	-	-	-	-	-	-	-	-	-	-	-	-	-	-	-	-	-	-	-	-	-	-	-	-	-	-	-	-	-	-
331. Mytilus ed/1-589	-	-	-	-	-	-	-	-	-	-	-	-	-	-	-	-	-	-	-	-	-	-	-	Y	N	M	P	S	H	N	Y	N	P	G	C	R	F	G	K	F	T	H	H	H	P	I	M	S	Q
332. Mytilus ga/1-418	-	-	-	-	-	-	-	-	-	-	-	-	-	-	-	-	-	-	-	-	-	-	-	-	-	-	-	-	-	-	-	-	-	-	-	-	-	-	-	-	-	-	-	-	-	M	I	V	T
333. Mytilus tr/1-417	-	-	-	-	-	-	-	-	-	-	-	-	-	-	-	-	-	-	-	-	-	-	-	-	-	-	-	-	-	-	-	-	-	-	-	-	-	-	-	-	-	-	-	-	-	-	M	S	Q
334. Crassostre/1-611	G	D	G	D	D	L	I	F	S	P	T	T	I	L	V	Y	A	V	H	G	V	A	L	L	T	G	P	L	R	L	L	Y	G	P	N	L	F	G	K	Y	T	S	K	V	P	P	T	M	S
335. Haliotis t/1-583	-	-	-	-	-	-	-	-	-	-	-	-	-	-	-	-	-	-	-	-	-	-	-	-	-	-	-	-	-	-	-	-	-	-	-	-	-	-	-	-	-	-	-	-	-	-	-	-	M
336. Lottia gig/1-582	-	-	-	-	-	-	-	-	-	-	-	-	-	-	-	-	-	-	-	-	-	-	-	-	-	-	-	-	-	-	-	-	-	-	-	-	-	-	-	-	-	-	-	-	-	M	S	S	S
337. Euprymna s/1-546	-	-	-	-	-	-	-	-	-	-	-	-	-	-	-	-	-	-	-	-	-	-	-	-	-	-	-	-	-	-	-	-	-	-	-	-	-	-	-	-	-	-	-	-	-	-	-	-	-
338. Loligo for/1-543	-	-	-	-	-	-	-	-	-	-	-	-	-	-	-	-	-	-	-	-	-	-	-	-	-	-	-	-	-	-	-	-	-	-	-	-	-	-	-	-	-	-	-	-	-	-	-	-	-
339. CINP03956 /1-444	-	-	-	-	-	-	-	-	-	-	-	-	-	-	-	-	-	-	-	-	-	-	-	-	-	-	-	-	-	-	-	-	-	-	-	-	-	-	-	-	-	-	-	-	-	-	-	-	-
340. CSAVP16940/1-441	-	-	-	-	-	-	-	-	-	-	-	-	-	-	-	-	-	-	-	-	-	-	-	-	-	-	-	-	-	-	-	-	-	-	-	-	-	-	-	-	-	-	-	-	-	-	-	-	-
341. CSAVP16659/1-388	-	-	-	-	-	-	-	-	-	-	-	-	-	-	-	-	-	-	-	-	-	-	-	-	-	-	-	-	-	-	-	-	-	-	-	-	-	-	-	-	-	-	-	-	-	-	F	-	-
342. CINP04447 /1-404	-	-	-	-	-	-	-	-	-	-	-	-	-	-	-	-	-	-	-	-	-	-	-	-	-	-	-	-	-	-	-	-	-	-	-	-	-	-	-	-	-	-	-	-	-	-	M	-	-
343. Trichoplax/1-517	-	-	-	-	-	-	-	-	-	-	-	-	-	-	-	-	-	-	-	-	-	-	-	-	-	-	-	-	-	-	-	-	-	-	-	-	-	-	-	-	-	-	-	-	-	-	-	-	-
344. (331 . 345)	-	-	-	-	-	-	-	-	-	-	-	-	-	-	-	-	-	-	-	-	-	-	-	Y	N	M	P	S	H	N	Y	N	P	G	C	R	F	G	K	F	T	H	H	H	P	I	M	S	Q
345. (332 . 333)	-	-	-	-	-	-	-	-	-	-	-	-	-	-	-	-	-	-	-	-	-	-	-	-	-	-	-	-	-	-	-	-	-	-	-	-	-	-	-	-	-	-	-	-	-	M	M	S	Q
346. (326 . 327)	-	-	-	-	-	-	-	-	-	-	-	-	-	-	-	-	-	-	-	-	-	-	-	-	-	-	-	-	-	-	-	-	-	-	-	-	-	-	-	-	-	-	-	-	-	-	-	-	-
347. (351 . 105)	-	-	-	-	-	-	-	-	-	-	-	-	-	-	-	-	-	-	-	-	-	-	-	-	-	-	-	-	-	-	-	-	-	-	M	E	E	P	Q	S	D	L	-	-	-	-	-	-	-
348. (112 . 113)	-	-	-	-	-	-	-	-	-	-	-	-	-	-	-	-	-	-	-	-	-	-	-	-	-	-	-	-	-	-	-	-	-	-	M	E	E	P	E	S	D	L	-	-	-	-	-	-	-
349. (337 . 338)	-	-	-	-	-	-	-	-	-	-	-	-	-	-	-	-	-	-	-	-	-	-	-	-	-	-	-	-	-	-	-	-	-	-	-	-	-	-	-	-	-	-	-	-	-	-	-	-	-
350. (108 . 109)	-	-	-	-	-	-	-	-	-	-	-	-	-	-	-	-	-	-	-	-	-	-	-	-	-	-	-	-	-	-	-	-	-	-	M	E	E	P	Q	S	D	L	-	-	-	-	-	-	-
351. (106 . 107)	-	-	-	-	-	-	-	-	-	-	-	-	-	-	-	-	-	-	-	-	-	-	-	-	-	-	-	-	-	-	-	-	-	-	M	E	E	P	Q	S	D	L	-	-	-	-	-	-	-
352. (347 . 104)	-	-	-	-	-	-	-	-	-	-	-	-	-	-	-	-	-	-	-	-	-	-	-	-	-	-	-	-	-	-	-	-	-	-	M	E	E	P	Q	S	D	L	-	-	-	-	-	-	-
353. (356 . 354)	-	-	-	-	-	-	-	-	-	-	-	-	-	-	-	-	-	-	-	-	-	-	-	-	-	-	-	-	-	-	-	-	-	-	M	E	E	P	Q	S	D	L	-	-	-	-	-	-	-
354. (110 . 111)	-	-	-	-	-	-	-	-	-	-	-	-	-	-	-	-	-	-	-	-	-	-	-	-	-	-	-	-	-	-	-	-	-	-	M	E	E	P	Q	S	D	L	-	-	-	-	-	-	-
355. (339 . 340)	-	-	-	-	-	-	-	-	-	-	-	-	-	-	-	-	-	-	-	-	-	-	-	-	-	-	-	-	-	-	-	-	-	-	-	-	-	-	-	-	-	-	-	-	-	-	-	-	-
356. (352 . 350)	-	-	-	-	-	-	-	-	-	-	-	-	-	-	-	-	-	-	-	-	-	-	-	-	-	-	-	-	-	-	-	-	-	-	M	E	E	P	Q	S	D	L	-	-	-	-	-	-	-
357. (116 . 117)	-	-	-	-	-	-	-	-	-	-	-	-	-	-	-	-	-	-	-	-	-	-	-	-	-	-	-	-	-	-	-	M	D	Q	A	V	E	E	D	P	D	P	-	-	-	-	-	-	-
358. (8 . 9)	-	-	-	-	-	-	-	-	-	-	-	-	-	-	-	-	-	-	-	-	-	-	-	-	-	-	-	-	-	-	-	-	-	-	-	M	A	E	Q	G	F	E	D	L	Q	L	-	-	-
359. (3 . 4)	-	-	-	-	-	-	-	-	-	-	-	-	-	-	-	-	-	-	-	-	-	-	-	-	-	-	-	-	-	-	-	-	-	-	-	M	E	E	L	D	L	-	-	-	-	-	-	-	-
360. (21 . 23)	-	-	-	-	-	-	-	-	-	-	-	-	-	-	-	-	-	-	-	-	-	-	-	-	-	-	-	-	-	-	-	-	-	-	-	M	-	E	T	N	F	-	-	-	-	-	-	-	-
361. (22 . 366)	-	-	-	-	-	-	-	-	-	-	-	-	-	-	-	-	-	-	-	-	-	-	-	-	-	-	-	-	-	-	-	-	-	-	-	M	-	E	T	N	F	-	-	-	-	-	-	-	-
362. (329 . 330)	-	-	-	-	-	-	-	-	-	-	-	-	-	-	-	-	-	-	-	-	-	-	-	-	-	-	-	-	-	-	-	-	-	-	-	-	-	-	-	-	-	-	-	-	-	L	H	K	M
363. (25 . 26)	-	-	-	-	-	-	-	-	-	-	-	-	-	-	-	-	-	-	-	-	-	-	-	-	-	-	-	-	-	-	-	-	-	-	-	M	E	E	A	D	L	-	-	-	-	-	-	-	-
364. (358 . 10)	-	-	-	-	-	-	-	-	-	-	-	-	-	-	-	-	-	-	-	-	-	-	-	-	-	-	-	-	-	-	-	-	-	-	-	M	A	E	Q	G	F	E	D	L	Q	L	-	-	-
365. (37 . 38)	-	-	-	-	-	-	-	-	-	-	-	-	-	-	-	-	-	-	-	-	-	-	-	-	-	-	-	-	-	-	-	-	-	-	-	M	-	-	-	-	-	-	-	-	-	-	-	-	-
366. (20 . 360)	-	-	-	-	-	-	-	-	-	-	-	-	-	-	-	-	-	-	-	-	-	-	-	-	-	-	-	-	-	-	-	-	-	-	-	M	-	E	T	N	F	-	-	-	-	-	-	-	-
367. (371 . 65)	-	-	-	-	-	-	-	-	-	-	-	-	-	-	-	-	-	-	-	-	-	-	-	-	-	-	-	-	-	-	-	-	-	-	M	E	E	P	Q	S	D	P	-	-	-	-	-	-	-
368. (61 . 62)	-	-	-	-	-	-	-	-	-	-	-	-	-	-	-	-	-	-	-	-	-	-	-	-	-	-	-	-	-	-	-	-	-	-	M	E	E	P	Q	S	D	P	-	-	-	-	-	-	-
369. (60 . 370)	-	-	-	-	-	-	-	-	-	-	-	-	-	-	-	-	-	-	-	-	-	-	-	-	-	-	-	-	-	-	-	-	-	-	M	E	E	P	Q	S	D	P	-	-	-	-	-	-	-
370. (63 . 368)	-	-	-	-	-	-	-	-	-	-	-	-	-	-	-	-	-	-	-	-	-	-	-	-	-	-	-	-	-	-	-	-	-	-	M	E	E	P	Q	S	D	P	-	-	-	-	-	-	-
371. (66 . 67)	-	-	-	-	-	-	-	-	-	-	-	-	-	-	-	-	-	-	-	-	-	-	-	-	-	-	-	-	-	-	-	-	-	-	M	E	E	P	Q	S	D	P	-	-	-	-	-	-	-
372. (378 . 64)	-	-	-	-	-	-	-	-	-	-	-	-	-	-	-	-	-	-	-	-	-	-	-	-	-	-	-	-	-	-	-	-	-	-	M	E	E	P	Q	S	D	P	-	-	-	-	-	-	-
373. (364 . 11)	-	-	-	-	-	-	-	-	-	-	-	-	-	-	-	-	-	-	-	-	-	-	-	-	-	-	-	-	-	-	-	-	-	-	-	M	A	E	Q	G	F	E	D	L	Q	L	-	-	-
374. (54 . 55)	-	-	-	-	-	-	-	-	-	-	-	-	-	-	-	-	-	-	-	-	-	-	-	-	-	-	-	-	-	-	-	-	-	-	M	E	E	P	Q	S	D	L	-	-	-	-	-	-	-
375. (72 . 73)	-	-	-	-	-	-	-	-	-	-	-	-	-	-	-	-	-	-	-	-	-	-	-	-	-	-	-	-	-	-	-	-	-	-	M	E	E	S	Q	A	E	L	-	-	-	-	-	-	-
376. (51 . 52)	-	-	-	-	-	-	-	-	-	-	-	-	-	-	-	-	-	-	-	-	-	-	-	-	-	-	-	-	-	-	-	-	-	-	M	E	E	P	Q	S	D	L	-	-	-	-	-	-	-
377. (96 . 115)	-	-	-	-	-	-	-	-	-	-	-	-	-	-	-	-	-	-	-	-	-	-	-	-	-	-	-	-	-	-	-	-	-	-	-	R	E	D	Q	S	D	I	-	-	-	-	-	-	-
378. (367 . 68)	-	-	-	-	-	-	-	-	-	-	-	-	-	-	-	-	-	-	-	-	-	-	-	-	-	-	-	-	-	-	-	-	-	-	M	E	E	P	Q	S	D	P	-	-	-	-	-	-	-
379. (76 . 382)	-	-	-	-	-	-	-	-	-	-	-	-	-	-	-	-	-	-	-	-	-	-	-	-	-	-	-	-	-	-	-	-	-	-	M	E	E	S	Q	A	E	L	-	-	-	-	-	-	-
380. (353 . 348)	-	-	-	-	-	-	-	-	-	-	-	-	-	-	-	-	-	-	-	-	-	-	-	-	-	-	-	-	-	-	-	-	-	-	M	E	E	P	Q	S	D	L	-	-	-	-	-	-	-
381. (372 . 369)	-	-	-	-	-	-	-	-	-	-	-	-	-	-	-	-	-	-	-	-	-	-	-	-	-	-	-	-	-	-	-	-	-	-	M	E	E	P	Q	S	D	P	-	-	-	-	-	-	-
382. (77 . 78)	-	-	-	-	-	-	-	-	-	-	-	-	-	-	-	-	-	-	-	-	-	-	-	-	-	-	-	-	-	-	-	-	-	-	M	E	E	S	Q	A	E	L	-	-	-	-	-	-	-
383. (24 . 361)	-	-	-	-	-	-	-	-	-	-	-	-	-	-	-	-	-	-	-	-	-	-	-	-	-	-	-	-	-	-	-	-	-	-	-	M	-	E	P	D	F	-	-	-	-	-	-	-	-
384. (16 . 17)	-	-	-	-	-	-	-	-	-	-	-	-	-	-	-	-	-	-	-	-	-	-	-	-	-	-	-	-	-	-	-	-	-	-	-	W	E	S	M	D	P	-	-	-	-	-	-	-	-
385. (376 . 53)	-	-	-	-	-	-	-	-	-	-	-	-	-	-	-	-	-	-	-	-	-	-	-	-	-	-	-	-	-	-	-	-	-	-	M	E	E	P	Q	S	D	L	-	-	-	-	-	-	-
386. (375 . 74)	-	-	-	-	-	-	-	-	-	-	-	-	-	-	-	-	-	-	-	-	-	-	-	-	-	-	-	-	-	-	-	-	-	-	M	E	E	S	Q	A	E	L	-	-	-	-	-	-	-
387. (98 . 99)	-	-	-	-	-	-	-	-	-	-	-	-	-	-	-	-	-	-	-	-	-	-	-	-	-	-	-	-	-	-	-	-	-	-	M	D	D	Q	Q	P	E	V	-	-	-	-	-	-	-
388. (81 . 390)	-	-	-	-	-	-	-	-	-	-	-	-	-	-	-	-	-	-	-	-	-	-	-	-	-	-	-	-	-	-	-	-	-	-	M	Q	D	P	Q	S	E	L	-	-	-	-	-	-	-
389. (407 . 431)	-	-	-	-	-	-	-	-	-	-	-	-	-	-	-	-	-	-	-	-	-	-	-	-	-	-	-	-	-	-	-	-	-	-	M	E	E	P	Q	S	D	L	-	-	-	-	-	-	-
390. (80 . 82)	-	-	-	-	-	-	-	-	-	-	-	-	-	-	-	-	-	-	-	-	-	-	-	-	-	-	-	-	-	-	-	-	-	-	M	Q	D	P	Q	S	E	L	-	-	-	-	-	-	-
391. (75 . 379)	-	-	-	-	-	-	-	-	-	-	-	-	-	-	-	-	-	-	-	-	-	-	-	-	-	-	-	-	-	-	-	-	-	-	M	E	E	S	Q	S	E	L	-	-	-	-	-	-	-
392. (381 . 69)	-	-	-	-	-	-	-	-	-	-	-	-	-	-	-	-	-	-	-	-	-	-	-	-	-	-	-	-	-	-	-	-	-	-	M	E	E	P	Q	S	D	L	-	-	-	-	-	-	-
393. (90 . 398)	-	-	-	-	-	-	-	-	-	-	-	-	-	-	-	-	-	-	-	-	-	-	-	-	-	-	-	-	-	-	-	-	-	-	M	E	E	S	Q	S	D	M	-	-	-	-	-	-	-
394. (83 . 388)	-	-	-	-	-	-	-	-	-	-	-	-	-	-	-	-	-	-	-	-	-	-	-	-	-	-	-	-	-	-	-	-	-	-	M	Q	E	P	Q	S	E	L	-	-	-	-	-	-	-
395. (406 . 391)	-	-	-	-	-	-	-	-	-	-	-	-	-	-	-	-	-	-	-	-	-	-	-	-	-	-	-	-	-	-	-	-	-	-	M	E	E	S	Q	S	E	L	-	-	-	-	-	-	-
396. (334 . 344)	-	-	-	-	-	-	-	-	-	-	-	-	-	-	-	-	-	-	-	-	-	-	-	-	-	-	-	-	-	-	-	-	-	-	-	-	-	-	-	-	-	-	-	-	-	L	T	S	M
397. (401 . 34)	-	-	-	-	-	-	-	-	-	-	-	-	-	-	-	-	-	-	-	-	-	-	-	-	-	-	-	-	-	-	-	-	-	-	-	M	A	D	L	A	E	-	-	-	-	-	-	-	-
398. (88 . 89)	-	-	-	-	-	-	-	-	-	-	-	-	-	-	-	-	-	-	-	-	-	-	-	-	-	-	-	-	-	-	-	-	-	-	M	E	E	S	Q	S	D	M	-	-	-	-	-	-	-
399. (392 . 70)	-	-	-	-	-	-	-	-	-	-	-	-	-	-	-	-	-	-	-	-	-	-	-	-	-	-	-	-	-	-	-	-	-	-	M	E	E	P	Q	S	D	L	-	-	-	-	-	-	-
400. (385 . 408)	-	-	-	-	-	-	-	-	-	-	-	-	-	-	-	-	-	-	-	-	-	-	-	-	-	-	-	-	-	-	-	-	-	-	M	E	E	P	Q	S	D	L	-	-	-	-	-	-	-
401. (438 . 32)	-	-	-	-	-	-	-	-	-	-	-	-	-	-	-	-	-	-	-	-	-	-	-	-	-	-	-	-	-	-	-	-	-	-	-	-	-	-	M	A	D	-	-	-	-	-	-	-	-
402. (58 . 59)	-	-	-	-	-	-	-	-	-	-	-	-	-	-	-	-	-	-	-	-	-	-	-	-	-	-	-	-	-	-	-	-	-	-	M	E	E	P	Q	S	D	L	-	-	-	-	-	-	-
403. (56 . 101)	-	-	-	-	-	-	-	-	-	-	-	-	-	-	-	-	-	-	-	-	-	-	-	-	-	-	-	-	-	-	-	-	-	-	M	E	E	S	Q	S	D	L	-	-	-	-	-	-	-
404. (1 . 2)	-	-	-	-	-	-	-	-	-	-	-	-	-	-	-	-	-	-	-	-	-	-	-	-	-	-	-	-	-	-	-	-	-	-	-	M	E	P	S	S	E	T	-	-	-	-	-	-	-
405. (84 . 394)	-	-	-	-	-	-	-	-	-	-	-	-	-	-	-	-	-	-	-	-	-	-	-	-	-	-	-	-	-	-	-	-	-	-	M	Q	E	P	Q	S	E	L	-	-	-	-	-	-	-
406. (386 . 79)	-	-	-	-	-	-	-	-	-	-	-	-	-	-	-	-	-	-	-	-	-	-	-	-	-	-	-	-	-	-	-	-	-	-	M	E	E	S	Q	S	E	L	-	-	-	-	-	-	-
407. (415 . 93)	-	-	-	-	-	-	-	-	-	-	-	-	-	-	-	-	-	-	-	-	-	-	-	-	-	-	-	-	-	-	-	-	-	-	M	E	E	P	Q	S	D	L	-	-	-	-	-	-	-
408. (57 . 421)	-	-	-	-	-	-	-	-	-	-	-	-	-	-	-	-	-	-	-	-	-	-	-	-	-	-	-	-	-	-	-	-	-	-	M	E	E	P	Q	S	D	L	-	-	-	-	-	-	-
409. (399 . 85)	-	-	-	-	-	-	-	-	-	-	-	-	-	-	-	-	-	-	-	-	-	-	-	-	-	-	-	-	-	-	-	-	-	-	M	E	E	P	Q	S	D	L	-	-	-	-	-	-	-
410. (433 . 417)	-	-	-	-	-	-	-	-	-	-	-	-	-	-	-	-	-	-	-	-	-	-	-	-	-	-	-	-	-	-	-	-	-	-	M	E	E	P	Q	S	D	L	-	-	-	-	-	-	-
411. (363 . 383)	-	-	-	-	-	-	-	-	-	-	-	-	-	-	-	-	-	-	-	-	-	-	-	-	-	-	-	-	-	-	-	-	-	-	-	M	E	E	L	D	L	-	-	-	-	-	-	-	-
412. (365 . 418)	-	-	-	-	-	-	-	-	-	-	-	-	-	-	-	-	-	-	-	-	-	-	-	-	-	-	-	-	-	-	-	-	-	-	-	M	-	-	-	-	-	-	-	-	-	-	-	-	-
413. (123 . 124)	-	-	-	-	-	-	-	-	-	-	-	-	-	-	-	-	-	-	-	-	-	-	-	-	-	-	-	-	-	-	-	M	E	P	M	-	-	-	-	L	D	P	G	L	E	-	-	-	-
414. (335 . 396)	-	-	-	-	-	-	-	-	-	-	-	-	-	-	-	-	-	-	-	-	-	-	-	-	-	-	-	-	-	-	-	-	-	-	-	-	-	-	-	-	-	-	-	-	-	L	T	S	M
415. (380 . 114)	-	-	-	-	-	-	-	-	-	-	-	-	-	-	-	-	-	-	-	-	-	-	-	-	-	-	-	-	-	-	-	-	-	-	M	E	E	P	Q	S	D	L	-	-	-	-	-	-	-
416. (435 . 423)	-	-	-	-	-	-	-	-	-	-	-	-	-	-	-	-	-	-	-	-	-	-	-	-	-	-	-	-	-	-	-	-	-	-	-	M	E	E	Q	G	F	-	-	-	-	-	-	-	-
417. (403 . 440)	-	-	-	-	-	-	-	-	-	-	-	-	-	-	-	-	-	-	-	-	-	-	-	-	-	-	-	-	-	-	-	-	-	-	M	E	E	P	Q	S	D	L	-	-	-	-	-	-	-
418. (39 . 40)	-	-	-	-	-	-	-	-	-	-	-	-	-	-	-	-	-	-	-	-	-	-	-	-	-	-	-	-	-	-	-	-	-	-	-	M	-	-	-	-	-	-	-	-	-	-	-	-	-
419. (395 . 405)	-	-	-	-	-	-	-	-	-	-	-	-	-	-	-	-	-	-	-	-	-	-	-	-	-	-	-	-	-	-	-	-	-	-	M	E	E	P	Q	S	E	L	-	-	-	-	-	-	-
420. (374 . 402)	-	-	-	-	-	-	-	-	-	-	-	-	-	-	-	-	-	-	-	-	-	-	-	-	-	-	-	-	-	-	-	-	-	-	M	E	E	P	Q	S	D	L	-	-	-	-	-	-	-
421. (71 . 432)	-	-	-	-	-	-	-	-	-	-	-	-	-	-	-	-	-	-	-	-	-	-	-	-	-	-	-	-	-	-	-	-	-	-	M	E	E	P	Q	S	D	L	-	-	-	-	-	-	-
422. (445 . 33)	-	-	-	-	-	-	-	-	-	-	-	-	-	-	-	-	-	-	-	-	-	-	-	-	-	-	-	-	-	-	-	-	-	-	-	-	-	-	M	A	D	-	-	-	-	-	-	-	-
423. (5 . 6)	-	-	-	-	-	-	-	-	-	-	-	-	-	-	-	-	-	-	-	-	-	-	-	-	-	-	-	-	-	-	-	-	-	-	-	M	E	E	F	-	-	-	-	-	-	-	-	-	-
424. (14 . 425)	-	-	-	-	-	-	-	-	-	-	-	-	-	-	-	-	-	-	-	-	-	-	-	-	-	-	-	-	-	-	-	-	-	-	-	M	E	E	E	G	F	-	-	-	-	-	-	-	-
425. (13 . 15)	-	-	-	-	-	-	-	-	-	-	-	-	-	-	-	-	-	-	-	-	-	-	-	-	-	-	-	-	-	-	-	-	-	-	-	M	E	E	E	G	F	-	-	-	-	-	-	-	-
426. (362 . 414)	-	-	-	-	-	-	-	-	-	-	-	-	-	-	-	-	-	-	-	-	-	-	-	-	-	-	-	-	-	-	-	-	-	-	-	-	-	-	-	-	-	-	-	-	-	L	T	S	M
427. (341 . 342)	-	-	-	-	-	-	-	-	-	-	-	-	-	-	-	-	-	-	-	-	-	-	-	-	-	-	-	-	-	-	-	-	-	-	-	-	-	-	-	-	-	-	-	-	-	-	M	-	-
428. (419 . 410)	-	-	-	-	-	-	-	-	-	-	-	-	-	-	-	-	-	-	-	-	-	-	-	-	-	-	-	-	-	-	-	-	-	-	M	E	E	P	Q	S	D	L	-	-	-	-	-	-	-
429. (456 . 428)	-	-	-	-	-	-	-	-	-	-	-	-	-	-	-	-	-	-	-	-	-	-	-	-	-	-	-	-	-	-	-	-	-	-	M	E	E	P	Q	S	D	L	-	-	-	-	-	-	-
430. (389 . 377)	-	-	-	-	-	-	-	-	-	-	-	-	-	-	-	-	-	-	-	-	-	-	-	-	-	-	-	-	-	-	-	-	-	-	M	E	E	P	Q	S	D	L	-	-	-	-	-	-	-
431. (94 . 95)	-	-	-	-	-	-	-	-	-	-	-	-	-	-	-	-	-	-	-	-	-	-	-	-	-	-	-	-	-	-	-	-	-	-	M	E	E	P	Q	S	D	L	-	-	-	-	-	-	-
432. (97 . 393)	-	-	-	-	-	-	-	-	-	-	-	-	-	-	-	-	-	-	-	-	-	-	-	-	-	-	-	-	-	-	-	-	-	-	M	E	E	P	Q	S	D	L	-	-	-	-	-	-	-
433. (409 . 102)	-	-	-	-	-	-	-	-	-	-	-	-	-	-	-	-	-	-	-	-	-	-	-	-	-	-	-	-	-	-	-	-	-	-	M	E	E	P	Q	S	D	L	-	-	-	-	-	-	-
434. (91 . 92)	-	-	-	-	-	-	-	-	-	-	-	-	-	-	-	-	-	-	-	-	-	-	-	-	-	-	-	-	-	-	-	-	-	-	M	E	E	P	P	S	D	L	-	-	-	-	-	-	-
435. (447 . 7)	-	-	-	-	-	-	-	-	-	-	-	-	-	-	-	-	-	-	-	-	-	-	-	-	-	-	-	-	-	-	-	-	-	-	-	M	E	E	Q	G	F	E	D	L	P	L	-	-	-
436. (336 . 426)	-	-	-	-	-	-	-	-	-	-	-	-	-	-	-	-	-	-	-	-	-	-	-	-	-	-	-	-	-	-	-	-	-	-	-	-	-	-	-	-	-	-	-	-	-	M	T	S	M
437. (420 . 400)	-	-	-	-	-	-	-	-	-	-	-	-	-	-	-	-	-	-	-	-	-	-	-	-	-	-	-	-	-	-	-	-	-	-	M	E	E	P	Q	S	D	L	-	-	-	-	-	-	-
438. (422 . 29)	-	-	-	-	-	-	-	-	-	-	-	-	-	-	-	-	-	-	-	-	-	-	-	-	-	-	-	-	-	-	-	-	-	-	-	-	-	-	M	A	D	-	-	-	-	-	-	-	-
439. (387 . 87)	-	-	-	-	-	-	-	-	-	-	-	-	-	-	-	-	-	-	-	-	-	-	-	-	-	-	-	-	-	-	-	-	-	-	M	D	E	P	Q	S	E	L	-	-	-	-	-	-	-
440. (434 . 437)	-	-	-	-	-	-	-	-	-	-	-	-	-	-	-	-	-	-	-	-	-	-	-	-	-	-	-	-	-	-	-	-	-	-	M	E	E	P	Q	S	D	L	-	-	-	-	-	-	-
441. (42 . 43)	-	-	-	-	-	-	-	-	-	-	-	-	-	-	-	-	-	-	-	-	-	-	-	-	-	-	-	-	-	-	-	-	-	-	-	M	E	G	N	M	T	-	-	-	-	-	-	-	-
442. (430 . 429)	-	-	-	-	-	-	-	-	-	-	-	-	-	-	-	-	-	-	-	-	-	-	-	-	-	-	-	-	-	-	-	-	-	-	M	E	E	P	Q	S	D	L	-	-	-	-	-	-	-
443. (127 . 128)	-	-	-	-	-	-	-	-	-	-	-	-	-	-	-	-	-	-	-	-	-	-	-	-	-	-	-	-	-	-	-	M	A	E	-	-	-	-	E	L	E	P	L	L	E	-	-	-	-
444. (357 . 119)	-	-	-	-	-	-	-	-	-	-	-	-	-	-	-	-	-	-	-	-	-	-	-	-	-	-	-	-	-	-	-	M	D	Q	A	A	E	E	D	P	D	P	-	-	-	-	-	-	-
445. (30 . 31)	-	-	-	-	-	-	-	-	-	-	-	-	-	-	-	-	-	-	-	-	-	-	-	-	-	-	-	-	-	-	-	-	-	-	-	-	-	-	-	-	-	-	-	-	-	-	-	-	-
446. (129 . 130)	-	-	-	-	-	-	-	-	-	-	-	-	-	-	-	-	-	-	-	-	-	-	-	-	-	-	-	-	-	-	-	M	A	E	-	-	-	-	D	L	E	P	L	L	E	-	-	-	-
447. (373 . 19)	-	-	-	-	-	-	-	-	-	-	-	-	-	-	-	-	-	-	-	-	-	-	-	-	-	-	-	-	-	-	-	-	-	-	-	M	E	E	Q	G	F	E	D	L	P	L	-	-	-
448. (86 . 100)	-	-	-	-	-	-	-	-	-	-	-	-	-	-	-	-	-	-	-	-	-	-	-	-	-	-	-	-	-	-	-	-	-	-	M	E	E	P	Q	S	E	L	-	-	-	-	-	-	-
449. (397 . 35)	-	-	-	-	-	-	-	-	-	-	-	-	-	-	-	-	-	-	-	-	-	-	-	-	-	-	-	-	-	-	-	-	-	-	-	M	A	D	L	A	E	-	-	-	-	-	-	-	-
450. (41 . 412)	-	-	-	-	-	-	-	-	-	-	-	-	-	-	-	-	-	-	-	-	-	-	-	-	-	-	-	-	-	-	-	-	-	-	-	M	A	Q	-	-	-	-	-	-	-	-	-	-	-
451. (444 . 118)	-	-	-	-	-	-	-	-	-	-	-	-	-	-	-	-	-	-	-	-	-	-	-	-	-	-	-	-	-	-	-	M	D	Q	A	V	E	E	D	P	D	P	-	-	-	-	-	-	-
452. (443 . 457)	-	-	-	-	-	-	-	-	-	-	-	-	-	-	-	-	-	-	-	-	-	-	-	-	-	-	-	-	-	-	-	M	A	E	-	-	-	-	E	L	E	P	L	L	E	-	-	-	-
453. (349 . 436)	-	-	-	-	-	-	-	-	-	-	-	-	-	-	-	-	-	-	-	-	-	-	-	-	-	-	-	-	-	-	-	-	-	-	-	-	-	-	-	-	-	-	-	-	-	M	M	-	-
454. (125 . 413)	-	-	-	-	-	-	-	-	-	-	-	-	-	-	-	-	-	-	-	-	-	-	-	-	-	-	-	-	-	-	-	M	E	P	M	-	-	-	-	L	D	P	G	L	E	-	-	-	-
455. (416 . 12)	-	-	-	-	-	-	-	-	-	-	-	-	-	-	-	-	-	-	-	-	-	-	-	-	-	-	-	-	-	-	-	-	-	-	-	M	E	E	E	G	F	-	-	-	-	-	-	-	-
456. (439 . 448)	-	-	-	-	-	-	-	-	-	-	-	-	-	-	-	-	-	-	-	-	-	-	-	-	-	-	-	-	-	-	-	-	-	-	M	E	E	P	Q	S	E	L	-	-	-	-	-	-	-
457. (131 . 446)	-	-	-	-	-	-	-	-	-	-	-	-	-	-	-	-	-	-	-	-	-	-	-	-	-	-	-	-	-	-	-	M	A	E	-	-	-	-	E	L	E	P	L	L	E	-	-	-	-
458. (455 . 424)	-	-	-	-	-	-	-	-	-	-	-	-	-	-	-	-	-	-	-	-	-	-	-	-	-	-	-	-	-	-	-	-	-	-	-	M	E	E	E	G	F	-	-	-	-	-	-	-	-
459. (27 . 411)	-	-	-	-	-	-	-	-	-	-	-	-	-	-	-	-	-	-	-	-	-	-	-	-	-	-	-	-	-	-	-	-	-	-	-	M	E	E	L	D	L	-	-	-	-	-	-	-	-
460. (551 . 324)	-	-	-	-	-	-	-	-	-	-	-	-	-	-	-	-	-	-	-	-	-	-	-	-	-	-	-	-	-	-	-	-	-	-	-	-	-	-	-	-	-	-	-	-	-	-	M	-	-
461. (103 . 442)	-	-	-	-	-	-	-	-	-	-	-	-	-	-	-	-	-	-	-	-	-	-	-	-	-	-	-	-	-	-	-	-	-	-	M	E	E	P	Q	S	D	L	-	-	-	-	-	-	-
462. (464 . 18)	-	-	-	-	-	-	-	-	-	-	-	-	-	-	-	-	-	-	-	-	-	-	-	-	-	-	-	-	-	-	-	-	-	-	-	M	E	E	L	D	V	-	-	-	-	-	-	-	-
463. (328 . 453)	-	-	-	-	-	-	-	-	-	-	-	-	-	-	-	-	-	-	-	-	-	-	-	-	-	-	-	-	-	-	-	-	-	-	-	-	-	-	-	-	-	-	-	-	-	M	M	-	-
464. (466 . 465)	-	-	-	-	-	-	-	-	-	-	-	-	-	-	-	-	-	-	-	-	-	-	-	-	-	-	-	-	-	-	-	-	-	-	-	M	E	E	L	D	L	-	-	-	-	-	-	-	-
465. (359 . 384)	-	-	-	-	-	-	-	-	-	-	-	-	-	-	-	-	-	-	-	-	-	-	-	-	-	-	-	-	-	-	-	-	-	-	-	M	E	E	L	D	L	-	-	-	-	-	-	-	-
466. (458 . 479)	-	-	-	-	-	-	-	-	-	-	-	-	-	-	-	-	-	-	-	-	-	-	-	-	-	-	-	-	-	-	-	-	-	-	-	M	E	E	L	D	L	-	-	-	-	-	-	-	-
467. (471 . 301)	-	-	-	-	-	-	-	-	-	-	-	-	-	-	-	-	-	-	-	-	-	-	-	M	K	D	W	H	W	M	P	F	Q	R	A	I	C	P	S	S	D	C	P	S	F	K	M	-	-
468. (325 . 574)	-	-	-	-	-	-	-	-	-	-	-	-	-	-	-	-	-	-	-	-	-	-	-	-	-	-	-	-	-	-	-	-	-	-	-	-	-	-	-	-	-	-	-	-	-	-	M	-	-
469. (467 . 302)	-	-	-	-	-	-	-	-	-	-	-	-	-	-	-	-	-	-	-	-	-	-	-	M	K	D	W	H	W	M	P	F	Q	R	A	I	C	P	S	S	D	C	P	S	F	K	M	-	-
470. (482 . 450)	-	-	-	-	-	-	-	-	-	-	-	-	-	-	-	-	-	-	-	-	-	-	-	-	-	-	-	-	-	-	-	-	-	-	-	M	A	D	L	A	-	-	-	-	-	-	-	-	-
471. (299 . 300)	-	-	-	-	-	-	-	-	-	-	-	-	-	-	-	-	-	-	-	-	-	-	-	M	K	D	W	H	W	M	P	F	Q	R	A	I	C	P	S	S	D	C	P	S	F	K	M	-	-
472. (210 . 211)	M	N	-	-	-	S	P	Y	A	A	L	Q	Y	Y	P	E	F	P	F	C	R	L	R	-	-	-	-	-	-	-	D	P	S	S	L	L	S	W	R	E	G	S	L	F	T	T	M	-	-
473. (212 . 472)	M	N	-	-	-	S	P	Y	A	A	L	Q	Y	Y	P	E	F	P	F	R	R	L	R	-	-	-	-	-	-	-	D	P	S	S	L	L	S	W	R	E	G	S	L	F	T	T	M	-	-
474. (213 . 473)	M	N	-	-	-	S	P	Y	A	A	L	Q	Y	Y	P	E	F	P	F	R	R	L	R	-	-	-	-	-	-	-	D	P	S	S	L	L	S	W	R	E	G	S	L	F	T	T	M	-	-
475. (219 . 220)	M	N	-	-	-	S	P	Y	T	A	V	Q	Y	Y	P	E	F	P	F	R	R	L	R	-	-	-	-	-	-	-	D	P	S	A	R	L	S	W	R	E	G	S	F	L	T	T	M	-	-
476. (475 . 221)	M	N	-	-	-	S	P	Y	T	A	V	Q	Y	Y	P	E	F	P	F	R	R	L	R	-	-	-	-	-	-	-	D	P	S	A	R	L	S	W	R	E	G	S	F	L	T	T	M	-	-
477. (214 . 474)	M	N	-	-	-	S	P	Y	A	A	L	Q	Y	Y	P	E	F	P	F	R	R	L	R	-	-	-	-	-	-	-	D	P	S	S	L	L	S	W	R	E	G	S	L	F	T	T	M	-	-
478. (224 . 225)	-	N	-	-	-	R	R	V	A	D	M	M	V	A	V	L	P	L	V	R	R	L	R	-	-	-	-	-	-	-	D	P	A	S	R	L	S	W	R	D	S	S	F	L	T	T	M	-	-
479. (47 . 459)	-	-	-	-	-	-	-	-	-	-	-	-	-	-	-	-	-	-	-	-	-	-	-	-	-	-	-	-	-	-	-	-	-	-	-	M	E	E	L	D	L	-	-	-	-	-	-	-	-
480. (516 . 454)	-	-	-	-	-	-	-	-	-	-	-	-	-	-	-	-	-	-	-	-	-	-	-	-	-	-	-	-	-	-	-	M	E	P	M	-	-	-	E	L	E	P	D	L	E	-	-	-	-
481. (121 . 122)	-	-	-	-	-	-	-	-	-	-	-	-	-	-	-	-	-	-	-	-	-	-	-	-	-	-	-	-	-	-	-	M	E	Q	-	-	-	-	E	P	D	S	D	V	E	-	-	-	-
482. (441 . 46)	-	-	-	-	-	-	-	-	-	-	-	-	-	-	-	-	-	-	-	-	-	-	-	-	-	-	-	-	-	-	-	-	-	-	-	M	E	G	L	A	A	-	-	-	-	-	-	-	-
483. (476 . 222)	M	N	-	-	-	S	P	Y	T	A	V	Q	Y	Y	P	E	F	P	F	R	R	L	R	-	-	-	-	-	-	-	D	P	S	A	R	L	S	W	R	E	G	S	F	L	T	T	M	-	-
484. (498 . 48)	-	-	-	-	-	-	-	-	-	-	-	-	-	-	-	-	-	-	-	-	-	-	-	-	-	-	-	-	-	-	-	-	-	-	-	M	E	D	L	E	V	-	-	-	-	-	-	-	-
485. (310 . 311)	-	-	-	-	-	-	-	-	-	-	-	-	-	-	-	-	-	-	-	-	-	-	-	M	K	D	W	H	W	I	P	F	Q	R	V	V	C	P	S	P	D	Y	P	S	S	K	M	-	-
486. (307 . 485)	-	-	-	-	-	-	-	-	-	-	-	-	-	-	-	-	-	-	-	-	-	-	-	-	-	-	-	-	-	-	-	-	-	-	-	-	-	-	-	-	-	-	-	-	-	-	M	-	-
487. (306 . 488)	-	-	-	-	-	-	-	-	-	-	-	-	-	-	-	-	-	-	-	-	-	-	-	-	-	-	-	-	-	-	-	-	-	-	-	-	-	-	-	-	-	-	-	-	-	-	M	-	-
488. (308 . 486)	-	-	-	-	-	-	-	-	-	-	-	-	-	-	-	-	-	-	-	-	-	-	-	-	-	-	-	-	-	-	-	-	-	-	-	-	-	-	-	-	-	-	-	-	-	-	M	-	-
489. (309 . 487)	-	-	-	-	-	-	-	-	-	-	-	-	-	-	-	-	-	-	-	-	-	-	-	-	-	-	-	-	-	-	-	-	-	-	-	-	-	-	-	-	-	-	-	-	-	-	M	-	-
490. (316 . 317)	-	-	-	-	-	-	-	-	-	-	-	-	-	-	-	-	-	-	-	-	-	-	-	-	-	-	-	-	-	-	-	-	-	-	-	-	-	-	-	-	-	-	-	-	-	-	M	-	-
491. (469 . 303)	-	-	-	-	-	-	-	-	-	-	-	-	-	-	-	-	-	-	-	-	-	-	-	M	K	D	W	H	W	M	P	F	Q	R	A	I	C	P	S	S	D	C	P	S	F	K	M	-	-
492. (513 . 536)	-	-	-	-	-	-	-	-	-	-	-	-	-	-	-	-	-	-	-	-	-	-	-	-	-	-	-	-	-	-	-	-	-	-	-	-	-	-	-	-	-	-	-	-	-	-	M	A	Q
493. (355 . 427)	-	-	-	-	-	-	-	-	-	-	-	-	-	-	-	-	-	-	-	-	-	-	-	-	-	-	-	-	-	-	-	-	-	-	-	-	-	-	-	-	-	-	-	-	-	-	-	-	-
494. (215 . 216)	M	N	-	-	-	S	P	Y	T	A	L	Q	Y	Y	P	E	F	P	F	R	R	L	R	-	-	-	-	-	-	-	D	P	S	S	L	L	S	W	S	E	S	S	F	L	T	T	M	-	-
495. (494 . 477)	M	N	-	-	-	S	P	Y	T	A	L	Q	Y	Y	P	E	F	P	F	R	R	L	R	-	-	-	-	-	-	-	D	P	S	S	L	L	S	W	R	E	S	S	F	L	T	T	M	-	-
496. (478 . 223)	-	N	-	-	-	S	P	Y	A	A	L	Q	Y	Y	P	E	P	L	F	R	R	L	R	-	-	-	-	-	-	-	D	P	S	S	R	L	S	W	R	E	S	S	F	L	T	T	M	-	-
497. (49 . 510)	-	-	-	-	-	-	-	-	-	-	-	-	-	-	-	-	-	-	-	-	-	-	-	-	-	-	-	-	-	-	-	-	-	-	M	M	E	P	L	S	E	-	-	-	-	-	-	-	-
498. (462 . 28)	-	-	-	-	-	-	-	-	-	-	-	-	-	-	-	-	-	-	-	-	-	-	-	-	-	-	-	-	-	-	-	-	-	-	-	M	E	E	L	D	V	-	-	-	-	-	-	-	-
499. (507 . 481)	-	-	-	-	-	-	-	-	-	-	-	-	-	-	-	-	-	-	-	-	-	-	-	-	-	-	-	-	-	-	-	M	E	Q	A	-	-	-	E	P	D	S	D	V	E	-	-	-	-
500. (483 . 505)	M	N	-	-	-	S	P	Y	T	A	V	Q	Y	Y	P	E	F	P	F	R	R	L	R	-	-	-	-	-	-	-	D	P	S	S	R	L	S	W	R	E	S	S	F	L	T	T	M	-	-
501. (36 . 514)	-	-	-	-	-	-	-	-	-	-	-	-	-	-	-	-	-	-	-	-	-	-	-	-	-	-	-	-	-	-	-	-	-	-	-	M	A	D	L	E	E	-	-	-	-	-	-	-	-
502. (404 . 44)	-	-	-	-	-	-	-	-	-	-	-	-	-	-	-	-	-	-	-	-	-	-	-	-	-	-	-	-	-	-	-	-	-	-	-	M	E	P	L	S	E	T	-	-	-	-	-	-	-
503. (480 . 452)	-	-	-	-	-	-	-	-	-	-	-	-	-	-	-	-	-	-	-	-	-	-	-	-	-	-	-	-	-	-	-	M	A	A	M	-	-	-	E	L	E	P	D	L	E	-	-	-	-
504. (45 . 470)	-	-	-	-	-	-	-	-	-	-	-	-	-	-	-	-	-	-	-	-	-	-	-	-	-	-	-	-	-	-	-	-	-	-	-	M	A	D	L	A	-	-	-	-	-	-	-	-	-
505. (217 . 218)	M	N	-	-	-	S	P	Y	T	A	V	Q	Y	Y	P	E	F	P	F	H	R	L	R	-	-	-	-	-	-	-	D	P	S	S	C	L	S	W	R	E	S	S	F	L	T	T	M	-	-
506. (496 . 511)	M	N	-	-	-	S	P	Y	A	A	L	Q	Y	Y	P	E	P	P	F	R	R	L	R	-	-	-	-	-	-	-	D	P	S	S	R	L	S	W	R	E	S	S	F	L	T	T	M	-	-
507. (451 . 120)	-	-	-	-	-	-	-	-	-	-	-	-	-	-	-	-	-	-	-	-	-	-	-	-	-	-	-	-	-	-	-	M	E	Q	A	-	-	-	D	P	D	P	D	V	E	-	-	-	-
508. (503 . 461)	-	-	-	-	-	-	-	-	-	-	-	-	-	-	-	-	-	-	-	-	-	-	-	-	-	-	-	-	-	-	-	-	-	-	M	M	E	P	Q	S	E	T	-	-	-	-	-	-	-
509. (602 . 493)	-	-	-	-	-	-	-	-	-	-	-	-	-	-	-	-	-	-	-	-	-	-	-	-	-	-	-	-	-	-	-	-	-	-	-	-	-	-	-	-	-	-	-	-	-	-	-	-	-
510. (502 . 508)	-	-	-	-	-	-	-	-	-	-	-	-	-	-	-	-	-	-	-	-	-	-	-	-	-	-	-	-	-	-	-	-	-	-	M	M	E	P	Q	S	E	T	-	-	-	-	-	-	-
511. (500 . 512)	M	N	-	-	-	S	P	Y	T	A	L	Q	Y	Y	P	E	F	P	F	R	R	L	R	-	-	-	-	-	-	-	D	P	S	S	R	L	S	W	R	E	S	S	F	L	T	T	M	-	-
512. (226 . 495)	M	N	-	-	-	S	P	Y	T	A	L	Q	Y	Y	P	E	F	P	F	R	R	L	R	-	-	-	-	-	-	-	D	P	S	S	R	L	S	W	R	E	S	S	F	L	T	T	M	-	-
513. (266 . 321)	-	-	-	-	-	-	-	-	-	-	-	-	-	-	-	-	-	-	-	-	-	-	-	-	-	-	-	-	-	-	-	-	-	-	-	-	-	-	-	-	-	-	-	-	-	-	M	A	Q
514. (449 . 504)	-	-	-	-	-	-	-	-	-	-	-	-	-	-	-	-	-	-	-	-	-	-	-	-	-	-	-	-	-	-	-	-	-	-	-	M	A	D	L	A	E	-	-	-	-	-	-	-	-
515. (509 . 346)	-	-	-	-	-	-	-	-	-	-	-	-	-	-	-	-	-	-	-	-	-	-	-	-	-	-	-	-	-	-	-	-	-	-	-	-	-	-	-	-	-	-	-	-	-	-	-	-	-
516. (499 . 126)	-	-	-	-	-	-	-	-	-	-	-	-	-	-	-	-	-	-	-	-	-	-	-	-	-	-	-	-	-	-	-	M	E	S	A	-	-	-	E	P	E	T	D	V	E	-	-	-	-
517. (491 . 304)	-	-	-	-	-	-	-	-	-	-	-	-	-	-	-	-	-	-	-	-	-	-	-	M	K	D	W	H	W	I	P	L	Q	R	V	I	C	P	S	P	D	C	P	S	F	K	M	-	-
518. (319 . 320)	-	-	-	-	-	-	-	-	-	-	-	-	-	-	-	-	-	-	-	-	-	-	-	M	K	D	W	R	W	L	P	L	Q	K	V	I	C	P	S	V	D	Y	P	L	A	K	M	-	-
519. (540 . 489)	-	-	-	-	-	-	-	-	-	-	-	-	-	-	-	-	-	-	-	-	-	-	-	M	K	D	W	R	W	I	P	L	Q	R	V	I	C	P	S	P	D	Y	P	S	S	K	M	-	-
520. (265 . 492)	-	-	-	-	-	-	-	-	-	-	-	-	-	-	-	-	-	-	-	-	-	-	-	-	-	-	-	-	-	-	-	-	-	-	-	-	-	-	-	-	-	-	-	-	-	-	M	A	Q
521. (263 . 264)	-	-	-	-	-	-	-	-	-	-	-	-	-	-	-	-	-	-	-	-	-	-	-	-	-	-	-	-	-	-	-	-	-	-	-	-	-	-	-	-	-	-	-	-	-	-	M	A	Q
522. (274 . 275)	-	-	-	-	-	-	-	-	-	-	-	-	-	-	-	-	-	-	-	-	-	-	-	-	-	-	-	-	-	-	-	-	-	-	-	-	-	-	-	M	S	N	G	V	G	E	M	-	-
523. (281 . 282)	-	-	-	-	-	-	-	-	-	-	-	-	-	-	-	-	-	-	-	-	-	-	-	-	-	-	-	-	-	-	-	-	-	-	-	-	-	-	-	-	-	-	-	-	-	-	M	-	-
524. (532 . 521)	-	-	-	-	-	-	-	-	-	-	-	-	-	-	-	-	-	-	-	-	-	-	-	-	-	-	-	-	-	-	-	-	-	-	-	-	-	-	-	-	-	-	-	-	-	-	M	A	Q
525. (577 . 565)	-	-	-	-	-	-	-	-	-	-	-	-	-	-	-	-	-	-	-	-	-	-	-	-	-	-	-	-	-	-	-	-	-	-	-	-	-	-	-	-	-	-	-	-	-	-	M	A	Q
526. (314 . 315)	-	-	-	-	-	-	-	-	-	-	-	-	-	-	-	-	-	-	-	-	-	-	-	-	-	-	-	-	-	-	-	-	-	-	-	-	-	-	-	-	-	-	-	-	-	-	M	-	-
527. (519 . 530)	-	-	-	-	-	-	-	-	-	-	-	-	-	-	-	-	-	-	-	-	-	-	-	M	K	D	W	R	W	I	P	L	Q	R	V	I	C	P	S	P	D	Y	P	S	S	K	M	-	-
528. (524 . 520)	-	-	-	-	-	-	-	-	-	-	-	-	-	-	-	-	-	-	-	-	-	-	-	-	-	-	-	-	-	-	-	-	-	-	-	-	-	-	-	-	-	-	-	-	-	-	M	A	Q
529. (291 . 542)	-	-	-	-	-	-	-	-	-	-	-	-	-	-	-	-	-	-	-	-	-	-	-	-	-	-	-	-	-	-	-	-	-	-	-	-	-	-	-	-	-	-	-	-	-	-	M	-	-
530. (313 . 541)	-	-	-	-	-	-	-	-	-	-	-	-	-	-	-	-	-	-	-	-	-	-	-	M	K	D	W	R	W	I	P	L	Q	R	V	I	C	P	S	P	D	Y	P	S	S	K	M	-	-
531. (286 . 287)	-	-	-	-	-	-	-	-	-	-	-	-	-	-	-	-	-	-	-	-	-	-	-	-	-	-	-	-	-	-	-	-	-	-	-	-	-	-	-	-	-	-	-	-	-	-	M	-	-
532. (534 . 267)	-	-	-	-	-	-	-	-	-	-	-	-	-	-	-	-	-	-	-	-	-	-	-	-	-	-	-	-	-	-	-	-	-	-	-	-	-	-	-	-	-	-	-	-	-	-	M	A	Q
533. (284 . 539)	-	-	-	-	-	-	-	-	-	-	-	-	-	-	-	-	-	-	-	-	-	-	-	-	-	-	-	-	-	-	-	-	-	-	-	-	-	-	-	-	-	-	-	-	-	-	M	S	Q
534. (268 . 270)	-	-	-	-	-	-	-	-	-	-	-	-	-	-	-	-	-	-	-	-	-	-	-	-	-	-	-	-	-	-	-	-	-	-	-	-	-	-	-	-	-	-	-	-	-	-	M	A	Q
535. (305 . 526)	-	-	-	-	-	-	-	-	-	-	-	-	-	-	-	-	-	-	-	-	-	-	-	M	K	D	W	R	W	I	P	L	Q	R	V	I	C	P	S	P	D	Y	P	S	S	K	M	-	-
536. (269 . 323)	-	-	-	-	-	-	-	-	-	-	-	-	-	-	-	-	-	-	-	-	-	-	-	-	-	-	-	-	-	-	-	-	-	-	-	-	-	-	-	-	-	-	-	-	-	-	M	A	Q
537. (484 . 501)	-	-	-	-	-	-	-	-	-	-	-	-	-	-	-	-	-	-	-	-	-	-	-	-	-	-	-	-	-	-	-	-	-	-	-	M	E	D	L	E	E	-	-	-	-	-	-	-	-
538. (515 . 463)	-	-	-	-	-	-	-	-	-	-	-	-	-	-	-	-	-	-	-	-	-	-	-	-	-	-	-	-	-	-	-	-	-	-	-	-	-	-	-	-	-	-	-	-	-	-	-	-	-
539. (283 . 288)	-	-	-	-	-	-	-	-	-	-	-	-	-	-	-	-	-	-	-	-	-	-	-	-	-	-	-	-	-	-	-	-	-	-	-	-	-	-	-	-	-	-	-	-	-	-	M	S	Q
540. (517 . 312)	-	-	-	-	-	-	-	-	-	-	-	-	-	-	-	-	-	-	-	-	-	-	-	M	K	D	W	R	W	I	P	L	Q	R	V	I	C	P	S	P	D	Y	P	S	S	K	M	-	-
541. (490 . 535)	-	-	-	-	-	-	-	-	-	-	-	-	-	-	-	-	-	-	-	-	-	-	-	M	K	D	W	R	W	I	P	L	Q	R	V	I	C	P	S	P	D	Y	P	S	S	K	M	-	-
542. (290 . 293)	-	-	-	-	-	-	-	-	-	-	-	-	-	-	-	-	-	-	-	-	-	-	-	-	-	-	-	-	-	-	-	-	-	-	-	-	-	-	-	-	-	-	-	-	-	-	M	-	-
543. (545 . 278)	-	-	-	-	-	-	-	-	-	-	-	-	-	-	-	-	-	-	-	-	-	-	-	-	-	-	-	-	-	-	-	-	-	-	-	-	-	-	-	-	-	-	-	-	G	K	M	-	-
544. (272 . 273)	-	-	-	-	-	-	-	-	-	-	-	-	-	-	-	-	-	-	-	-	-	-	-	-	-	-	-	-	-	-	-	-	-	-	-	-	-	-	-	-	-	-	-	-	-	-	M	A	Q
545. (593 . 277)	-	-	-	-	-	-	-	-	-	-	-	-	-	-	-	-	-	-	-	-	-	-	-	-	-	-	-	-	-	-	-	-	-	-	-	-	-	-	-	-	-	-	-	-	E	K	M	-	-
546. (241 . 242)	-	-	-	-	-	-	-	-	-	-	-	-	-	-	-	-	-	-	-	-	-	-	-	-	-	-	-	-	-	-	-	-	E	G	V	I	Y	P	L	S	D	S	P	T	V	K	M	-	-
547. (246 . 247)	-	-	-	-	-	-	-	-	-	-	-	-	-	-	-	-	-	-	-	-	-	-	-	-	-	-	-	-	-	-	-	-	E	G	V	I	Y	P	L	S	D	S	P	A	L	K	M	-	-
548. (230 . 231)	-	-	-	-	-	-	-	-	-	-	-	-	-	-	-	-	-	-	-	-	-	-	-	-	-	-	-	-	-	-	-	-	T	G	V	I	Y	P	L	S	D	S	P	S	A	K	M	-	-
549. (547 . 245)	-	-	-	-	-	-	-	-	-	-	-	-	-	-	-	-	-	-	-	-	-	-	-	-	-	-	-	-	-	-	-	-	E	G	V	I	Y	P	L	S	D	S	P	A	L	K	M	-	-
550. (240 . 295)	-	-	-	-	-	-	-	-	-	-	-	-	-	-	-	-	-	-	-	-	-	-	-	-	-	-	-	-	-	-	-	-	E	G	V	I	Y	P	L	S	D	S	P	A	L	K	M	-	-
551. (531 . 322)	-	-	-	-	-	-	-	-	-	-	-	-	-	-	-	-	-	-	-	-	-	-	-	-	-	-	-	-	-	-	-	-	-	-	-	-	-	-	-	-	-	-	-	-	-	-	M	-	-
552. (543 . 280)	-	-	-	-	-	-	-	-	-	-	-	-	-	-	-	-	-	-	-	-	-	-	-	-	-	-	-	-	-	-	-	-	-	-	-	-	-	-	-	-	-	-	-	-	-	-	M	-	-
553. (560 . 244)	-	-	-	-	-	-	-	-	-	-	-	-	-	-	-	-	-	-	-	-	-	-	-	-	-	-	-	-	-	-	-	-	E	G	V	I	Y	P	L	S	D	S	P	A	V	K	M	-	-
554. (254 . 255)	-	-	-	-	-	-	-	-	-	-	-	-	-	-	-	-	-	-	-	-	-	-	-	-	-	-	-	-	-	-	-	-	A	G	V	I	Y	P	L	S	D	S	P	S	V	K	M	-	-
555. (232 . 575)	-	-	-	-	-	-	-	-	-	-	-	-	-	-	-	-	-	-	-	-	-	-	-	-	-	-	-	-	-	-	-	-	-	-	-	-	-	-	-	-	-	-	-	-	-	-	M	-	-
556. (553 . 550)	-	-	-	-	-	-	-	-	-	-	-	-	-	-	-	-	-	-	-	-	-	-	-	-	-	-	-	-	-	-	-	-	E	G	V	I	Y	P	L	S	D	S	P	A	V	K	M	-	-
557. (239 . 554)	-	-	-	-	-	-	-	-	-	-	-	-	-	-	-	-	-	-	-	-	-	-	-	-	-	-	-	-	-	-	-	-	A	G	V	I	Y	P	L	S	D	S	P	S	V	K	M	-	-
558. (549 . 243)	-	-	-	-	-	-	-	-	-	-	-	-	-	-	-	-	-	-	-	-	-	-	-	-	-	-	-	-	-	-	-	-	E	G	V	I	Y	P	L	S	D	S	P	A	V	K	M	-	-
559. (234 . 236)	-	-	-	-	-	-	-	-	-	-	-	-	-	-	-	-	-	-	-	-	-	-	-	-	-	-	-	-	-	-	-	-	-	-	-	-	-	-	-	-	-	-	-	-	-	-	M	-	-
560. (558 . 546)	-	-	-	-	-	-	-	-	-	-	-	-	-	-	-	-	-	-	-	-	-	-	-	-	-	-	-	-	-	-	-	-	E	G	V	I	Y	P	L	S	D	S	P	A	V	K	M	-	-
561. (571 . 548)	-	-	-	-	-	-	-	-	-	-	-	-	-	-	-	-	-	-	-	-	-	-	-	-	-	-	-	-	-	-	-	-	A	G	V	I	Y	P	L	S	D	S	P	S	A	K	M	-	-
562. (563 . 566)	-	-	-	-	-	-	-	-	-	-	-	-	-	-	-	-	-	-	-	-	-	-	-	-	-	-	-	-	-	-	-	-	-	-	-	-	-	-	-	-	-	-	-	-	-	-	M	-	-
563. (559 . 235)	-	-	-	-	-	-	-	-	-	-	-	-	-	-	-	-	-	-	-	-	-	-	-	-	-	-	-	-	-	-	-	-	-	-	-	-	-	-	-	-	-	-	-	-	-	-	M	-	-
564. (237 . 248)	-	-	-	-	-	-	-	-	-	-	-	-	-	-	-	-	-	-	-	-	-	-	-	-	-	-	-	-	-	-	-	-	A	G	V	I	Y	P	L	S	D	S	P	S	A	K	M	-	-
565. (271 . 528)	-	-	-	-	-	-	-	-	-	-	-	-	-	-	-	-	-	-	-	-	-	-	-	-	-	-	-	-	-	-	-	-	-	-	-	-	-	-	-	-	-	-	-	-	-	-	M	A	Q
566. (587 . 578)	-	-	-	-	-	-	-	-	-	-	-	-	-	-	-	-	-	-	-	-	-	-	-	-	-	-	-	-	-	-	-	-	-	-	-	-	-	-	-	-	-	-	-	-	-	-	M	-	-
567. (544 . 522)	-	-	-	-	-	-	-	-	-	-	-	-	-	-	-	-	-	-	-	-	-	-	-	-	-	-	-	-	-	-	-	-	-	-	-	-	-	-	-	-	-	-	-	-	-	-	M	A	Q
568. (569 . 562)	-	-	-	-	-	-	-	-	-	-	-	-	-	-	-	-	-	-	-	-	-	-	-	-	-	-	-	-	-	-	-	-	-	-	-	-	-	-	-	-	-	-	-	-	-	-	M	-	-
569. (561 . 564)	-	-	-	-	-	-	-	-	-	-	-	-	-	-	-	-	-	-	-	-	-	-	-	-	-	-	-	-	-	-	-	-	A	G	V	I	Y	P	L	S	D	S	P	S	A	K	M	-	-
570. (523 . 533)	-	-	-	-	-	-	-	-	-	-	-	-	-	-	-	-	-	-	-	-	-	-	-	-	-	-	-	-	-	-	-	-	-	-	-	-	-	-	-	-	-	-	-	-	-	-	M	-	-
571. (556 . 557)	-	-	-	-	-	-	-	-	-	-	-	-	-	-	-	-	-	-	-	-	-	-	-	-	-	-	-	-	-	-	-	-	A	G	V	I	Y	P	L	S	D	S	P	S	V	K	M	-	-
572. (568 . 238)	-	-	-	-	-	-	-	-	-	-	-	-	-	-	-	-	-	-	-	-	-	-	-	-	-	-	-	-	-	-	-	-	-	-	-	-	-	-	-	-	-	-	-	-	-	-	M	-	-
573. (576 . 579)	-	-	-	-	-	-	-	-	-	-	-	-	-	-	-	-	-	-	-	-	-	-	-	-	-	-	-	-	-	-	-	-	-	-	-	-	-	-	-	-	-	-	-	-	-	-	M	-	-
574. (460 . 525)	-	-	-	-	-	-	-	-	-	-	-	-	-	-	-	-	-	-	-	-	-	-	-	-	-	-	-	-	-	-	-	-	-	-	-	-	-	-	-	-	-	-	-	-	-	-	M	-	-
575. (233 . 251)	-	-	-	-	-	-	-	-	-	-	-	-	-	-	-	-	-	-	-	-	-	-	-	-	-	-	-	-	-	-	-	-	-	-	-	-	-	-	-	-	-	-	-	-	-	-	M	-	-
576. (552 . 570)	-	-	-	-	-	-	-	-	-	-	-	-	-	-	-	-	-	-	-	-	-	-	-	-	-	-	-	-	-	-	-	-	-	-	-	-	-	-	-	-	-	-	-	-	-	-	M	-	-
577. (567 . 276)	-	-	-	-	-	-	-	-	-	-	-	-	-	-	-	-	-	-	-	-	-	-	-	-	-	-	-	-	-	-	-	-	-	-	-	-	-	-	-	-	-	-	-	-	-	-	M	A	Q
578. (584 . 555)	-	-	-	-	-	-	-	-	-	-	-	-	-	-	-	-	-	-	-	-	-	-	-	-	-	-	-	-	-	-	-	-	-	-	-	-	-	-	-	-	-	-	-	-	-	-	M	-	-
579. (285 . 581)	-	-	-	-	-	-	-	-	-	-	-	-	-	-	-	-	-	-	-	-	-	-	-	-	-	-	-	-	-	-	-	-	-	-	-	-	-	-	-	-	-	-	-	-	-	-	M	-	-
580. (572 . 253)	-	-	-	-	-	-	-	-	-	-	-	-	-	-	-	-	-	-	-	-	-	-	-	-	-	-	-	-	-	-	-	-	-	-	-	-	-	-	-	-	-	-	-	-	-	-	M	-	-
581. (289 . 468)	-	-	-	-	-	-	-	-	-	-	-	-	-	-	-	-	-	-	-	-	-	-	-	-	-	-	-	-	-	-	-	-	-	-	-	-	-	-	-	-	-	-	-	-	-	-	M	-	-
582. (262 . 573)	-	-	-	-	-	-	-	-	-	-	-	-	-	-	-	-	-	-	-	-	-	-	-	-	-	-	-	-	-	-	-	-	-	-	-	-	-	-	-	-	-	-	-	-	-	-	M	-	-
583. (580 . 252)	-	-	-	-	-	-	-	-	-	-	-	-	-	-	-	-	-	-	-	-	-	-	-	-	-	-	-	-	-	-	-	-	-	-	-	-	-	-	-	-	-	-	-	-	-	-	M	-	-
584. (249 . 258)	-	-	-	-	-	-	-	-	-	-	-	-	-	-	-	-	-	-	-	-	-	-	-	-	-	-	-	-	-	-	-	-	-	-	-	-	-	-	-	-	-	-	-	-	-	-	M	-	-
585. (261 . 582)	-	-	-	-	-	-	-	-	-	-	-	-	-	-	-	-	-	-	-	-	-	-	-	-	-	-	-	-	-	-	-	-	-	-	-	-	-	-	-	-	-	-	-	-	-	-	M	-	-
586. (292 . 529)	-	-	-	-	-	-	-	-	-	-	-	-	-	-	-	-	-	-	-	-	-	-	-	-	-	-	-	-	-	-	-	-	-	-	-	-	-	-	-	-	-	-	-	M	A	K	M	-	-
587. (250 . 256)	-	-	-	-	-	-	-	-	-	-	-	-	-	-	-	-	-	-	-	-	-	-	-	-	-	-	-	-	-	-	-	-	-	-	-	-	-	-	-	-	-	-	-	-	-	-	M	-	-
588. (527 . 318)	-	-	-	-	-	-	-	-	-	-	-	-	-	-	-	-	-	-	-	-	-	-	-	M	K	D	W	R	W	I	P	L	Q	R	V	I	C	P	S	P	D	Y	P	S	S	K	M	-	-
589. (588 . 518)	-	-	-	-	-	-	-	-	-	-	-	-	-	-	-	-	-	-	-	-	-	-	-	M	K	D	W	R	W	I	P	L	Q	R	V	I	C	P	S	V	D	Y	P	L	A	K	M	-	-
590. (583 . 257)	-	-	-	-	-	-	-	-	-	-	-	-	-	-	-	-	-	-	-	-	-	-	-	-	-	-	-	-	-	-	-	-	-	-	-	-	-	-	-	-	-	-	-	-	-	-	M	-	-
591. (600 . 594)	-	-	-	-	-	-	-	-	-	-	-	-	-	-	-	-	-	-	-	-	-	-	-	-	-	-	-	-	-	-	-	-	-	-	-	I	Y	P	L	-	-	-	-	-	A	K	M	-	-
592. (259 . 598)	-	-	-	-	-	-	-	-	-	-	-	-	-	-	-	-	-	-	-	-	-	-	-	-	-	-	-	-	-	-	-	-	-	-	-	-	-	-	-	-	-	-	-	-	A	K	M	-	-
593. (279 . 297)	-	-	-	-	-	-	-	-	-	-	-	-	-	-	-	-	-	-	-	-	-	-	-	-	-	-	-	-	-	-	-	-	-	-	-	-	-	-	-	-	-	-	-	-	E	K	M	-	-
594. (260 . 592)	-	-	-	-	-	-	-	-	-	-	-	-	-	-	-	-	-	-	-	-	-	-	-	-	-	-	-	-	-	-	-	-	-	-	-	-	-	-	-	-	-	-	-	-	A	K	M	-	-
595. (296 . 586)	-	-	-	-	-	-	-	-	-	-	-	-	-	-	-	-	-	-	-	-	-	-	-	M	K	D	W	R	W	I	P	L	Q	R	V	I	C	P	S	V	D	Y	P	L	A	K	M	-	-
596. (589 . 595)	-	-	-	-	-	-	-	-	-	-	-	-	-	-	-	-	-	-	-	-	-	-	-	M	K	D	W	R	W	I	P	L	Q	R	V	I	C	P	S	V	D	Y	P	L	A	K	M	-	-
597. (298 . 591)	-	-	-	-	-	-	-	-	-	-	-	-	-	-	-	-	-	-	-	-	-	-	-	-	-	-	-	-	-	-	-	-	-	-	-	I	Y	P	L	-	-	-	-	-	A	K	M	-	-
598. (590 . 585)	-	-	-	-	-	-	-	-	-	-	-	-	-	-	-	-	-	-	-	-	-	-	-	-	-	-	-	-	-	-	-	-	-	-	-	-	-	-	-	-	-	-	-	-	-	-	M	-	-
599. (537 . 497)	-	-	-	-	-	-	-	-	-	-	-	-	-	-	-	-	-	-	-	-	-	-	-	-	-	-	-	-	-	-	-	-	-	-	-	M	E	D	L	S	E	-	-	-	-	-	-	-	-
600. (596 . 294)	-	-	-	-	-	-	-	-	-	-	-	-	-	-	-	-	-	-	-	-	-	-	-	M	K	D	W	R	W	I	P	L	Q	R	V	I	Y	P	S	V	D	Y	P	L	A	K	M	-	-
601. (50 . 599)	-	-	-	-	-	-	-	-	-	-	-	-	-	-	-	-	-	-	-	-	-	-	-	-	-	-	-	-	-	-	-	-	-	-	-	M	E	D	L	-	-	-	-	-	-	-	-	-	-
602. (603 . 601)	-	-	-	-	-	-	-	-	-	-	-	-	-	-	-	-	-	-	-	-	-	-	-	-	-	-	-	-	-	-	-	-	-	-	-	M	Y	G	L	-	-	-	-	-	-	-	-	-	-
603. (605 . 597)	-	-	-	-	-	-	-	-	-	-	-	-	-	-	-	-	-	-	-	-	-	-	-	-	-	-	-	-	-	-	-	-	-	-	-	I	Y	G	L	-	-	-	-	-	A	T	M	-	-
604. (227 . 506)	M	N	-	-	-	S	P	Y	A	T	L	Q	Y	C	P	E	P	L	F	Q	R	L	R	-	-	-	-	-	-	-	D	P	S	S	R	F	S	W	R	E	S	S	F	L	T	T	M	-	-
605. (606 . 228)	M	N	-	-	-	S	P	C	S	A	L	P	Y	I	P	S	P	L	I	Q	R	L	A	-	-	-	-	-	-	-	D	P	P	G	R	F	S	W	L	E	S	S	Y	L	S	T	M	-	-
606. (607 . 604)	M	N	-	-	-	S	P	Y	A	T	L	Q	Y	C	P	D	P	L	I	Q	R	L	A	-	-	-	-	-	-	-	D	P	P	S	R	F	S	W	K	E	S	S	Y	L	S	T	M	-	-
607. (646 . 209)	M	N	-	-	-	S	P	Y	A	T	L	Q	Y	-	-	-	P	F	I	Q	R	F	V	-	-	-	-	-	-	-	E	T	P	S	H	F	S	W	K	E	S	Y	Y	R	S	T	M	-	-
608. (200 . 651)	M	N	F	E	T	S	R	C	A	T	L	Q	Y	C	P	D	P	Y	I	Q	R	F	V	-	-	-	-	-	-	-	E	T	P	A	H	F	S	W	K	E	S	Y	Y	R	S	T	M	-	-
609. (203 . 204)	M	N	V	E	P	S	P	Y	P	T	L	P	C	C	P	D	P	F	I	Q	R	F	V	-	-	-	-	-	-	-	D	T	P	A	H	F	S	W	K	E	S	Y	Y	R	S	T	M	-	-
610. (208 . 229)	M	N	F	E	T	S	R	C	A	T	L	Q	Y	C	P	D	P	Y	I	Q	R	F	V	-	-	-	-	-	-	-	E	T	P	A	H	F	S	W	K	E	S	Y	Y	R	S	T	M	-	-
611. (136 . 137)	M	N	F	E	A	A	P	F	S	T	L	P	Y	Y	P	D	P	C	I	P	R	F	V	-	-	-	-	-	-	-	E	T	P	S	P	F	S	W	K	E	S	Y	Y	R	S	A	M	-	-
612. (611 . 139)	M	N	F	E	A	A	P	F	S	T	L	P	Y	Y	P	D	P	C	I	P	R	F	V	-	-	-	-	-	-	-	E	T	P	S	P	F	S	W	K	E	S	Y	Y	R	S	A	M	-	-
613. (140 . 141)	M	N	F	E	A	A	P	F	T	T	L	P	Y	Y	P	D	P	C	I	Q	R	F	V	-	-	-	-	-	-	-	E	T	P	S	P	F	S	W	K	E	S	Y	Y	R	S	A	M	-	-
614. (612 . 135)	M	N	F	E	A	A	P	F	T	T	L	P	Y	Y	P	D	P	C	I	Q	R	F	V	-	-	-	-	-	-	-	E	T	P	S	P	F	S	W	K	E	S	Y	Y	R	S	A	M	-	-
615. (133 . 134)	M	N	F	E	A	A	P	F	T	T	L	P	Y	Y	P	D	P	C	I	Q	R	F	V	-	-	-	-	-	-	-	E	T	P	S	P	F	S	W	K	E	S	Y	Y	R	S	A	M	-	-
616. (617 . 615)	M	N	F	E	A	A	P	F	T	T	L	P	Y	Y	P	D	P	C	I	Q	R	F	V	-	-	-	-	-	-	-	E	T	P	S	P	F	S	W	K	E	S	Y	Y	R	S	A	M	-	-
617. (625 . 132)	M	N	F	E	A	A	P	F	T	T	L	P	Y	Y	P	D	P	C	I	Q	R	F	V	-	-	-	-	-	-	-	E	T	P	S	P	F	S	W	K	E	S	Y	Y	R	S	A	M	-	-
618. (614 . 613)	M	N	F	E	A	A	P	F	T	T	L	P	Y	Y	P	D	P	C	I	Q	R	F	V	-	-	-	-	-	-	-	E	T	P	S	P	F	S	W	K	E	S	Y	Y	R	S	A	M	-	-
619. (616 . 142)	M	N	F	E	P	A	P	F	T	T	L	Q	Y	Y	P	D	P	C	I	Q	R	F	V	-	-	-	-	-	-	-	E	T	P	S	P	F	S	W	K	E	S	Y	Y	R	S	A	M	-	-
620. (148 . 149)	M	N	F	E	P	A	P	F	T	T	L	Q	Y	Y	P	D	P	C	I	Q	R	F	V	-	-	-	-	-	-	-	E	T	P	S	H	F	S	W	K	E	S	Y	Y	R	S	A	M	-	-
621. (158 . 620)	M	N	F	E	P	A	P	F	T	T	L	Q	Y	Y	P	D	P	C	I	Q	R	F	V	-	-	-	-	-	-	-	E	T	P	S	H	F	S	W	K	E	S	Y	Y	R	S	A	M	-	-
622. (156 . 157)	M	N	F	E	P	A	P	F	T	T	L	Q	Y	Y	P	D	P	C	I	Q	R	F	V	-	-	-	-	-	-	-	E	T	P	S	Q	F	S	W	K	E	S	Y	Y	R	S	A	M	-	-
623. (150 . 621)	M	N	F	E	P	A	P	F	T	T	L	Q	Y	Y	P	D	P	C	I	Q	R	F	V	-	-	-	-	-	-	-	E	T	P	S	H	F	S	W	K	E	S	Y	Y	R	S	A	M	-	-
624. (162 . 163)	M	N	F	E	A	A	P	F	T	T	L	Q	Y	Y	P	D	P	C	I	Q	R	F	V	-	-	-	-	-	-	-	E	T	P	S	H	F	S	W	K	E	S	Y	Y	R	S	A	M	-	-
625. (618 . 138)	M	N	F	E	A	A	P	F	T	T	L	P	Y	Y	P	D	P	C	I	Q	R	F	V	-	-	-	-	-	-	-	E	T	P	S	P	F	S	W	K	E	S	Y	Y	R	S	A	M	-	-
626. (624 . 161)	M	N	F	E	A	A	P	F	T	T	L	Q	Y	Y	P	D	P	C	I	Q	R	F	V	-	-	-	-	-	-	-	E	T	P	S	H	F	S	W	K	E	S	Y	Y	R	S	A	M	-	-
627. (622 . 623)	M	N	F	E	P	A	P	F	T	T	L	Q	Y	Y	P	D	P	C	I	Q	R	F	V	-	-	-	-	-	-	-	E	T	P	S	H	F	S	W	K	E	S	Y	Y	R	S	A	M	-	-
628. (151 . 152)	M	N	F	E	P	A	P	F	T	T	L	Q	Y	Y	P	D	P	C	I	Q	R	F	V	-	-	-	-	-	-	-	E	T	P	S	H	F	S	W	K	E	S	Y	Y	R	S	A	M	-	-
629. (159 . 160)	M	N	F	E	P	A	P	F	T	T	L	Q	Y	Y	P	D	P	C	I	Q	R	F	V	-	-	-	-	-	-	-	E	T	P	S	H	F	S	W	K	E	S	Y	Y	R	S	A	M	-	-
630. (628 . 633)	M	N	F	E	P	A	P	F	T	T	L	Q	Y	Y	P	D	P	C	I	Q	R	F	V	-	-	-	-	-	-	-	E	T	P	S	H	F	S	W	K	E	S	Y	Y	R	S	A	M	-	-
631. (153 . 155)	M	N	F	E	P	A	P	F	T	T	L	Q	Y	Y	P	D	P	C	I	Q	R	F	V	-	-	-	-	-	-	-	E	T	P	S	H	F	S	W	K	E	S	Y	Y	R	S	A	M	-	-
632. (645 . 639)	M	N	F	E	A	A	P	F	T	T	L	Q	Y	Y	P	D	P	C	I	Q	R	F	V	-	-	-	-	-	-	-	E	T	P	S	H	F	S	W	K	E	S	Y	Y	R	S	A	M	-	-
633. (631 . 627)	M	N	F	E	P	A	P	F	T	T	L	Q	Y	Y	P	D	P	C	I	Q	R	F	V	-	-	-	-	-	-	-	E	T	P	S	H	F	S	W	K	E	S	Y	Y	R	S	A	M	-	-
634. (635 . 630)	M	N	F	E	P	A	P	F	T	T	L	Q	Y	Y	P	D	P	C	I	Q	R	F	V	-	-	-	-	-	-	-	E	T	P	S	H	F	S	W	K	E	S	Y	Y	R	S	A	M	-	-
635. (629 . 166)	M	N	F	E	P	A	P	F	T	T	L	Q	Y	Y	P	D	P	C	I	Q	R	F	V	-	-	-	-	-	-	-	E	T	P	S	H	F	S	W	K	E	S	Y	Y	R	S	A	M	-	-
636. (143 . 144)	M	N	F	E	A	A	P	F	T	T	L	Q	Y	Y	P	D	P	C	I	Q	R	F	V	-	-	-	-	-	-	-	E	T	P	S	H	F	S	W	K	E	S	Y	Y	R	S	A	M	-	-
637. (626 . 638)	M	N	F	E	A	A	P	F	T	T	L	Q	Y	Y	P	D	P	C	I	Q	R	F	V	-	-	-	-	-	-	-	E	T	P	S	H	F	S	W	K	E	S	Y	Y	R	S	A	M	-	-
638. (165 . 632)	M	N	F	E	A	A	P	F	T	T	L	Q	Y	Y	P	D	P	C	I	Q	R	F	V	-	-	-	-	-	-	-	E	T	P	S	H	F	S	W	K	E	S	Y	Y	R	S	A	M	-	-
639. (641 . 634)	M	N	F	E	P	A	P	F	T	T	L	Q	Y	Y	P	D	P	C	I	Q	R	F	V	-	-	-	-	-	-	-	E	T	P	S	H	F	S	W	K	E	S	Y	Y	R	S	A	M	-	-
640. (643 . 147)	M	N	F	E	A	A	P	F	S	T	L	Q	Y	Y	P	E	P	C	I	P	R	F	V	-	-	-	-	-	-	-	E	T	P	S	H	F	S	W	K	E	S	Y	Y	R	S	A	M	-	-
641. (619 . 154)	M	N	F	E	P	A	P	F	T	T	L	Q	Y	Y	P	D	P	C	I	Q	R	F	V	-	-	-	-	-	-	-	E	T	P	S	H	F	S	W	K	E	S	Y	Y	R	S	A	M	-	-
642. (640 . 636)	M	N	F	E	A	A	P	F	T	T	L	Q	Y	Y	P	D	P	C	I	Q	R	F	V	-	-	-	-	-	-	-	E	T	P	S	H	F	S	W	K	E	S	Y	Y	R	S	A	M	-	-
643. (145 . 146)	-	-	-	-	-	-	-	-	-	-	-	-	-	-	-	-	-	-	-	-	R	F	V	-	-	-	-	-	-	-	E	T	P	S	H	F	S	W	K	E	S	Y	Y	R	S	A	M	-	-
644. (642 . 637)	M	N	F	E	A	A	P	F	T	T	L	Q	Y	Y	P	D	P	C	I	Q	R	F	V	-	-	-	-	-	-	-	E	T	P	S	H	F	S	W	K	E	S	Y	Y	R	S	A	M	-	-
645. (164 . 167)	M	N	F	E	A	A	P	F	T	T	L	Q	Y	Y	P	D	P	C	I	Q	R	F	V	-	-	-	-	-	-	-	E	T	P	S	H	F	S	W	K	E	S	Y	Y	R	S	A	M	-	-
646. (650 . 647)	M	N	-	-	-	S	P	Y	A	T	L	Q	Y	-	-	-	P	F	I	Q	R	F	V	-	-	-	-	-	-	-	E	T	P	S	H	F	S	W	K	E	S	Y	Y	R	S	T	M	-	-
647. (205 . 644)	M	N	F	E	A	S	P	Y	A	T	L	Q	Y	C	P	D	P	F	I	Q	R	F	V	-	-	-	-	-	-	-	E	T	P	S	H	F	S	W	K	E	S	Y	Y	R	S	T	M	-	-
648. (665 . 201)	M	N	F	E	T	S	R	C	A	T	L	Q	Y	-	-	-	P	F	I	Q	R	F	V	-	-	-	-	-	-	-	E	T	P	A	H	F	S	W	K	E	S	Y	Y	R	S	T	M	-	-
649. (186 . 661)	M	N	F	E	T	S	R	C	A	T	L	Q	Y	-	-	-	P	F	I	Q	R	F	V	-	-	-	-	-	-	-	E	T	P	A	H	F	S	W	K	E	S	Y	Y	R	S	T	M	-	-
650. (648 . 609)	M	N	F	E	T	S	P	Y	A	T	L	Q	Y	-	-	-	P	F	I	Q	R	F	V	-	-	-	-	-	-	-	E	T	P	A	H	F	S	W	K	E	S	Y	Y	R	S	T	M	-	-
651. (178 . 610)	M	N	F	E	T	S	R	C	A	T	L	Q	Y	C	P	D	P	Y	I	Q	R	F	V	-	-	-	-	-	-	-	E	T	P	A	H	F	S	W	K	E	S	Y	Y	R	S	T	M	-	-
652. (183 . 184)	M	N	F	E	T	S	R	C	A	T	L	Q	Y	C	P	D	P	Y	I	Q	R	F	I	-	-	-	-	-	-	-	E	T	P	A	H	F	S	W	K	E	S	Y	Y	R	S	A	M	-	-
653. (187 . 197)	I	N	I	E	T	V	T	L	V	S	F	F	I	-	-	-	P	F	L	L	R	F	V	-	-	-	-	-	-	-	E	T	P	A	H	F	S	W	K	E	S	Y	Y	R	S	T	M	-	-
654. (193 . 194)	M	N	F	E	T	S	R	C	A	T	L	Q	Y	C	P	D	P	Y	I	Q	R	F	V	-	-	-	-	-	-	-	E	T	P	A	H	F	S	W	K	E	S	Y	Y	R	S	T	M	-	-
655. (195 . 654)	M	N	F	E	T	S	R	C	A	T	L	Q	Y	C	P	D	P	Y	I	Q	R	F	V	-	-	-	-	-	-	-	E	T	P	A	H	F	S	W	K	E	S	Y	Y	R	S	T	M	-	-
656. (191 . 192)	M	N	F	E	T	S	R	C	A	T	L	Q	Y	C	P	D	P	Y	I	Q	R	F	V	-	-	-	-	-	-	-	E	T	P	A	H	F	S	W	K	E	S	Y	Y	R	S	T	M	-	-
657. (656 . 190)	M	N	F	E	T	S	R	C	A	T	L	Q	Y	C	P	D	P	Y	I	Q	R	F	V	-	-	-	-	-	-	-	E	T	P	A	H	F	S	W	K	E	S	Y	Y	R	S	T	M	-	-
658. (657 . 655)	M	N	F	E	T	S	R	C	A	T	L	Q	Y	C	P	D	P	Y	I	Q	R	F	V	-	-	-	-	-	-	-	E	T	P	A	H	F	S	W	K	E	S	Y	Y	R	S	T	M	-	-
659. (658 . 189)	M	N	F	E	T	S	R	C	A	T	L	Q	Y	C	P	D	P	Y	I	Q	R	F	V	-	-	-	-	-	-	-	E	T	P	A	H	F	S	W	K	E	S	Y	Y	R	S	T	M	-	-
660. (659 . 196)	M	N	F	E	T	S	R	C	A	T	L	Q	Y	C	P	D	P	Y	I	Q	R	F	V	-	-	-	-	-	-	-	E	T	P	A	H	F	S	W	K	E	S	Y	Y	R	S	T	M	-	-
661. (199 . 653)	M	N	F	E	T	S	R	C	A	T	L	Q	Y	-	-	-	P	F	I	Q	R	F	V	-	-	-	-	-	-	-	E	T	P	A	H	F	S	W	K	E	S	Y	Y	R	S	T	M	-	-
662. (179 . 180)	M	N	C	E	T	S	R	C	A	T	L	Q	Y	C	P	D	P	Y	I	Q	R	F	V	-	-	-	-	-	-	-	E	T	P	A	H	F	S	W	K	E	S	Y	Y	R	S	T	M	-	-
663. (182 . 662)	M	N	C	E	T	S	R	C	A	T	L	Q	Y	C	P	D	P	Y	I	Q	R	F	V	-	-	-	-	-	-	-	E	T	P	A	H	F	S	W	K	E	S	Y	Y	R	S	T	M	-	-
664. (181 . 663)	M	N	C	E	T	S	R	C	A	T	L	Q	Y	C	P	D	P	Y	I	Q	R	F	V	-	-	-	-	-	-	-	E	T	P	A	H	F	S	W	K	E	S	Y	Y	R	S	T	M	-	-
665. (666 . 649)	M	N	F	E	T	S	R	C	A	T	L	Q	Y	-	-	-	P	F	I	Q	R	F	V	-	-	-	-	-	-	-	E	T	P	A	H	F	S	W	K	E	S	Y	Y	R	S	T	M	-	-
666. (673 . 674)	M	N	F	E	T	S	R	C	A	T	L	Q	Y	C	P	D	P	Y	I	Q	R	F	V	-	-	-	-	-	-	-	E	T	P	A	H	F	S	W	K	E	S	Y	Y	R	S	T	M	-	-
667. (185 . 188)	-	-	-	-	-	-	-	-	-	-	-	-	-	-	-	-	-	-	-	-	R	F	V	-	-	-	-	-	-	-	E	T	P	A	H	F	S	W	K	E	S	Y	Y	R	S	T	M	-	-
668. (678 . 608)	M	N	F	E	T	S	R	C	A	T	L	Q	Y	C	P	D	P	Y	I	Q	R	F	V	-	-	-	-	-	-	-	E	T	P	A	H	F	S	W	K	E	S	Y	Y	R	S	T	M	-	-
669. (173 . 174)	M	N	F	E	T	S	R	C	A	T	L	Q	Y	C	P	D	P	Y	I	Q	R	F	V	-	-	-	-	-	-	-	E	T	P	A	H	F	S	W	K	E	S	Y	Y	R	S	T	M	-	-
670. (177 . 206)	M	N	F	E	T	S	R	C	A	T	L	Q	Y	C	P	D	P	Y	I	Q	R	F	V	-	-	-	-	-	-	-	E	T	P	A	H	F	S	W	K	E	S	Y	Y	R	S	T	M	-	-
671. (198 . 652)	M	N	F	E	T	S	R	C	A	T	L	Q	Y	C	P	D	P	Y	I	Q	R	F	I	-	-	-	-	-	-	-	E	T	P	A	H	F	S	W	K	E	S	Y	Y	R	S	T	M	-	-
672. (172 . 669)	M	N	F	E	T	S	R	C	A	T	L	Q	Y	C	P	D	P	Y	I	Q	R	F	V	-	-	-	-	-	-	-	E	T	P	A	H	F	S	W	K	E	S	Y	Y	R	S	T	M	-	-
673. (675 . 670)	M	N	F	E	T	S	R	C	A	T	L	Q	Y	C	P	D	P	Y	I	Q	R	F	V	-	-	-	-	-	-	-	E	T	P	A	H	F	S	W	K	E	S	Y	Y	R	S	T	M	-	-
674. (667 . 672)	M	N	F	E	T	S	R	C	A	T	L	Q	Y	C	P	D	P	Y	I	Q	R	F	V	-	-	-	-	-	-	-	E	T	P	A	H	F	S	W	K	E	S	Y	Y	R	S	T	M	-	-
675. (677 . 664)	M	N	F	E	T	S	R	C	A	T	L	Q	Y	C	P	D	P	Y	I	Q	R	F	V	-	-	-	-	-	-	-	E	T	P	A	H	F	S	W	K	E	S	Y	Y	R	S	T	M	-	-
676. (170 . 176)	M	N	F	E	T	S	R	C	A	T	L	Q	Y	C	P	D	P	Y	I	Q	R	F	V	-	-	-	-	-	-	-	E	T	P	A	H	F	S	W	K	E	S	Y	Y	R	S	T	M	-	-
677. (682 . 169)	M	N	F	E	T	S	R	C	A	T	L	Q	Y	C	P	D	P	Y	I	Q	R	F	V	-	-	-	-	-	-	-	E	T	P	A	H	F	S	W	K	E	S	Y	Y	R	S	T	M	-	-
678. (660 . 202)	M	N	F	E	T	S	R	C	A	T	L	Q	Y	C	P	D	P	Y	I	Q	R	F	V	-	-	-	-	-	-	-	E	T	P	A	H	F	S	W	K	E	S	Y	Y	R	S	T	M	-	-
679. (676 . 168)	M	N	F	E	T	S	R	C	A	T	L	Q	Y	C	P	D	P	Y	I	Q	R	F	V	-	-	-	-	-	-	-	E	T	P	A	H	F	S	W	K	E	S	Y	Y	R	S	T	M	-	-
680. (171 . 207)	M	N	F	E	T	S	R	C	A	T	L	Q	Y	C	P	D	P	Y	I	Q	R	F	V	-	-	-	-	-	-	-	E	T	P	A	H	F	S	W	K	E	S	Y	Y	R	S	T	M	-	-
681. (175 . 680)	M	N	F	E	T	S	R	C	A	T	L	Q	Y	C	P	D	P	Y	I	Q	R	F	V	-	-	-	-	-	-	-	E	T	P	A	H	F	S	W	K	E	S	Y	Y	R	S	T	M	-	-
682. (683 . 684)	M	N	F	E	T	S	R	C	A	T	L	Q	Y	C	P	D	P	Y	I	Q	R	F	V	-	-	-	-	-	-	-	E	T	P	A	H	F	S	W	K	E	S	Y	Y	R	S	T	M	-	-
683. (668 . 671)	M	N	F	E	T	S	R	C	A	T	L	Q	Y	C	P	D	P	Y	I	Q	R	F	V	-	-	-	-	-	-	-	E	T	P	A	H	F	S	W	K	E	S	Y	Y	R	S	T	M	-	-
684. (679 . 681)	M	N	F	E	T	S	R	C	A	T	L	Q	Y	C	P	D	P	Y	I	Q	R	F	V	-	-	-	-	-	-	-	E	T	P	A	H	F	S	W	K	E	S	Y	Y	R	S	T	M	-	-
	82	83	84	85	86	87	88	89	90	91	92	93	94	95	96	97	98	99	100	101	102	103	104	105	106	107	108	109	110	111	112	113	114	115	116	117	118	119	120	121	122	123	124	125	126	127	128	129	130
1. p53 Xenopu/1-361	-	-	-	-	-	-	-	-	-	-	-	-	-	-	-	-	-	-	-	-	-	-	-	-	-	-	-	-	-	-	-	-	-	-	-	-	-	-	-	-	-	-	-	-	-	-	-	-	-
2. p53 XETP53/1-361	-	-	-	-	-	-	-	-	-	-	-	-	-	-	-	-	-	-	-	-	-	-	-	-	-	-	-	-	-	-	-	-	-	-	-	-	-	-	-	-	-	-	-	-	-	-	-	-	-
3. p53 1Notho/1-306	-	-	-	-	-	-	-	-	-	-	-	-	-	-	-	-	-	-	-	-	-	-	-	-	-	-	-	-	-	-	-	-	-	-	-	-	-	-	-	-	-	-	-	-	-	-	-	-	-
4. p53 2Notho/1-306	-	-	-	-	-	-	-	-	-	-	-	-	-	-	-	-	-	-	-	-	-	-	-	-	-	-	-	-	-	-	-	-	-	-	-	-	-	-	-	-	-	-	-	-	-	-	-	-	-
5. p53 Anabas/1-322	-	-	-	-	-	-	-	-	-	-	-	-	-	-	-	-	-	-	-	-	-	-	-	-	-	-	-	-	-	-	-	-	-	-	-	-	-	-	-	-	-	-	-	-	-	-	-	-	-
6. p53 Epinep/1-322	-	-	-	-	-	-	-	-	-	-	-	-	-	-	-	-	-	-	-	-	-	-	-	-	-	-	-	-	-	-	-	-	-	-	-	-	-	-	-	-	-	-	-	-	-	-	-	-	-
7. p53 Sinipe/1-380	-	-	-	-	-	-	-	-	-	-	-	-	-	-	-	-	-	-	-	-	-	-	-	-	S	-	-	-	-	-	-	-	-	-	-	-	-	-	-	I	S	T	I	P	T	V	T	Y	V
8. p53 Haploc/1-380	-	-	-	-	-	-	-	-	-	-	-	-	-	-	-	-	-	-	-	-	-	-	L	D	T	-	-	-	-	-	-	-	-	-	-	-	-	-	-	I	S	A	V	N	S	S	-	T	G
9. p53 Maylan/1-387	-	-	-	-	-	-	-	-	-	-	-	-	-	-	-	-	-	-	-	-	-	-	L	D	T	-	-	-	-	-	-	-	-	-	-	-	-	-	-	I	S	A	V	N	S	S	T	T	G
10. p53 Neolam/1-351	-	-	-	-	-	-	-	-	-	-	-	-	-	-	-	-	-	-	-	-	-	-	L	D	T	-	-	-	-	-	-	-	-	-	-	-	-	-	-	I	S	A	V	N	S	S	T	T	G
11. p53 ONIP23/1-372	-	-	-	-	-	-	-	-	-	-	-	-	-	-	-	-	-	-	-	-	-	-	-	-	-	-	-	-	-	-	-	-	-	-	-	-	-	-	-	-	-	-	-	-	P	S	T	A	G
12. p53 Platic/1-319	-	-	-	-	-	-	-	-	-	-	-	-	-	-	-	-	-	-	-	-	-	-	-	-	-	-	-	-	-	-	-	-	-	-	-	-	-	-	-	-	-	-	-	-	-	-	-	-	-
13. p53 Tetrao/1-318	-	-	-	-	-	-	-	-	-	-	-	-	-	-	-	-	-	-	-	-	-	-	-	-	-	-	-	-	-	-	-	-	-	-	-	-	-	-	-	-	-	-	-	-	-	-	-	-	-
14. p53 TNIP13/1-364	-	-	-	-	-	-	-	-	-	-	-	-	-	-	-	-	-	-	-	-	-	-	-	-	S	-	-	-	-	-	-	-	-	-	-	-	-	-	-	I	S	T	I	Q	T	-	T	V	S
15. p53 TRUP30/1-354	-	-	-	-	-	-	-	-	-	-	-	-	-	-	-	-	-	-	-	-	-	-	-	-	-	-	-	-	-	-	-	-	-	-	-	-	-	-	-	-	-	-	-	-	-	-	-	-	-
16. p53 Oryzia/1-298	-	-	-	-	-	-	-	-	-	-	-	-	-	-	-	-	-	-	-	-	-	-	-	-	-	-	-	-	-	-	-	-	-	-	-	-	-	-	-	-	-	-	-	-	-	-	-	-	-
17. p53 ORLP08/1-378	-	-	-	-	-	-	-	-	-	-	-	-	-	-	-	-	-	-	-	-	-	-	-	-	L	-	-	-	-	-	-	-	-	-	-	-	-	-	-	E	T	L	S	L	P	T	V	N	E
18. p53 Oreoch/1-317	-	-	-	-	-	-	-	-	-	-	-	-	-	-	-	-	-	-	-	-	-	-	-	-	-	-	-	-	-	-	-	-	-	-	-	-	-	-	-	-	-	-	-	-	-	-	-	-	-
19. p53 GACP25/1-366	-	-	-	-	-	-	-	-	-	-	-	-	-	-	-	-	-	-	-	-	-	-	-	-	-	-	-	-	-	-	-	-	-	-	-	-	-	-	-	-	-	P	L	L	N	L	P	L	A
20. p53 1Poeci/1-307	-	-	-	-	-	-	-	-	-	-	-	-	-	-	-	-	-	-	-	-	T	-	-	-	-	-	-	-	-	-	-	-	-	-	-	-	-	-	-	-	-	-	-	-	-	-	-	D	L
21. p53 2Poeci/1-342	-	-	-	-	-	-	-	-	-	-	-	-	-	-	-	-	-	-	-	-	T	E	N	E	S	-	-	-	-	-	-	-	-	-	-	-	-	-	-	L	A	T	G	D	G	L	L	D	L
22. p53 3Poeci/1-342	-	-	-	-	-	-	-	-	-	-	-	-	-	-	-	-	-	-	-	-	T	E	N	E	S	-	-	-	-	-	-	-	-	-	-	-	-	-	-	L	A	T	G	D	G	L	L	D	L
23. p53 PFOP07/1-342	-	-	-	-	-	-	-	-	-	-	-	-	-	-	-	-	-	-	-	-	T	E	N	E	S	-	-	-	-	-	-	-	-	-	-	-	-	-	-	L	A	T	G	D	G	L	L	D	L
24. p53 4Poeci/1-342	-	-	-	-	-	-	-	-	-	-	-	-	-	-	-	-	-	-	-	-	T	E	N	E	S	-	-	-	-	-	-	-	-	-	-	-	-	-	-	L	A	T	G	D	G	L	L	D	L
25. p53 1Xipho/1-304	-	-	-	-	-	-	-	-	-	-	-	-	-	-	-	-	-	-	-	-	T	-	-	-	-	-	-	-	-	-	-	-	-	-	-	-	-	-	-	-	-	-	-	-	-	-	-	S	Q
26. p53 XMAP15/1-342	-	-	-	-	-	-	-	-	-	-	-	-	-	-	-	-	-	-	-	-	T	E	N	E	S	-	-	-	-	-	-	-	-	-	-	-	-	-	-	L	P	P	P	E	G	L	L	S	Q
27. p53 Fundul/1-310	-	-	-	-	-	-	-	-	-	-	-	-	-	-	-	-	-	-	-	-	-	-	-	-	-	-	-	-	-	-	-	-	-	-	-	-	-	-	-	-	-	-	-	-	-	-	-	-	-
28. p53 2Salmo/1-331	-	-	-	-	-	-	-	-	-	-	-	-	-	-	-	-	-	-	-	-	-	-	-	-	-	-	-	-	-	-	-	-	-	-	-	-	-	-	-	-	-	-	-	-	-	-	-	-	-
29. p53 1Oncor/1-232	-	-	-	-	-	-	-	-	-	-	-	-	-	-	-	-	-	-	-	-	-	-	-	-	-	-	-	-	-	-	-	-	-	-	-	-	-	-	-	-	-	-	-	-	-	-	-	-	-
30. p53 2Oncor/1-232	-	-	-	-	-	-	-	-	-	-	-	-	-	-	-	-	-	-	-	-	-	-	-	-	-	-	-	-	-	-	-	-	-	-	-	-	-	-	-	-	-	-	-	-	-	-	-	-	-
31. p53 4Oncor/1-232	-	-	-	-	-	-	-	-	-	-	-	-	-	-	-	-	-	-	-	-	-	-	-	-	-	-	-	-	-	-	-	-	-	-	-	-	-	-	-	-	-	-	-	-	-	-	-	-	-
32. p53 1Salmo/1-349	-	-	-	-	-	-	-	-	-	-	-	-	-	-	-	-	-	-	-	-	-	-	-	-	-	-	-	-	-	-	-	-	-	-	-	-	-	-	-	-	-	-	-	-	-	-	-	-	-
33. p53 3Oncor/1-349	-	-	-	-	-	-	-	-	-	-	-	-	-	-	-	-	-	-	-	-	-	-	-	-	-	-	-	-	-	-	-	-	-	-	-	-	-	-	-	-	-	-	-	-	-	-	-	-	-
34. p53 Corego/1-392	-	-	-	-	-	-	-	-	-	-	-	-	-	-	-	-	-	-	-	-	-	-	-	-	-	-	-	-	-	-	-	-	-	-	-	-	-	-	-	-	-	-	M	E	V	Q	P	P	-
35. p53 Esox l/1-395	-	-	-	-	-	-	-	-	-	-	-	-	-	-	-	-	-	-	-	-	-	-	-	-	-	-	-	-	-	-	-	-	-	-	-	-	-	-	-	-	-	-	M	G	G	Q	P	P	T
36. p53 LOCP17/1-393	-	-	-	-	-	-	-	-	-	-	-	-	-	-	-	-	-	-	-	-	-	-	-	-	-	-	-	-	-	-	-	-	-	-	-	-	-	-	-	-	-	-	-	H	R	A	V	P	P
37. p53 Sinocy/1-371	-	-	-	-	-	-	-	-	-	-	-	-	-	-	-	-	-	-	-	-	-	-	-	-	-	-	-	-	-	-	-	-	-	-	-	-	-	-	-	-	-	-	-	-	-	-	T	Q	E
38. p53 3Sinoc/1-371	-	-	-	-	-	-	-	-	-	-	-	-	-	-	-	-	-	-	-	-	-	-	-	-	-	-	-	-	-	-	-	-	-	-	-	-	-	-	-	-	-	-	-	-	-	-	T	Q	E
39. p53 2Sinoc/1-371	-	-	-	-	-	-	-	-	-	-	-	-	-	-	-	-	-	-	-	-	-	-	-	-	-	-	-	-	-	-	-	-	-	-	-	-	-	-	-	-	-	-	-	-	-	-	T	Q	E
40. p53 Barbus/1-326	-	-	-	-	-	-	-	-	-	-	-	-	-	-	-	-	-	-	-	-	-	-	-	-	-	-	-	-	-	-	-	-	-	-	-	-	-	-	-	-	-	-	-	-	-	-	-	-	-
41. p53 DARP51/1-374	-	-	-	-	-	-	-	-	-	-	-	-	-	-	-	-	-	-	-	-	-	-	-	-	-	-	-	-	-	-	-	-	-	-	-	-	-	-	-	-	-	-	-	-	I	Q	P	P	G
42. p53 Ictalu/1-327	-	-	-	-	-	-	-	-	-	-	-	-	-	-	-	-	-	-	-	-	-	-	-	-	-	-	-	-	-	-	-	-	-	-	-	-	-	-	-	-	-	-	-	-	-	-	-	-	-
43. p53 Tachys/1-326	-	-	-	-	-	-	-	-	-	-	-	-	-	-	-	-	-	-	-	-	-	-	-	-	-	-	-	-	-	-	-	-	-	-	-	-	-	-	-	-	-	-	-	-	-	-	-	-	-
44. p53 Cynops/1-340	-	-	-	-	-	-	-	-	-	-	-	-	-	-	-	-	-	-	-	-	-	-	-	-	-	-	-	-	-	-	-	-	-	-	-	-	-	-	-	-	-	-	-	-	-	-	-	-	-
45. p53 Clupea/1-367	-	-	-	-	-	-	-	-	-	-	-	-	-	-	-	-	-	-	-	-	-	-	-	-	-	-	-	-	-	-	-	-	-	-	-	-	-	-	-	-	-	-	-	-	-	-	-	-	V
46. p53 AMXP21/1-385	-	-	-	-	-	-	-	-	-	-	-	-	-	-	-	-	-	-	-	-	-	-	-	-	-	-	-	-	-	-	-	-	-	-	-	-	-	-	-	-	-	A	L	M	Q	V	A	Q	P
47. p53 Austro/1-355	-	-	-	-	-	-	-	-	-	-	-	-	-	-	-	N	D	V	N	D	L	P	S	A	Q	-	-	-	-	-	-	-	-	-	-	-	-	-	-	P	S	C	Y	R	T	E	N	T	M
48. p53 AMXP07/1-394	-	-	-	-	-	-	-	-	-	-	-	-	-	-	-	-	-	-	-	-	-	-	S	G	F	-	-	-	-	-	-	-	-	-	-	-	-	-	-	N	H	L	I	A	E	L	P	R	A
49. p53 LACP15/1-401	-	-	-	-	-	-	-	-	-	-	-	-	-	-	-	-	-	-	-	-	-	-	-	-	-	-	-	-	-	-	-	-	-	-	-	-	-	-	-	-	-	M	S	N	N	V	D	L	L
50. p53 Callor/1-384	-	-	-	-	-	-	-	-	-	-	-	-	-	-	-	-	-	-	-	-	-	-	-	-	-	-	-	-	-	-	-	-	-	-	-	-	-	-	-	-	-	-	-	-	-	-	-	-	-
51. p53 1Eospa/1-390	-	-	-	-	-	-	-	-	-	-	-	-	-	-	-	-	-	-	-	-	-	-	-	-	-	-	-	-	-	-	-	-	-	-	-	-	-	-	-	-	-	-	-	-	-	-	-	-	-
52. p53 2Eospa/1-390	-	-	-	-	-	-	-	-	-	-	-	-	-	-	-	-	-	-	-	-	-	-	-	-	-	-	-	-	-	-	-	-	-	-	-	-	-	-	-	-	-	-	-	-	-	-	-	-	-
53. p53 Nannos/1-390	-	-	-	-	-	-	-	-	-	-	-	-	-	-	-	-	-	-	-	-	-	-	-	-	-	-	-	-	-	-	-	-	-	-	-	-	-	-	-	-	-	-	-	-	-	-	-	-	-
54. p53 Marmot/1-391	-	-	-	-	-	-	-	-	-	-	-	-	-	-	-	-	-	-	-	-	-	-	-	-	-	-	-	-	-	-	-	-	-	-	-	-	-	-	-	-	-	-	-	-	-	-	-	-	-
55. p53 STOP19/1-391	-	-	-	-	-	-	-	-	-	-	-	-	-	-	-	-	-	-	-	-	-	-	-	-	-	-	-	-	-	-	-	-	-	-	-	-	-	-	-	-	-	-	-	-	-	-	-	-	-
56. p53 OCUP00/1-391	-	-	-	-	-	-	-	-	-	-	-	-	-	-	-	-	-	-	-	-	-	-	-	-	-	-	-	-	-	-	-	-	-	-	-	-	-	-	-	-	-	-	-	-	-	-	-	-	-
57. p53 1Micro/1-388	-	-	-	-	-	-	-	-	-	-	-	-	-	-	-	-	-	-	-	-	-	-	-	-	-	-	-	-	-	-	-	-	-	-	-	-	-	-	-	-	-	-	-	-	-	-	-	-	-
58. p53 Hetero/1-391	-	-	-	-	-	-	-	-	-	-	-	-	-	-	-	-	-	-	-	-	-	-	-	-	-	-	-	-	-	-	-	-	-	-	-	-	-	-	-	-	-	-	-	-	-	-	-	-	-
59. p53 CPOP12/1-391	-	-	-	-	-	-	-	-	-	-	-	-	-	-	-	-	-	-	-	-	-	-	-	-	-	-	-	-	-	-	-	-	-	-	-	-	-	-	-	-	-	-	-	-	-	-	-	-	-
60. p53 Chloro/1-393	-	-	-	-	-	-	-	-	-	-	-	-	-	-	-	-	-	-	-	-	-	-	-	-	-	-	-	-	-	-	-	-	-	-	-	-	-	-	-	-	-	-	-	-	-	-	-	-	-
61. p53 MMUP35/1-393	-	-	-	-	-	-	-	-	-	-	-	-	-	-	-	-	-	-	-	-	-	-	-	-	-	-	-	-	-	-	-	-	-	-	-	-	-	-	-	-	-	-	-	-	-	-	-	-	-
62. p53 CSAP07/1-393	-	-	-	-	-	-	-	-	-	-	-	-	-	-	-	-	-	-	-	-	-	-	-	-	-	-	-	-	-	-	-	-	-	-	-	-	-	-	-	-	-	-	-	-	-	-	-	-	-
63. p53 PANP19/1-393	-	-	-	-	-	-	-	-	-	-	-	-	-	-	-	-	-	-	-	-	-	-	-	-	-	-	-	-	-	-	-	-	-	-	-	-	-	-	-	-	-	-	-	-	-	-	-	-	-
64. p53 PPYP08/1-393	-	-	-	-	-	-	-	-	-	-	-	-	-	-	-	-	-	-	-	-	-	-	-	-	-	-	-	-	-	-	-	-	-	-	-	-	-	-	-	-	-	-	-	-	-	-	-	-	-
65. p53 P26930/1-393	-	-	-	-	-	-	-	-	-	-	-	-	-	-	-	-	-	-	-	-	-	-	-	-	-	-	-	-	-	-	-	-	-	-	-	-	-	-	-	-	-	-	-	-	-	-	-	-	-
66. p53 PTRP14/1-393	-	-	-	-	-	-	-	-	-	-	-	-	-	-	-	-	-	-	-	-	-	-	-	-	-	-	-	-	-	-	-	-	-	-	-	-	-	-	-	-	-	-	-	-	-	-	-	-	-
67. p53 GGOP09/1-393	-	-	-	-	-	-	-	-	-	-	-	-	-	-	-	-	-	-	-	-	-	-	-	-	-	-	-	-	-	-	-	-	-	-	-	-	-	-	-	-	-	-	-	-	-	-	-	-	-
68. p53 NLEP11/1-393	-	-	-	-	-	-	-	-	-	-	-	-	-	-	-	-	-	-	-	-	-	-	-	-	-	-	-	-	-	-	-	-	-	-	-	-	-	-	-	-	-	-	-	-	-	-	-	-	-
69. p53 CJAP27/1-393	-	-	-	-	-	-	-	-	-	-	-	-	-	-	-	-	-	-	-	-	-	-	-	-	-	-	-	-	-	-	-	-	-	-	-	-	-	-	-	-	-	-	-	-	-	-	-	-	-
70. p53 MICP13/1-385	-	-	-	-	-	-	-	-	-	-	-	-	-	-	-	-	-	-	-	-	-	-	-	-	-	-	-	-	-	-	-	-	-	-	-	-	-	-	-	-	-	-	-	-	-	-	-	-	-
71. p53 Mesocr/1-389	-	-	-	-	-	-	-	-	-	-	-	-	-	-	-	-	-	-	-	-	-	-	-	-	-	-	-	-	-	-	-	-	-	-	-	-	-	-	-	-	-	-	-	-	-	-	-	-	-
72. p53 Bubalu/1-385	-	-	-	-	-	-	-	-	-	-	-	-	-	-	-	-	-	-	-	-	-	-	-	-	-	-	-	-	-	-	-	-	-	-	-	-	-	-	-	-	-	-	-	-	-	-	-	-	-
73. p53 BTAP01/1-386	-	-	-	-	-	-	-	-	-	-	-	-	-	-	-	-	-	-	-	-	-	-	-	-	-	-	-	-	-	-	-	-	-	-	-	-	-	-	-	-	-	-	-	-	-	-	-	-	-
74. p53 OARP16/1-382	-	-	-	-	-	-	-	-	-	-	-	-	-	-	-	-	-	-	-	-	-	-	-	-	-	-	-	-	-	-	-	-	-	-	-	-	-	-	-	-	-	-	-	-	-	-	-	-	-
75. p53 Camelu/1-380	-	-	-	-	-	-	-	-	-	-	-	-	-	-	-	-	-	-	-	-	-	-	-	-	-	-	-	-	-	-	-	-	-	-	-	-	-	-	-	-	-	-	-	-	-	-	-	-	-
76. p53 Delphi/1-387	-	-	-	-	-	-	-	-	-	-	-	-	-	-	-	-	-	-	-	-	-	-	-	-	-	-	-	-	-	-	-	-	-	-	-	-	-	-	-	-	-	-	-	-	-	-	-	-	-
77. p53 Orcinu/1-387	-	-	-	-	-	-	-	-	-	-	-	-	-	-	-	-	-	-	-	-	-	-	-	-	-	-	-	-	-	-	-	-	-	-	-	-	-	-	-	-	-	-	-	-	-	-	-	-	-
78. p53 TTRP09/1-387	-	-	-	-	-	-	-	-	-	-	-	-	-	-	-	-	-	-	-	-	-	-	-	-	-	-	-	-	-	-	-	-	-	-	-	-	-	-	-	-	-	-	-	-	-	-	-	-	-
79. p53 SSCP19/1-386	-	-	-	-	-	-	-	-	-	-	-	-	-	-	-	-	-	-	-	-	-	-	-	-	-	-	-	-	-	-	-	-	-	-	-	-	-	-	-	-	-	-	-	-	-	-	-	-	-
80. p53 Odoben/1-381	-	-	-	-	-	-	-	-	-	-	-	-	-	-	-	-	-	-	-	-	-	-	-	-	-	-	-	-	-	-	-	-	-	-	-	-	-	-	-	-	-	-	-	-	-	-	-	-	-
81. p53 AMEP17/1-381	-	-	-	-	-	-	-	-	-	-	-	-	-	-	-	-	-	-	-	-	-	-	-	-	-	-	-	-	-	-	-	-	-	-	-	-	-	-	-	-	-	-	-	-	-	-	-	-	-
82. p53 MPUP08/1-375	-	-	-	-	-	-	-	-	-	-	-	-	-	-	-	-	-	-	-	-	-	-	-	-	-	-	-	-	-	-	-	-	-	-	-	-	-	-	-	-	-	-	-	-	-	-	-	-	-
83. p53 CAFP24/1-383	-	-	-	-	-	-	-	-	-	-	-	-	-	-	-	-	-	-	-	-	-	-	-	-	-	-	-	-	-	-	-	-	-	-	-	-	-	-	-	-	-	-	-	-	-	-	-	-	-
84. p53 FCAP08/1-386	-	-	-	-	-	-	-	-	-	-	-	-	-	-	-	-	-	-	-	-	-	-	-	-	-	-	-	-	-	-	-	-	-	-	-	-	-	-	-	-	-	-	-	-	-	-	-	-	-
85. p53 OGAP15/1-390	-	-	-	-	-	-	-	-	-	-	-	-	-	-	-	-	-	-	-	-	-	-	-	-	-	-	-	-	-	-	-	-	-	-	-	-	-	-	-	-	-	-	-	-	-	-	-	-	-
86. p53 SARP05/1-386	-	-	-	-	-	-	-	-	-	-	-	-	-	-	-	-	-	-	-	-	-	-	-	-	-	-	-	-	-	-	-	-	-	-	-	-	-	-	-	-	-	-	-	-	-	-	-	-	-
87. p53 PVAP15/1-391	-	-	-	-	-	-	-	-	-	-	-	-	-	-	-	-	-	-	-	-	-	-	-	-	-	-	-	-	-	-	-	-	-	-	-	-	-	-	-	-	-	-	-	-	-	-	-	-	-
88. p53 Mastom/1-377	-	-	-	-	-	-	-	-	-	-	-	-	-	-	-	-	-	-	-	-	-	-	-	-	-	-	-	-	-	-	-	-	-	-	-	-	-	-	-	-	-	-	-	-	-	-	-	-	-
89. p53 MUSP10/1-390	-	-	-	-	-	-	-	-	-	-	-	-	-	-	-	-	-	-	-	-	-	-	-	-	-	-	-	-	-	-	-	-	-	-	-	-	-	-	-	-	-	-	-	-	-	-	-	-	-
90. p53 RNOP74/1-391	-	-	-	-	-	-	-	-	-	-	-	-	-	-	-	-	-	-	-	-	-	-	-	-	-	-	-	-	-	-	-	-	-	-	-	-	-	-	-	-	-	-	-	-	-	-	-	-	-
91. p53 DNOP04/1-386	-	-	-	-	-	-	-	-	-	-	-	-	-	-	-	-	-	-	-	-	-	-	-	-	-	-	-	-	-	-	-	-	-	-	-	-	-	-	-	-	-	-	-	-	-	-	-	-	-
92. p53 OPRP05/1-371	-	-	-	-	-	-	-	-	-	-	-	-	-	-	-	-	-	-	-	-	-	-	-	-	-	-	-	-	-	-	-	-	-	-	-	-	-	-	-	-	-	-	-	-	-	-	-	-	-
93. p53 1Trich/1-388	-	-	-	-	-	-	-	-	-	-	-	-	-	-	-	-	-	-	-	-	-	-	-	-	-	-	-	-	-	-	-	-	-	-	-	-	-	-	-	-	-	-	-	-	-	-	-	-	-
94. p53 LAFP06/1-389	-	-	-	-	-	-	-	-	-	-	-	-	-	-	-	-	-	-	-	-	-	-	-	-	-	-	-	-	-	-	-	-	-	-	-	-	-	-	-	-	-	-	-	-	-	-	-	-	-
95. p53 PCAP11/1-385	-	-	-	-	-	-	-	-	-	-	-	-	-	-	-	-	-	-	-	-	-	-	-	-	-	-	-	-	-	-	-	-	-	-	-	-	-	-	-	-	-	-	-	-	-	-	-	-	-
96. p53 ETEP07/1-335	-	-	-	-	-	-	-	-	-	-	-	-	-	-	-	-	-	-	-	-	-	-	-	-	-	-	-	-	-	-	-	-	-	-	-	-	-	-	-	-	-	-	-	-	-	-	-	-	-
97. p53 2Micro/1-385	-	-	-	-	-	-	-	-	-	-	-	-	-	-	-	-	-	-	-	-	-	-	-	-	-	-	-	-	-	-	-	-	-	-	-	-	-	-	-	-	-	-	-	-	-	-	-	-	-
98. p53 Myotis/1-380	-	-	-	-	-	-	-	-	-	-	-	-	-	-	-	-	-	-	-	-	-	-	-	-	-	-	-	-	-	-	-	-	-	-	-	-	-	-	-	-	-	-	-	-	-	-	-	-	-
99. p53 MLUP05/1-387	-	-	-	-	-	-	-	-	-	-	-	-	-	-	-	-	-	-	-	-	-	-	-	-	-	-	-	-	-	-	-	-	-	-	-	-	-	-	-	-	-	-	-	-	-	-	-	-	-
100. p53 EEUP13/1-375	-	-	-	-	-	-	-	-	-	-	-	-	-	-	-	-	-	-	-	-	-	-	-	-	-	-	-	-	-	-	-	-	-	-	-	-	-	-	-	-	-	-	-	-	-	-	-	-	-
101. p53 OCUP25/1-368	-	-	-	-	-	-	-	-	-	-	-	-	-	-	-	-	-	-	-	-	-	-	-	-	-	-	-	-	-	-	-	-	-	-	-	-	-	-	-	-	-	-	-	-	-	-	-	-	-
102. p53 TBEP10/1-378	-	-	-	-	-	-	-	-	-	-	-	-	-	-	-	-	-	-	-	-	-	-	-	-	-	-	-	-	-	-	-	-	-	-	-	-	-	-	-	-	-	-	-	-	-	-	-	-	-
103. p53 SHAP18/1-369	-	-	-	-	-	-	-	-	-	-	-	-	-	-	-	-	-	-	-	-	-	-	-	-	-	-	-	-	-	-	-	-	-	-	-	-	-	-	-	-	-	-	-	-	-	-	-	-	-
104. LAFP28173 /1-365	-	-	-	-	-	-	-	-	-	-	-	-	-	-	-	-	-	-	-	-	-	-	-	-	-	-	-	-	-	-	-	-	-	-	-	-	-	-	-	-	-	-	-	-	-	-	-	-	-
105. LAFP28793 /1-367	-	-	-	-	-	-	-	-	-	-	-	-	-	-	-	-	-	-	-	-	-	-	-	-	-	-	-	-	-	-	-	-	-	-	-	-	-	-	-	-	-	-	-	-	-	-	-	-	-
106. p53 LAFP25/1-362	-	-	-	-	-	-	-	-	-	-	-	-	-	-	-	-	-	-	-	-	-	-	-	-	-	-	-	-	-	-	-	-	-	-	-	-	-	-	-	-	-	-	-	-	-	-	-	-	-
107. LAFP27253 /1-367	-	-	-	-	-	-	-	-	-	-	-	-	-	-	-	-	-	-	-	-	-	-	-	-	-	-	-	-	-	-	-	-	-	-	-	-	-	-	-	-	-	-	-	-	-	-	-	-	-
108. p53 LAFP24/1-364	-	-	-	-	-	-	-	-	-	-	-	-	-	-	-	-	-	-	-	-	-	-	-	-	-	-	-	-	-	-	-	-	-	-	-	-	-	-	-	-	-	-	-	-	-	-	-	-	-
109. LAFP23389 /1-364	-	-	-	-	-	-	-	-	-	-	-	-	-	-	-	-	-	-	-	-	-	-	-	-	-	-	-	-	-	-	-	-	-	-	-	-	-	-	-	-	-	-	-	-	-	-	-	-	-
110. LAFP23554 /1-367	-	-	-	-	-	-	-	-	-	-	-	-	-	-	-	-	-	-	-	-	-	-	-	-	-	-	-	-	-	-	-	-	-	-	-	-	-	-	-	-	-	-	-	-	-	-	-	-	-
111. LAFP27808 /1-360	-	-	-	-	-	-	-	-	-	-	-	-	-	-	-	-	-	-	-	-	-	-	-	-	-	-	-	-	-	-	-	-	-	-	-	-	-	-	-	-	-	-	-	-	-	-	-	-	-
112. LAFP27515 /1-360	-	-	-	-	-	-	-	-	-	-	-	-	-	-	-	-	-	-	-	-	-	-	-	-	-	-	-	-	-	-	-	-	-	-	-	-	-	-	-	-	-	-	-	-	-	-	-	-	-
113. p53 LAFP18/1-363	-	-	-	-	-	-	-	-	-	-	-	-	-	-	-	-	-	-	-	-	-	-	-	-	-	-	-	-	-	-	-	-	-	-	-	-	-	-	-	-	-	-	-	-	-	-	-	-	-
114. p53 2Trich/1-367	-	-	-	-	-	-	-	-	-	-	-	-	-	-	-	-	-	-	-	-	-	-	-	-	-	-	-	-	-	-	-	-	-	-	-	-	-	-	-	-	-	-	-	-	-	-	-	-	-
115. p53 ETEP08/1-329	-	-	-	-	-	-	-	-	-	-	-	-	-	-	-	-	-	-	-	-	-	-	-	-	-	-	-	-	-	-	-	-	-	-	-	-	-	-	-	-	-	-	-	-	-	-	-	-	-
116. p53 Crotal/1-332	-	-	-	-	-	-	-	-	-	-	-	-	-	-	-	-	-	-	-	-	-	-	-	-	-	-	-	-	-	-	-	-	-	-	-	-	-	-	-	-	-	-	-	-	-	-	-	-	-
117. p53 Protob/1-406	-	-	-	-	-	-	-	-	-	-	-	-	-	-	-	-	-	-	-	-	-	-	-	-	-	-	-	-	-	-	-	-	-	-	-	-	-	-	-	-	-	-	-	-	-	-	-	-	-
118. p53 Python/1-398	-	-	-	-	-	-	-	-	-	-	-	-	-	-	-	-	-	-	-	-	-	-	-	-	-	-	-	-	-	-	-	-	-	-	-	-	-	-	-	-	-	-	-	-	-	-	-	-	-
119. p53 Thamno/1-400	-	-	-	-	-	-	-	-	-	-	-	-	-	-	-	-	-	-	-	-	-	-	-	-	-	-	-	-	-	-	-	-	-	-	-	-	-	-	-	-	-	-	-	-	-	-	-	-	-
120. p53 Anolis/1-403	-	-	-	-	-	-	-	-	-	-	-	-	-	-	-	-	-	-	-	-	-	-	-	-	-	-	-	-	-	-	-	-	-	-	-	-	-	-	-	-	-	-	-	-	-	-	-	-	-
121. Chalcides /1-367	-	-	-	-	-	-	-	-	-	-	-	-	-	-	-	-	-	-	-	-	-	-	-	-	-	-	-	-	-	-	-	-	-	-	-	-	-	-	-	-	-	-	-	-	-	-	-	-	-
122. p53 Gekko /1-418	E	N	P	E	L	P	F	A	Q	E	G	G	-	S	R	G	P	G	E	I	R	E	D	G	P	-	-	-	-	-	-	-	-	-	-	-	-	-	-	A	L	D	M	T	A	C	T	A	P
123. p53 Chelon/1-357	-	-	-	-	-	-	-	-	-	-	-	-	-	-	-	-	-	-	-	-	-	-	-	-	-	-	-	-	-	-	-	-	-	-	-	-	-	-	-	-	-	-	-	-	-	-	-	-	-
124. p53 Chryse/1-386	D	P	D	L	A	L	G	L	A	L	G	L	-	S	-	-	-	-	-	-	-	-	-	-	-	-	-	-	-	-	-	-	-	-	-	-	-	-	-	-	-	-	-	-	-	-	-	-	-
125. p53 PSIP14/1-374	L	P	D	-	-	-	-	M	S	L	G	L	-	S	-	-	-	-	-	-	-	-	-	-	-	-	-	-	-	-	-	-	-	-	-	-	-	-	-	-	-	-	-	-	-	-	-	-	-
126. Sphenodon /1-393	-	-	-	-	-	-	-	-	-	-	-	-	-	-	-	-	-	G	N	V	P	E	P	N	A	-	-	-	-	-	-	-	-	-	-	-	-	-	-	S	M	E	W	S	T	V	L	G	S
127. p53 Gallus/1-xxx	-	-	-	-	-	-	-	-	-	-	-	-	-	-	-	-	-	-	-	-	-	-	-	-	-	-	-	-	-	-	-	-	-	-	-	-	-	-	-	-	-	-	-	-	-	-	-	-	-
128. p53 Anas p/1-xxx	-	-	-	-	-	-	-	-	-	-	-	-	-	-	-	-	-	-	-	-	-	-	-	-	-	-	-	-	-	-	-	-	-	-	-	-	-	-	-	-	-	-	-	-	-	-	-	-	-
129. p53 Cathar/1-xxx	-	-	-	-	-	-	-	-	-	-	-	-	-	-	-	-	-	-	-	-	-	-	-	-	-	-	-	-	-	-	-	-	-	-	-	-	-	-	-	-	-	-	-	-	-	-	-	-	-
130. p53 Camarh/1-xxx	-	-	-	-	-	-	-	-	-	-	-	-	-	-	-	-	-	-	-	-	-	-	-	-	-	-	-	-	-	-	-	-	-	-	-	-	-	-	-	-	-	-	-	-	-	-	-	-	-
131. p53 Melops/1-xxx	-	-	-	-	-	-	-	-	-	-	-	-	-	-	-	-	-	-	-	-	-	-	-	-	-	-	-	-	-	-	-	-	-	-	-	-	-	-	-	-	-	-	-	-	-	-	-	-	-
132. p63 1Corvu/1-680	-	-	-	-	-	P	I	C	S	V	Q	P	I	D	L	N	F	I	D	G	P	S	E	D	G	-	-	-	-	-	-	-	-	-	-	-	-	-	-	S	T	N	K	I	E	I	S	M	D
133. p63 Corvus/1-680	-	-	-	-	-	P	I	C	S	V	Q	P	I	D	L	N	F	I	D	G	P	S	E	D	G	-	-	-	-	-	-	-	-	-	-	-	-	-	-	S	T	N	K	I	E	I	S	M	D
134. p63 Pseudo/1-680	-	-	-	-	-	P	I	C	S	V	Q	P	I	D	L	N	F	I	D	G	P	S	E	D	G	-	-	-	-	-	-	-	-	-	-	-	-	-	-	S	T	N	K	I	E	I	S	M	D
135. p63 TGUP09/1-680	-	-	-	-	-	P	I	C	S	V	Q	P	I	D	L	N	F	I	D	G	P	S	E	D	G	-	-	-	-	-	-	-	-	-	-	-	-	-	-	S	T	N	K	I	E	I	S	M	D
136. p63 Serinu/1-680	-	-	-	-	-	P	I	C	S	V	Q	P	I	D	L	N	F	I	D	G	P	S	E	D	G	-	-	-	-	-	-	-	-	-	-	-	-	-	-	S	T	N	K	I	E	I	S	M	D
137. p63 Geospi/1-680	-	-	-	-	-	P	I	C	S	V	Q	P	I	D	L	N	F	I	D	G	P	S	E	D	G	-	-	-	-	-	-	-	-	-	-	-	-	-	-	S	T	N	K	I	E	I	S	M	D
138. p63 Parus /1-641	-	-	-	-	-	P	I	C	S	V	Q	P	I	D	L	N	F	I	D	G	P	S	E	D	G	-	-	-	-	-	-	-	-	-	-	-	-	-	-	S	T	N	K	I	E	I	S	M	D
139. p63 Zonotr/1-680	-	-	-	-	-	P	I	C	S	V	Q	P	I	D	L	N	F	I	D	G	P	L	E	D	G	-	-	-	-	-	-	-	-	-	-	-	-	-	-	S	T	N	K	I	E	I	S	M	D
140. p63 Sturnu/1-679	-	-	-	-	-	P	I	C	S	V	Q	P	I	D	L	N	F	I	D	G	P	S	E	D	G	-	-	-	-	-	-	-	-	-	-	-	-	-	-	S	T	N	K	I	E	I	S	M	D
141. p63 FALP07/1-679	-	-	-	-	-	P	I	C	S	V	Q	P	I	D	L	N	F	I	D	G	P	S	E	D	G	-	-	-	-	-	-	-	-	-	-	-	-	-	-	S	T	N	K	I	E	I	S	M	D
142. p63 Manacu/1-680	-	-	-	-	-	P	I	C	S	V	Q	P	I	D	L	N	F	I	D	G	P	S	E	N	G	-	-	-	-	-	-	-	-	-	-	-	-	-	-	S	T	N	K	I	E	I	S	M	D
143. p63 Anser /1-680	-	-	-	-	-	P	I	C	S	V	Q	P	I	D	L	N	F	I	D	D	P	S	E	N	G	-	-	-	-	-	-	-	-	-	-	-	-	-	-	P	T	N	K	I	E	I	S	M	D
144. p63 APLP12/1-660	-	-	-	-	-	P	I	C	S	V	Q	P	I	D	L	N	F	I	D	D	P	S	E	N	G	-	-	-	-	-	-	-	-	-	-	-	-	-	-	P	T	N	K	I	E	I	S	M	D
145. p63 MGAP01/1-660	-	-	-	-	-	P	I	C	S	V	Q	P	I	D	L	N	F	I	D	D	P	S	E	N	G	-	-	-	-	-	-	-	-	-	-	-	-	-	-	P	T	N	K	I	E	I	S	M	D
146. p63 GALP11/1-660	-	-	-	-	-	P	I	C	S	V	Q	P	I	D	L	N	F	I	D	D	P	S	E	N	G	-	-	-	-	-	-	-	-	-	-	-	-	-	-	P	T	N	K	I	E	I	S	M	D
147. p63 Coturn/1-680	-	-	-	-	-	P	I	C	S	V	Q	P	I	D	L	N	F	I	D	D	P	S	E	N	G	-	-	-	-	-	-	-	-	-	-	-	-	-	-	P	T	N	K	I	E	I	S	M	D
148. p63 Apteno/1-680	-	-	-	-	-	P	I	C	S	V	Q	P	I	D	L	N	F	I	D	G	P	S	E	N	G	-	-	-	-	-	-	-	-	-	-	-	-	-	-	P	T	N	K	I	E	I	S	M	D
149. p63 Pygosc/1-680	-	-	-	-	-	P	I	C	S	V	Q	P	I	D	L	N	F	I	D	G	P	S	E	N	G	-	-	-	-	-	-	-	-	-	-	-	-	-	-	P	T	N	K	I	E	I	S	M	D
150. p63 Nippon/1-680	-	-	-	-	-	P	I	C	S	V	Q	P	I	D	L	N	F	I	D	G	P	S	E	N	G	-	-	-	-	-	-	-	-	-	-	-	-	-	-	P	T	N	K	I	E	I	S	M	D
151. p63 Aquila/1-680	-	-	-	-	-	P	I	C	S	V	Q	P	I	D	L	N	F	I	D	G	P	S	E	N	G	-	-	-	-	-	-	-	-	-	-	-	-	-	-	P	T	N	K	I	E	I	S	M	D
152. p63 Haliae/1-680	-	-	-	-	-	P	I	C	S	V	Q	P	I	D	L	N	F	I	D	G	P	S	E	N	G	-	-	-	-	-	-	-	-	-	-	-	-	-	-	P	T	N	K	I	E	I	S	M	D
153. p63 Falco /1-680	-	-	-	-	-	P	I	C	S	V	Q	P	I	D	L	N	F	I	D	S	P	S	E	N	G	-	-	-	-	-	-	-	-	-	-	-	-	-	-	P	T	N	K	I	E	I	S	M	D
154. p63 Charad/1-680	-	-	-	-	-	P	I	C	S	V	Q	P	I	D	L	N	F	I	D	G	P	S	E	N	G	-	-	-	-	-	-	-	-	-	-	-	-	-	-	S	T	N	K	I	E	I	S	M	D
155. p63 Melops/1-680	-	-	-	-	-	P	I	C	S	V	Q	P	I	D	L	N	F	I	D	S	P	S	E	N	G	-	-	-	-	-	-	-	-	-	-	-	-	-	-	P	T	N	K	I	E	I	S	M	D
156. p63 Columb/1-680	-	-	-	-	-	P	I	C	S	V	Q	P	I	D	L	N	F	I	D	G	P	S	E	N	G	-	-	-	-	-	-	-	-	-	-	-	-	-	-	P	T	N	K	I	E	I	S	M	D
157. p73 Columb/1-680	-	-	-	-	-	P	I	C	S	V	Q	P	I	D	L	N	F	I	D	G	P	S	E	N	G	-	-	-	-	-	-	-	-	-	-	-	-	-	-	P	T	N	K	I	E	I	S	M	D
158. p63 Egrett/1-680	-	-	-	-	-	P	I	C	S	V	Q	P	I	D	L	N	F	I	D	G	P	S	E	N	G	-	-	-	-	-	-	-	-	-	-	-	-	-	-	P	T	N	K	I	E	I	S	M	D
159. p63 Cuculu/1-680	-	-	-	-	-	P	I	C	S	V	Q	P	I	D	L	N	F	I	D	D	P	S	E	N	G	-	-	-	-	-	-	-	-	-	-	-	-	-	-	P	T	N	K	I	E	I	S	M	D
160. p63 Opisth/1-680	-	-	-	-	-	P	I	C	S	V	Q	P	I	D	L	N	F	I	D	D	P	S	E	N	G	-	-	-	-	-	-	-	-	-	-	-	-	-	-	P	T	N	K	I	E	I	S	M	D
161. p63 Aptery/1-680	-	-	-	-	-	P	I	C	S	V	Q	P	I	D	L	N	F	I	D	D	P	S	E	N	G	-	-	-	-	-	-	-	-	-	-	-	-	-	-	P	T	N	K	I	E	I	S	M	D
162. p63 Tinamu/1-680	-	-	-	-	-	P	I	C	S	V	Q	P	I	D	L	N	F	I	D	D	P	S	E	N	G	-	-	-	-	-	-	-	-	-	-	-	-	-	-	P	T	N	K	I	E	I	S	M	D
163. p63 Struth/1-680	-	-	-	-	-	P	I	C	S	V	Q	P	I	D	L	N	F	I	D	E	P	S	E	N	G	-	-	-	-	-	-	-	-	-	-	-	-	-	-	P	T	N	K	I	E	I	S	M	D
164. p63 Calypt/1-680	-	-	-	-	-	P	I	C	S	V	Q	P	I	D	L	N	F	I	D	G	P	S	E	N	G	-	-	-	-	-	-	-	-	-	-	-	-	-	-	S	T	N	K	I	E	I	S	M	D
165. p63 Chaetu/1-680	-	-	-	-	-	P	I	C	S	V	Q	P	I	D	L	N	F	I	D	G	P	S	E	N	G	-	-	-	-	-	-	-	-	-	-	-	-	-	-	S	T	N	K	I	E	I	S	M	D
166. p63 Picoid/1-680	-	-	-	-	-	P	I	C	S	V	Q	P	I	D	L	N	F	I	D	D	P	S	E	N	G	-	-	-	-	-	-	-	-	-	-	-	-	-	-	P	T	N	K	I	E	I	S	M	D
167. p63 Chlamy/1-641	-	-	-	-	-	P	I	C	S	V	Q	P	I	D	L	N	F	I	D	G	P	S	E	N	G	-	-	-	-	-	-	-	-	-	-	-	-	-	-	P	T	N	K	I	E	I	S	M	D
168. p63 Hetero/1-680	-	-	-	-	-	P	I	C	S	V	Q	P	I	D	L	N	F	V	D	E	S	S	E	N	G	-	-	-	-	-	-	-	-	-	-	-	-	-	-	A	T	N	K	I	E	I	S	M	D
169. p63 BTAP20/1-680	-	-	-	-	-	P	I	C	S	V	Q	P	I	D	L	N	F	V	D	E	P	S	E	N	G	-	-	-	-	-	-	-	-	-	-	-	-	-	-	A	T	N	K	I	E	I	S	M	D
170. p63 TSYP03/1-680	-	-	-	-	-	-	-	-	-	-	-	-	-	-	-	-	-	-	-	-	-	-	-	-	-	-	-	-	-	-	-	-	-	-	-	-	-	-	-	-	-	-	-	-	-	-	-	-	-
171. p63 LAFP20/1-680	-	-	-	-	-	P	L	C	S	V	Q	P	I	D	L	N	F	V	D	E	P	S	E	N	G	-	-	-	-	-	-	-	-	-	-	-	-	-	-	A	T	N	K	I	E	I	S	M	D
172. p63 PVAP08/1-680	-	-	-	-	-	P	I	C	S	V	Q	P	I	D	L	N	F	V	D	E	P	S	E	N	G	-	-	-	-	-	-	-	-	-	-	-	-	-	-	A	T	N	K	I	E	I	S	M	D
173. p63 Orcinu/1-680	-	-	-	-	-	P	I	C	S	V	Q	P	I	D	L	N	F	V	D	E	P	S	E	N	G	-	-	-	-	-	-	-	-	-	-	-	-	-	-	A	T	N	K	I	E	I	S	M	D
174. p63 TTRP11/1-680	-	-	-	-	-	P	I	C	S	V	Q	P	I	D	L	N	F	V	D	E	P	S	E	N	G	-	-	-	-	-	-	-	-	-	-	-	-	-	-	A	T	N	K	I	E	I	S	M	D
175. p63 Triche/1-680	-	-	-	-	-	P	I	C	S	V	Q	P	I	D	L	N	F	V	D	E	P	S	E	N	G	-	-	-	-	-	-	-	-	-	-	-	-	-	-	A	T	N	K	I	E	I	S	M	D
176. p63 CPOP13/1-680	-	-	-	-	-	P	I	C	S	V	Q	P	I	D	L	N	F	M	D	E	S	S	E	N	G	-	-	-	-	-	-	-	-	-	-	-	-	-	-	A	T	N	K	I	E	I	S	M	D
177. p63 MICP04/1-680	-	-	-	-	-	P	I	C	S	V	Q	P	I	D	L	N	F	V	D	E	P	S	E	N	G	-	-	-	-	-	-	-	-	-	-	-	-	-	-	A	T	N	K	I	E	I	S	M	D
178. p63 VPAP11/1-680	-	-	-	-	-	P	I	C	S	V	Q	P	I	D	L	N	F	V	D	E	P	S	E	N	G	-	-	-	-	-	-	-	-	-	-	-	-	-	-	T	T	N	K	I	E	I	S	M	D
179. p63 Odoben/1-680	-	-	-	-	-	P	I	C	S	V	Q	P	I	D	L	N	F	V	D	E	P	S	E	N	G	-	-	-	-	-	-	-	-	-	-	-	-	-	-	A	R	N	K	I	E	I	S	M	D
180. p63 AMEP00/1-680	-	-	-	-	-	P	I	C	S	V	Q	P	I	D	L	N	F	V	D	E	P	S	E	N	G	-	-	-	-	-	-	-	-	-	-	-	-	-	-	A	R	N	K	I	E	I	S	M	D
181. p63 FCAP00/1-680	-	-	-	-	-	P	I	C	S	V	Q	P	I	D	L	N	F	V	D	E	P	S	E	N	G	-	-	-	-	-	-	-	-	-	-	-	-	-	-	A	R	N	K	I	E	I	S	M	D
182. p63 CAFP20/1-680	-	-	-	-	-	P	I	C	S	V	Q	P	I	D	L	N	F	A	D	E	P	S	E	N	G	-	-	-	-	-	-	-	-	-	-	-	-	-	-	A	R	N	K	I	E	I	S	M	D
183. p63 RNOP33/1-680	-	-	-	-	-	P	I	C	S	V	Q	P	I	D	L	N	F	V	D	E	P	S	E	N	G	-	-	-	-	-	-	-	-	-	-	-	-	-	-	A	T	N	K	I	E	I	S	M	D
184. p63 MUSP11/1-680	-	-	-	-	-	P	I	C	S	V	Q	P	I	E	L	N	F	V	D	E	P	S	E	N	G	-	-	-	-	-	-	-	-	-	-	-	-	-	-	A	T	N	K	I	E	I	S	M	D
185. Myotis dav/1-641	-	-	-	-	-	P	I	C	S	V	Q	P	I	D	L	N	F	V	D	E	P	S	E	N	G	-	-	-	-	-	-	-	-	-	-	-	-	-	-	A	T	N	K	I	E	I	S	M	D
186. p63 ECAP16/1-641	-	-	-	-	-	P	I	C	S	V	Q	P	I	D	L	N	F	V	D	E	P	S	E	N	G	-	-	-	-	-	-	-	-	-	-	-	-	-	-	A	T	N	K	I	E	I	S	M	D
187. p63 OARP21/1-675	-	-	-	-	-	P	I	C	S	V	Q	P	I	D	L	N	F	V	D	E	P	S	E	N	G	-	-	-	-	-	-	-	-	-	-	-	-	-	-	A	T	N	K	I	E	I	S	M	D
188. p63 MLUP14/1-660	-	-	-	-	-	P	I	C	S	V	Q	P	I	D	L	N	F	V	D	E	P	S	E	N	G	-	-	-	-	-	-	-	-	-	-	-	-	-	-	A	T	N	K	I	E	I	S	M	D
189. p63 PPYP16/1-680	-	-	-	-	-	P	I	C	S	V	Q	P	I	D	L	N	F	V	D	E	P	S	E	G	G	-	-	-	-	-	-	-	-	-	-	-	-	-	-	A	T	N	K	I	E	I	S	M	D
190. p63 NLEP08/1-680	-	-	-	-	-	P	I	C	S	V	Q	P	I	D	L	N	F	V	D	E	P	S	E	D	G	-	-	-	-	-	-	-	-	-	-	-	-	-	-	A	T	N	K	I	E	I	S	M	D
191. p63 PANP03/1-680	-	-	-	-	-	P	I	C	S	V	Q	P	I	D	L	N	F	V	D	E	P	S	E	D	G	-	-	-	-	-	-	-	-	-	-	-	-	-	-	A	T	N	K	I	E	I	S	M	D
192. p63 MMUP21/1-680	-	-	-	-	-	P	I	C	S	V	Q	P	I	D	L	N	F	V	D	E	P	S	E	D	G	-	-	-	-	-	-	-	-	-	-	-	-	-	-	A	T	N	K	I	E	I	S	M	D
193. p63 PTRP27/1-680	-	-	-	-	-	P	I	C	S	V	Q	P	I	D	L	N	F	V	D	E	P	S	E	D	G	-	-	-	-	-	-	-	-	-	-	-	-	-	-	A	T	N	K	I	E	I	S	M	D
194. p63 P26473/1-680	-	-	-	-	-	P	I	C	S	V	Q	P	I	D	L	N	F	V	D	E	P	S	E	D	G	-	-	-	-	-	-	-	-	-	-	-	-	-	-	A	T	N	K	I	E	I	S	M	D
195. p63 GGOP20/1-680	-	-	-	-	-	P	I	C	S	V	Q	P	I	D	L	N	F	V	D	E	P	S	E	D	G	-	-	-	-	-	-	-	-	-	-	-	-	-	-	A	T	N	K	I	E	I	S	M	D
196. p63 CJAP26/1-641	-	-	-	-	-	P	I	C	S	V	Q	P	I	D	L	N	F	V	D	E	P	S	E	D	G	-	-	-	-	-	-	-	-	-	-	-	-	-	-	A	T	N	K	I	E	I	S	M	D
197. p63 DNOP12/1-664	-	-	-	-	-	P	I	C	S	V	Q	P	I	D	L	N	F	V	D	Q	P	S	E	N	G	-	-	-	-	-	-	-	-	-	-	-	-	-	-	T	T	N	K	I	E	I	S	M	D
198. p63 DORP01/1-659	-	-	-	-	-	P	I	C	S	V	Q	P	I	D	L	N	F	V	D	E	P	S	E	N	G	-	-	-	-	-	-	-	-	-	-	-	-	-	-	A	T	N	K	I	E	I	S	M	D
199. p63 SSCP25/1-678	-	-	-	-	-	P	I	C	S	V	Q	P	I	D	L	N	F	V	D	E	P	S	E	N	G	-	-	-	-	-	-	-	-	-	-	-	-	-	-	A	T	N	K	I	E	I	S	M	D
200. p63 TBEP03/1-680	-	-	-	-	-	P	I	C	S	V	Q	P	I	D	L	N	F	V	D	E	P	S	E	N	G	-	-	-	-	-	-	-	-	-	-	-	-	-	-	A	T	N	K	I	E	I	S	M	D
201. p63 OANP21/1-675	-	-	-	-	-	P	I	C	S	V	Q	P	I	D	L	N	F	L	D	E	P	S	E	N	G	-	-	-	-	-	-	-	-	-	-	-	-	-	-	T	T	N	K	I	E	I	S	M	D
202. p63 OPRP02/1-680	-	-	-	-	-	P	I	C	S	V	Q	P	I	D	L	N	F	V	D	E	P	S	E	N	G	-	-	-	-	-	-	-	-	-	-	-	-	-	-	A	T	N	K	I	E	I	S	M	D
203. p63 MEUP14/1-678	-	-	-	-	-	P	I	C	S	V	Q	P	I	D	L	N	F	V	D	E	P	T	A	N	G	-	-	-	-	-	-	-	-	-	-	-	-	-	-	T	T	N	K	I	E	I	S	M	N
204. p63 MODP18/1-680	-	-	-	-	-	P	I	C	S	V	Q	P	I	D	L	N	F	M	D	E	P	T	A	N	G	-	-	-	-	-	-	-	-	-	-	-	-	-	-	T	T	N	K	I	E	I	S	M	N
205. p63 Gekko /1-641	-	-	-	-	-	P	I	C	S	V	Q	P	I	D	L	N	F	L	D	D	P	T	E	N	G	-	-	-	-	-	-	-	-	-	-	-	-	-	-	P	A	N	K	I	E	I	S	M	D
206. p63 SARP11/1-590	-	-	-	-	-	P	I	R	S	V	Q	P	I	D	L	N	F	V	D	E	P	S	E	N	G	-	-	-	-	-	-	-	-	-	-	-	-	-	-	T	T	N	K	I	E	I	S	M	D
207. p63 CHOP09/1-675	-	-	-	-	-	P	I	C	S	V	Q	P	I	D	L	N	F	V	D	Q	P	S	E	N	G	-	-	-	-	-	-	-	-	-	-	-	-	-	-	A	T	N	K	I	E	I	S	M	D
208. p63 ETEP01/1-581	-	-	-	-	-	P	I	C	S	V	Q	P	I	D	L	N	F	V	D	E	P	S	E	N	G	-	-	-	-	-	-	-	-	-	-	-	-	-	-	A	T	N	K	I	E	I	S	M	D
209. p63 LACP22/1-633	-	-	-	-	-	P	M	C	S	E	L	P	I	E	L	R	F	T	E	G	P	C	G	S	A	-	-	-	-	-	-	-	-	-	-	-	-	-	-	P	T	N	S	I	E	I	S	M	D
210. p63 PFOP01/1-667	-	-	-	-	-	A	I	H	S	V	Q	P	I	E	L	N	F	T	E	S	P	T	D	G	S	-	-	-	-	-	-	-	-	-	-	-	-	-	-	A	G	N	T	I	Q	I	S	M	D
211. p63 3Poeci/1-667	-	-	-	-	-	A	I	H	S	V	Q	P	I	E	L	N	F	T	E	S	P	T	D	G	S	-	-	-	-	-	-	-	-	-	-	-	-	-	-	A	G	N	T	I	Q	I	S	M	D
212. p63 2Poeci/1-667	-	-	-	-	-	A	I	H	S	V	Q	P	I	E	L	N	F	T	E	S	P	T	D	G	S	-	-	-	-	-	-	-	-	-	-	-	-	-	-	A	G	N	T	I	Q	I	S	M	D
213. p63 4Poeci/1-667	-	-	-	-	-	T	I	H	S	V	Q	P	I	E	L	N	F	T	E	S	P	T	D	G	S	-	-	-	-	-	-	-	-	-	-	-	-	-	-	A	G	N	T	I	Q	I	S	M	D
214. p63 Xiphop/1-667	-	-	-	-	-	T	I	H	S	V	Q	P	I	E	L	N	F	T	E	S	P	T	D	G	S	-	-	-	-	-	-	-	-	-	-	-	-	-	-	A	G	N	T	I	Q	I	S	M	D
215. p63 Cyprin/1-669	-	-	-	-	-	A	I	H	S	V	Q	P	I	E	L	N	F	T	E	S	P	T	N	G	S	-	-	-	-	-	-	-	-	-	-	-	-	-	-	A	G	N	T	I	Q	I	S	M	D
216. p63 Fundul/1-650	-	-	-	-	-	A	I	H	S	V	Q	P	I	E	L	N	F	T	D	S	P	T	A	G	S	-	-	-	-	-	-	-	-	-	-	-	-	-	-	A	G	N	T	I	Q	I	S	M	D
217. p63 Austro/1-668	-	-	-	-	-	A	I	H	S	V	Q	P	I	E	L	N	F	S	D	S	S	A	D	G	S	-	-	-	-	-	-	-	-	-	-	-	-	-	-	A	G	N	T	I	Q	I	S	M	D
218. p63 Cynogl/1-672	-	-	-	-	-	A	I	H	S	V	Q	P	I	E	L	N	F	T	E	S	P	V	D	G	S	-	-	-	-	-	-	-	-	-	-	-	-	-	-	A	G	N	T	I	Q	I	S	M	D
219. p63 Haploc/1-672	-	-	-	-	-	A	I	H	S	V	Q	P	I	E	L	N	F	S	D	S	P	A	D	G	S	-	-	-	-	-	-	-	-	-	-	-	-	-	-	A	G	N	T	I	Q	I	S	M	D
220. p63 Maylan/1-672	-	-	-	-	-	A	I	H	S	V	Q	P	I	E	L	N	F	S	D	S	P	A	D	G	S	-	-	-	-	-	-	-	-	-	-	-	-	-	-	A	G	N	T	I	Q	I	S	M	D
221. p63 Pundam/1-672	-	-	-	-	-	A	I	H	S	V	Q	P	I	E	L	N	F	S	D	S	P	A	D	G	S	-	-	-	-	-	-	-	-	-	-	-	-	-	-	A	G	N	T	I	Q	I	S	M	D
222. p63 ONIP24/1-674	-	-	-	-	-	A	I	H	S	V	Q	P	I	E	L	N	F	S	D	S	P	A	D	G	S	-	-	-	-	-	-	-	-	-	-	-	-	-	-	A	G	N	T	I	Q	I	S	M	D
223. p63 Larimi/1-635	-	-	-	-	-	A	I	H	S	V	Q	P	I	E	L	N	F	T	D	S	P	T	D	G	S	-	-	-	-	-	-	-	-	-	-	-	-	-	-	A	G	N	T	I	Q	I	S	M	D
224. p63 TRUP08/1-674	-	-	-	-	-	A	I	H	S	V	Q	P	I	E	L	N	F	T	D	S	P	R	D	G	S	-	-	-	-	-	-	-	-	-	-	-	-	-	-	A	G	N	T	I	Q	I	S	M	D
225. p63 TNIP16/1-657	-	-	-	-	-	A	I	H	S	V	Q	P	I	E	L	N	F	T	D	S	L	R	D	G	S	-	-	-	-	-	-	-	-	-	-	-	-	-	-	A	G	N	T	I	Q	I	S	M	D
226. p63 ORLP19/1-654	-	-	-	-	-	A	I	H	S	V	Q	P	I	E	L	N	F	T	D	S	P	T	D	G	S	-	-	-	-	-	-	-	-	-	-	-	-	-	-	T	G	N	T	I	Q	I	S	M	D
227. p63 LOCP06/1-676	-	-	-	-	-	A	F	H	T	V	Q	P	I	E	L	D	F	S	E	S	P	V	H	G	A	-	-	-	-	-	-	-	-	-	-	-	-	-	-	A	G	N	T	I	Q	I	S	M	D
228. p63 Callor/1-670	-	-	-	-	-	P	V	L	N	V	Q	P	I	S	L	S	F	S	D	E	L	R	E	G	F	-	-	-	-	-	-	-	-	-	-	-	-	-	-	P	G	T	R	I	E	I	S	M	D
229. p63 SHAP08/1-457	-	-	-	-	-	P	I	C	S	V	Q	P	I	D	L	N	F	M	D	E	P	T	A	N	G	-	-	-	-	-	-	-	-	-	-	-	-	-	-	T	T	N	K	I	E	I	S	M	N
230. p73 Anser /1-646	-	-	-	-	-	-	-	-	-	-	-	-	-	D	S	T	Y	F	D	L	P	P	S	S	H	A	G	S	S	E	-	-	-	-	-	-	-	-	-	V	S	N	R	T	E	V	T	M	D
231. p73 APLP03/1-635	-	-	-	-	-	-	-	-	-	-	-	-	-	D	S	T	Y	F	D	L	P	P	S	S	H	A	G	S	S	E	-	-	-	-	-	-	-	-	-	V	S	N	R	T	E	V	T	M	D
232. p73 Apteno/1-632	-	-	-	-	-	-	-	-	-	-	-	-	-	D	S	T	Y	F	D	L	P	P	S	N	H	A	G	S	N	E	-	-	-	-	-	-	-	-	-	V	S	N	R	T	E	V	T	M	D
233. p73 1Pygos/1-632	-	-	-	-	-	-	-	-	-	-	-	-	-	D	S	T	Y	F	D	L	P	P	S	N	H	A	G	S	N	E	-	-	-	-	-	-	-	-	-	V	S	N	R	T	E	V	T	M	G
234. p73 Nippon/1-632	-	-	-	-	-	-	-	-	-	-	-	-	-	D	S	T	Y	F	D	L	P	P	S	N	H	T	G	S	N	E	-	-	-	-	-	-	-	-	-	V	S	N	R	T	E	V	T	M	D
235. p73 Cuculu/1-632	-	-	-	-	-	-	-	-	-	-	-	-	-	D	S	T	Y	F	D	L	P	P	S	N	H	T	G	S	N	E	-	-	-	-	-	-	-	-	-	V	S	N	R	T	E	V	T	M	D
236. p73 Cariam/1-626	-	-	-	-	-	-	-	-	-	-	-	-	-	D	S	T	Y	F	D	L	P	P	S	N	H	T	G	T	N	E	-	-	-	-	-	-	-	-	-	V	S	N	R	T	E	V	T	M	D
237. p73 Calypt/1-632	-	-	-	-	-	-	-	-	-	-	-	-	-	D	S	T	Y	F	D	L	P	A	S	T	Q	G	G	S	N	E	-	-	-	-	-	-	-	-	-	V	S	N	R	T	E	V	T	M	D
238. p73 Struth/1-633	-	-	-	-	-	-	-	-	-	-	-	-	-	D	S	T	Y	F	D	L	P	P	S	N	H	T	G	S	N	E	-	-	-	-	-	-	-	-	-	A	S	N	C	T	E	V	T	M	D
239. p73 Coturn/1-647	-	-	-	-	-	-	-	-	-	-	-	-	-	D	S	T	Y	F	D	L	S	P	S	S	H	T	G	S	N	E	-	-	-	-	-	-	-	-	-	V	S	N	S	T	E	V	S	M	D
240. p73 2Corvu/1-647	-	-	-	-	-	-	-	-	-	-	-	-	-	D	S	T	Y	F	D	L	P	P	A	N	P	T	G	S	N	E	-	-	-	-	-	-	-	-	-	V	S	N	R	T	E	V	T	M	D
241. p73 Parus /1-647	-	-	-	-	-	-	-	-	-	-	-	-	-	D	S	T	Y	F	D	L	P	P	A	N	P	T	G	S	N	E	-	-	-	-	-	-	-	-	-	V	S	N	R	T	E	V	T	M	D
242. p73 Pseudo/1-647	-	-	-	-	-	-	-	-	-	-	-	-	-	D	S	T	Y	F	D	L	P	P	A	N	P	T	G	S	N	E	-	-	-	-	-	-	-	-	-	V	S	N	R	T	E	V	T	M	D
243. p73 TGUP02/1-635	-	-	-	-	-	-	-	-	-	-	-	-	-	D	S	T	Y	F	D	L	P	P	A	N	P	S	G	S	N	E	-	-	-	-	-	-	-	-	-	V	S	D	R	T	E	V	T	M	D
244. p73 FALP10/1-645	-	-	-	-	-	-	-	-	-	-	-	-	-	D	S	T	Y	F	D	L	P	P	A	-	-	T	S	S	N	E	-	-	-	-	-	-	-	-	-	V	S	N	R	T	E	I	T	M	D
245. p73 Serinu/1-633	-	-	-	-	-	-	-	-	-	-	-	-	-	D	S	T	Y	F	D	L	P	P	A	N	P	S	S	S	N	E	-	-	-	-	-	-	-	-	-	V	S	N	S	T	E	V	T	M	D
246. p73 Zonotr/1-648	-	-	-	-	-	-	-	-	-	-	-	-	-	D	S	T	Y	F	D	L	P	P	A	N	P	S	S	N	N	E	-	-	-	-	-	-	-	-	-	V	S	N	S	T	E	V	T	M	D
247. p73 Geospi/1-658	-	-	-	-	-	-	-	-	-	-	-	-	-	D	S	T	Y	F	D	L	P	P	A	N	P	S	S	S	N	E	-	-	-	-	-	-	-	-	-	V	S	N	S	T	E	V	T	M	D
248. p73 Melops/1-647	-	-	-	-	-	-	-	-	-	-	-	-	-	D	S	T	Y	F	D	L	P	A	S	N	H	G	S	S	N	E	-	-	-	-	-	-	-	-	-	V	S	N	R	T	E	V	T	M	D
249. p73 Caprim/1-615	-	-	-	-	-	-	-	-	-	-	-	-	-	D	S	T	Y	F	N	L	P	P	S	N	H	A	G	S	N	E	-	-	-	-	-	-	-	-	-	V	S	N	R	T	E	V	T	M	D
250. p73 Charad/1-560	-	-	-	-	-	-	-	-	-	-	-	-	-	D	S	T	Y	F	D	L	P	P	S	N	H	S	G	S	N	E	-	-	-	-	-	-	-	-	-	V	S	N	R	T	E	V	T	M	D
251. p73 2Pygos/1-528	-	-	-	-	-	-	-	-	-	-	-	-	-	D	S	T	Y	F	D	L	P	P	S	N	H	A	G	S	N	E	-	-	-	-	-	-	-	-	-	V	S	N	R	T	E	V	T	M	G
252. p73 PSIP04/1-633	-	-	-	-	-	-	-	-	-	-	-	-	-	D	S	T	Y	F	D	L	P	P	S	S	H	S	G	E	S	E	-	-	-	-	-	-	-	-	-	V	S	N	Q	A	E	V	T	M	D
253. p73 Tinamu/1-628	-	-	-	-	-	-	-	-	-	-	-	-	-	D	S	T	Y	F	D	L	P	P	S	N	H	T	G	S	H	E	-	-	-	-	-	-	-	-	-	V	P	S	R	T	E	V	S	M	D
254. p73 Gallus/1-514	-	-	-	-	-	-	-	-	-	-	-	-	-	D	S	T	Y	F	D	L	S	P	S	S	H	T	G	S	N	E	-	-	-	-	-	-	-	-	-	V	S	N	R	T	E	V	T	M	D
255. p73 Meleag/1-514	-	-	-	-	-	-	-	-	-	-	-	-	-	D	S	T	Y	F	D	L	S	P	S	S	H	T	G	D	N	E	-	-	-	-	-	-	-	-	-	V	S	N	R	T	E	I	T	M	D
256. p73 Manacu/1-456	-	-	-	-	-	-	-	-	-	-	-	-	-	D	S	T	Y	F	D	L	P	P	A	T	H	A	G	S	N	E	-	-	-	-	-	-	-	-	-	V	S	N	Q	T	E	V	T	M	D
257. p73 ACAP01/1-633	-	-	-	-	-	-	-	-	-	-	-	-	-	D	S	T	Y	F	D	L	P	Q	S	G	P	R	T	G	S	E	-	-	-	-	-	-	-	-	-	T	P	N	R	T	E	V	T	M	D
258. p73 Chaetu/1-580	-	-	-	-	-	-	-	-	-	-	-	-	-	D	S	T	Y	F	D	L	P	P	S	N	H	A	G	S	T	E	-	-	-	-	-	-	-	-	-	V	S	N	R	T	E	V	T	M	D
259. p73 XETP10/1-634	-	-	-	-	-	-	-	-	-	-	-	-	-	D	S	T	Y	F	E	L	P	Q	S	S	H	S	N	N	T	E	-	-	-	-	-	-	-	-	-	A	S	N	R	T	D	V	N	M	D
260. p73 LACP21/1-636	-	-	-	-	-	-	-	-	-	-	-	-	-	D	S	T	Y	F	D	L	P	Q	S	N	H	S	G	G	S	E	-	-	-	-	G	V	T	S	L	S	S	N	Q	A	E	V	S	M	D
261. p73 MEUP00/1-633	-	-	-	-	-	-	-	-	-	-	-	-	-	D	S	T	Y	F	D	L	P	Q	S	S	Q	G	S	N	E	V	-	-	-	-	-	-	-	-	-	V	A	G	G	T	V	V	S	M	D
262. p73 Camelu/1-490	-	-	-	-	-	-	-	-	-	-	-	-	-	D	S	T	Y	F	D	L	P	Q	S	G	Q	-	G	N	A	E	-	-	-	-	-	-	-	-	-	V	A	G	G	A	E	A	G	M	D
263. p73 Chloro/1-635	-	-	-	-	-	-	-	-	-	-	-	-	-	D	S	T	Y	F	D	L	P	Q	S	S	R	-	G	N	N	E	-	-	-	-	-	-	-	-	-	V	V	G	G	T	D	S	S	M	D
264. p73 CSAP17/1-636	-	-	-	-	-	-	-	-	-	-	-	-	-	D	S	T	Y	F	D	L	P	Q	S	S	R	-	G	N	N	E	-	-	-	-	-	-	-	-	-	V	V	G	G	T	D	S	S	M	D
265. p73 GGOP15/1-636	-	-	-	-	-	-	-	-	-	-	-	-	-	D	S	T	Y	F	D	L	P	Q	S	S	R	-	G	N	N	E	-	-	-	-	-	-	-	-	-	V	V	G	G	T	D	S	S	M	D
266. p73 P36754/1-636	-	-	-	-	-	-	-	-	-	-	-	-	-	D	S	T	Y	F	D	L	P	Q	S	S	R	-	G	N	N	E	-	-	-	-	-	-	-	-	-	V	V	G	G	T	D	S	S	M	D
267. p73 PANP07/1-636	-	-	-	-	-	-	-	-	-	-	-	-	-	D	S	T	Y	F	D	L	P	Q	S	S	R	-	G	N	N	E	-	-	-	-	-	-	-	-	-	V	V	G	G	T	D	S	S	M	D
268. p73 Macaca/1-562	-	-	-	-	-	-	-	-	-	-	-	-	-	D	S	T	Y	F	D	L	P	Q	S	S	R	-	G	N	N	E	-	-	-	-	-	-	-	-	-	V	V	G	G	T	D	S	S	M	D
269. p73 PPYP02/1-522	-	-	-	-	-	-	-	-	-	-	-	-	-	D	S	T	Y	F	D	L	P	Q	S	S	R	-	G	N	N	E	-	-	-	-	-	-	-	-	-	V	V	G	G	T	D	S	S	M	D
270. p73 MMUP21/1-635	-	-	-	-	-	-	-	-	-	-	-	-	-	D	S	T	Y	F	D	L	P	Q	S	S	R	-	G	N	N	E	-	-	-	-	-	-	-	-	-	V	V	G	G	T	D	S	S	M	D
271. p73 OGAP05/1-639	-	-	-	-	-	-	-	-	-	-	-	-	-	D	S	T	Y	F	D	L	P	Q	S	S	R	-	G	N	N	Q	-	-	-	-	-	-	-	-	-	L	V	G	S	A	E	T	S	M	D
272. p73 Hetero/1-636	-	-	-	-	-	-	-	-	-	-	-	-	-	D	S	T	Y	F	D	L	S	Q	A	R	Q	-	G	N	T	E	-	-	-	-	-	-	-	-	-	A	V	G	S	T	E	A	A	M	D
273. p73 CPOP09/1-639	-	-	-	-	-	-	-	-	-	-	-	-	-	D	S	T	Y	F	D	L	S	Q	P	S	Q	-	G	N	T	E	-	-	-	-	-	-	-	-	-	A	V	G	G	A	E	A	G	M	D
274. p73 MUSP10/1-637	-	-	-	-	-	-	-	-	-	-	-	-	-	D	S	T	Y	F	D	L	P	Q	P	S	Q	-	G	T	S	E	-	-	-	-	-	-	-	-	-	A	S	G	S	E	E	S	N	M	D
275. p73 RNOP52/1-654	-	-	-	-	-	-	-	-	-	-	-	-	-	D	S	T	Y	F	D	L	P	Q	P	S	Q	-	G	N	S	E	-	-	-	-	-	-	-	-	-	A	T	G	S	E	E	S	N	M	D
276. p73 DORP13/1-637	-	-	-	-	-	-	-	-	-	-	-	-	-	D	S	T	Y	F	D	L	P	Q	S	S	Q	-	G	N	A	E	-	-	-	-	-	-	-	-	-	A	V	G	S	A	E	T	S	T	D
277. p73 Odoben/1-636	-	-	-	-	-	-	-	-	-	-	-	-	-	D	S	T	Y	F	D	L	P	Q	S	S	Q	-	G	N	G	E	-	-	-	-	-	-	-	-	-	V	V	G	G	A	E	A	D	M	D
278. p73 CAFP28/1-660	-	-	-	-	-	-	-	-	-	-	-	-	-	D	S	T	Y	F	D	L	P	Q	P	N	Q	-	G	N	S	E	-	-	-	-	-	-	-	-	-	V	V	G	G	A	E	A	G	M	D
279. p73 AMEP09/1-639	-	-	-	-	-	-	-	-	-	-	-	-	-	D	S	T	Y	F	D	L	P	Q	S	T	Q	-	G	D	N	E	-	-	-	-	-	-	-	-	-	V	V	G	G	A	E	A	S	M	D
280. p73 FCAP10/1-632	-	-	-	-	-	-	-	-	-	-	-	-	-	D	S	T	Y	F	D	L	P	Q	P	S	Q	-	G	N	N	A	-	-	-	-	-	-	-	-	-	V	V	S	G	S	G	A	S	M	D
281. p73 Orcinu/1-638	-	-	-	-	-	-	-	-	-	-	-	-	-	D	S	T	Y	F	D	L	P	Q	S	G	Q	-	G	N	D	E	-	-	-	-	-	-	-	-	-	V	V	G	G	A	E	A	S	M	D
282. p73 TTRP03/1-637	-	-	-	-	-	-	-	-	-	-	-	-	-	D	S	T	Y	F	D	L	P	Q	P	G	Q	-	G	N	D	E	-	-	-	-	-	-	-	-	-	V	V	G	G	A	E	A	S	M	D
283. p73 OARP17/1-634	-	-	-	-	-	-	-	-	-	-	-	-	-	D	S	T	Y	F	D	L	P	Q	P	G	Q	-	G	N	E	E	-	-	-	-	-	-	-	-	-	V	A	G	G	A	E	A	G	M	D
284. p73 BTAP07/1-639	-	-	-	-	-	-	-	-	-	-	-	-	-	D	S	T	Y	F	D	L	P	Q	P	G	Q	-	G	N	E	E	-	-	-	-	-	-	-	-	-	V	A	G	G	A	E	A	G	M	D
285. p73 EEUP11/1-623	-	-	-	-	-	-	-	-	-	-	-	-	-	D	S	T	Y	F	D	L	P	Q	P	S	R	-	V	N	N	E	-	-	-	-	-	-	-	-	-	V	V	G	N	A	E	A	N	M	D
286. p73 Triche/1-635	-	-	-	-	-	-	-	-	-	-	-	-	-	D	S	T	Y	F	D	L	P	Q	S	S	R	-	E	N	N	E	-	-	-	-	-	-	-	-	-	V	V	G	S	A	E	A	S	M	D
287. p73 PCAP00/1-597	-	-	-	-	-	-	-	-	-	-	-	-	-	D	S	T	Y	F	D	L	P	Q	S	S	R	-	E	N	A	E	-	-	-	-	-	-	-	-	-	V	V	G	S	A	E	G	S	M	D
288. p73 Ovis a/1-613	-	-	-	-	-	-	-	-	-	-	-	-	-	D	S	T	Y	F	D	L	P	Q	P	G	Q	-	G	N	E	E	-	-	-	-	-	-	-	-	-	V	A	G	G	A	E	A	G	M	D
289. p73 PVAP08/1-627	-	-	-	-	-	-	-	-	-	-	-	-	-	D	S	T	Y	C	D	L	P	Q	P	N	Q	-	G	D	S	D	-	-	-	-	-	-	-	-	-	G	V	G	G	A	E	A	S	M	-
290. p73 Barbus/1-635	-	-	-	-	-	-	-	-	-	-	-	-	-	D	S	T	Y	F	E	L	P	Q	A	G	H	S	G	D	V	A	-	-	-	-	-	-	-	S	L	P	S	N	R	A	E	V	C	M	D
291. p73 DARP10/1-637	-	-	-	-	-	-	-	-	-	-	-	-	-	D	S	T	Y	F	E	L	P	Q	A	G	H	S	G	D	R	A	-	-	-	-	-	S	S	S	L	P	G	N	R	A	E	V	C	M	D
292. p73 AMXP14/1-641	-	-	-	-	-	-	-	-	-	-	-	-	-	D	S	T	Y	F	E	L	P	Q	T	G	H	P	G	D	R	G	-	-	-	-	P	S	N	S	L	P	N	N	R	A	E	V	C	M	D
293. p73 Sinocy/1-405	-	-	-	-	-	-	-	-	-	-	-	-	-	D	S	T	Y	F	E	L	P	Q	A	G	H	S	G	D	R	V	-	-	-	-	P	S	S	S	L	P	S	N	R	A	E	V	C	M	D
294. p73 LOCP06/1-662	-	-	-	-	-	-	-	-	-	-	-	-	-	D	S	T	Y	F	D	L	P	Q	N	S	H	S	G	S	N	E	-	-	-	-	A	S	T	S	L	P	T	D	R	A	E	I	C	M	D
295. p73 1Corvu/1-602	-	-	-	-	-	-	-	-	-	-	-	-	-	D	S	T	Y	F	D	L	P	P	A	N	P	T	G	S	N	E	-	-	-	-	-	-	-	-	-	V	S	N	R	T	E	V	T	M	D
296. p73 Clupea/1-677	-	-	-	-	-	-	-	-	-	-	-	-	-	D	S	T	Y	Y	E	M	P	P	G	G	H	P	G	G	H	H	G	D	R	G	T	P	S	N	M	P	G	N	R	A	E	V	C	M	D
297. p73 Mustel/1-364	-	-	-	-	-	-	-	-	-	-	-	-	-	D	S	T	Y	F	D	L	P	Q	S	S	Q	-	G	N	N	E	-	-	-	-	-	-	-	-	-	V	V	G	G	P	E	A	G	M	D
298. p73 Callor/1-630	-	-	-	-	-	-	-	-	-	-	-	-	-	D	S	T	Y	F	D	I	P	Q	T	N	L	S	G	N	N	E	-	-	-	-	A	V	P	N	L	P	Q	N	R	T	E	V	C	M	D
299. p73 1Poeci/1-633	-	-	-	-	-	-	-	-	-	-	-	-	-	D	S	T	Y	Y	E	L	P	P	S	S	Q	R	G	E	-	-	-	-	-	-	-	-	-	-	T	H	R	N	C	A	E	V	S	M	D
300. p73 2Poeci/1-693	-	-	-	-	-	-	-	-	-	-	-	-	-	D	S	T	Y	Y	E	L	P	P	S	S	Q	R	G	E	H	P	V	P	S	T	S	T	P	G	N	H	R	N	C	A	E	V	S	M	D
301. p73 3Poeci/1-693	-	-	-	-	-	-	-	-	-	-	-	-	-	D	S	T	Y	Y	E	L	P	P	S	S	Q	R	G	E	H	P	V	P	S	T	S	T	P	G	N	H	R	N	C	A	E	V	S	M	D
302. p73 4Poeci/1-693	-	-	-	-	-	-	-	-	-	-	-	-	-	D	S	T	Y	Y	E	L	P	P	S	S	Q	R	G	E	H	P	V	P	S	T	S	T	P	G	N	H	R	N	C	A	E	V	S	M	D
303. p73 Cyprin/1-670	-	-	-	-	-	-	-	-	-	-	-	-	-	D	S	T	Y	Y	E	L	P	T	N	N	H	R	G	D	H	P	V	A	S	T	S	T	P	G	N	H	R	N	C	A	E	V	S	M	D
304. p73 Austro/1-693	-	-	-	-	-	-	-	-	-	-	-	-	-	D	S	T	Y	F	E	L	P	P	N	S	Q	R	G	D	H	S	V	P	S	T	S	T	P	G	N	H	R	N	C	A	E	V	Y	M	D
305. p73 Cynogl/1-694	-	-	-	-	-	-	-	-	-	-	-	-	-	D	S	T	Y	F	E	L	P	P	G	S	Q	S	G	E	R	P	V	P	S	T	S	T	P	G	S	H	C	S	A	A	E	V	S	M	D
306. p73 Haploc/1-670	-	-	-	-	-	-	-	-	-	-	-	-	-	D	S	T	Y	F	E	L	P	P	G	S	Q	P	G	E	Q	P	V	P	S	T	S	N	P	G	N	H	H	S	T	A	E	V	S	M	D
307. p73 Maylan/1-670	-	-	-	-	-	-	-	-	-	-	-	-	-	D	S	T	Y	F	E	L	P	P	G	S	Q	P	G	E	Q	P	V	P	S	T	S	N	P	G	N	H	H	S	T	A	E	V	S	M	D
308. p73 Neolam/1-670	-	-	-	-	-	-	-	-	-	-	-	-	-	D	S	T	Y	F	E	L	P	P	G	S	Q	P	G	E	Q	P	V	P	S	T	S	N	P	G	N	H	H	S	T	A	E	V	S	M	D
309. p73 ONIP02/1-670	-	-	-	-	-	-	-	-	-	-	-	-	-	D	S	T	Y	F	E	L	P	P	G	S	Q	P	G	E	Q	P	V	P	S	T	S	N	P	G	N	H	H	S	T	A	E	V	S	M	D
310. p73 Oreoch/1-693	-	-	-	-	-	-	-	-	-	-	-	-	-	D	S	T	Y	F	E	L	P	P	G	S	Q	P	G	E	Q	P	V	P	S	T	S	N	P	G	N	H	H	S	T	A	E	V	S	M	D
311. p73 Pundam/1-693	-	-	-	-	-	-	-	-	-	-	-	-	-	D	S	T	Y	F	E	L	P	P	G	S	Q	P	G	E	Q	P	V	P	S	T	S	N	P	G	N	H	H	S	T	A	E	V	S	M	D
312. p73 Stegas/1-693	-	-	-	-	-	-	-	-	-	-	-	-	-	D	S	T	Y	F	E	L	P	P	N	T	Q	P	G	E	H	P	V	P	S	T	S	T	P	G	N	H	H	N	-	T	E	V	S	M	D
313. p73 Larimi/1-693	-	-	-	-	-	-	-	-	-	-	-	-	-	D	S	T	Y	F	E	L	P	P	G	S	Q	P	G	E	R	P	M	P	S	T	S	T	P	G	S	H	R	N	A	A	E	G	S	M	D
314. p73 Nototh/1-659	-	-	-	-	-	-	-	-	-	-	-	-	-	D	S	T	Y	F	E	-	-	-	-	-	-	-	-	-	-	-	-	P	S	T	S	T	P	G	S	H	C	S	A	A	E	V	S	M	D
315. p73 GACP08/1-671	-	-	-	-	-	-	-	-	-	-	-	-	-	D	S	T	Y	Y	E	L	P	P	G	S	Q	G	A	E	R	P	V	P	S	A	G	T	L	G	I	H	R	S	A	A	E	A	S	M	D
316. p73 TNIP14/1-667	-	-	-	-	-	-	-	-	-	-	-	-	-	D	S	T	Y	Y	E	L	P	P	G	S	Q	Q	G	E	R	P	L	A	S	T	S	T	P	G	C	H	C	S	A	A	E	S	S	M	D
317. p73 TRUP38/1-670	-	-	-	-	-	-	-	-	-	-	-	-	-	D	S	T	Y	Y	E	L	P	P	G	S	Q	Q	G	E	R	P	V	P	S	T	S	T	P	G	C	H	C	S	A	A	E	S	S	M	D
318. p73 GMOP16/1-596	-	-	-	-	-	-	-	-	-	-	-	-	-	D	T	T	Y	Y	E	M	P	P	G	G	Q	S	G	E	R	P	V	P	S	T	S	T	P	G	G	H	R	G	A	T	E	V	C	M	D
319. p73 Esox l/1-674	-	-	-	-	-	-	-	-	-	-	-	-	-	D	T	T	Y	F	E	L	P	Q	G	D	H	S	G	E	R	T	D	P	S	T	S	A	P	-	-	G	N	H	A	S	E	V	C	M	D
320. p73 Salmo /1-674	-	-	-	-	-	-	-	-	-	-	-	-	-	D	T	T	Y	F	E	L	P	H	G	G	H	S	G	E	R	A	A	P	S	T	S	T	-	-	-	P	S	N	A	T	E	V	C	M	D
321. p73 PTRP00/1-456	-	-	-	-	-	-	-	-	-	-	-	-	-	D	S	T	Y	F	D	L	P	Q	S	S	R	-	G	N	N	E	-	-	-	-	-	-	-	-	-	V	V	G	G	T	D	S	S	M	D
322. p73 ETEP07/1-634	-	-	-	-	-	-	-	-	-	-	-	-	-	D	S	T	Y	F	D	L	P	P	A	S	R	E	-	N	N	E	-	-	-	-	-	-	-	-	-	A	V	G	A	A	E	A	S	M	D
323. p73 NLEP09/1-617	-	-	-	-	-	-	-	-	-	-	-	-	-	D	S	T	Y	F	D	L	P	Q	S	S	Q	-	G	N	N	E	-	-	-	-	-	-	-	-	-	V	V	G	G	T	D	S	S	M	D
324. p73 DNOP28/1-612	-	-	-	-	-	-	-	-	-	-	-	-	-	D	S	T	Y	F	D	L	P	Q	S	S	R	-	G	N	D	E	-	-	-	-	-	-	-	-	-	A	V	G	S	A	E	A	G	M	D
325. p73 SSCP22/1-153	-	-	-	-	-	-	-	-	-	-	-	-	-	D	S	T	Y	F	D	L	P	P	S	G	R	-	G	N	E	E	-	-	-	-	-	-	-	-	-	V	A	A	G	A	E	A	S	M	D
326. B belcheri/1-599	D	N	G	A	L	T	Q	A	V	T	Q	P	-	-	-	L	D	Y	E	F	S	E	A	D	T	-	-	-	-	-	-	-	-	-	-	-	-	-	-	G	Q	N	R	I	D	F	E	V	K
327. B floridae/1-598	D	Q	G	A	L	T	Q	A	V	T	Q	P	-	-	-	L	D	Y	E	F	S	E	A	D	T	-	-	-	-	-	-	-	-	-	-	-	-	-	-	G	Q	N	R	I	D	F	E	V	K
328. Capitella /1-552	G	E	G	S	F	T	Q	I	S	Q	Q	G	-	L	T	E	F	S	Y	-	V	E	E	N	N	-	-	-	-	-	-	-	-	-	-	-	-	-	-	D	G	V	G	T	S	I	A	I	D
329. Mya arenar/1-587	D	N	V	D	Y	T	H	I	N	T	R	E	-	-	L	D	Y	S	Y	D	D	-	-	-	-	-	-	-	-	-	-	-	-	-	-	-	-	-	-	S	E	D	G	T	S	L	Q	V	E
330. Spisula so/1-567	D	N	G	T	Y	T	Q	I	N	S	R	D	-	-	L	D	Y	S	Y	E	D	-	-	-	-	-	-	-	-	-	-	-	-	-	-	-	-	-	-	S	D	E	G	A	S	L	H	I	D
331. Mytilus ed/1-589	Q	E	G	G	Y	T	N	I	T	S	K	E	-	S	I	D	Y	A	F	S	E	-	-	-	-	-	-	-	-	-	-	-	-	-	-	-	-	-	-	A	E	D	E	T	S	I	S	V	E
332. Mytilus ga/1-418	Q	E	G	G	Y	T	N	I	T	S	K	E	-	S	I	D	Y	A	F	S	E	-	-	-	-	-	-	-	-	-	-	-	-	-	-	-	-	-	-	A	E	D	E	T	S	I	S	V	E
333. Mytilus tr/1-417	Q	E	G	G	Y	T	N	I	T	S	K	E	-	S	I	D	Y	A	F	S	E	-	-	-	-	-	-	-	-	-	-	-	-	-	-	-	-	-	-	A	E	D	E	T	S	I	S	V	E
334. Crassostre/1-611	D	H	G	N	Y	T	H	I	Q	Q	R	D	-	-	L	D	Y	S	F	E	N	E	-	-	-	-	-	-	-	-	-	-	-	-	-	-	-	-	-	N	E	E	T	T	S	L	Q	I	E
335. Haliotis t/1-583	E	N	G	E	Y	T	H	I	S	S	K	D	-	-	L	D	Y	Q	Y	H	D	N	-	-	-	-	-	-	-	-	-	-	-	-	-	-	-	-	-	E	G	E	T	A	T	F	Q	V	E
336. Lottia gig/1-582	N	H	G	D	F	T	Q	I	M	T	R	D	-	-	V	D	Y	H	Y	G	S	N	-	-	-	-	-	-	-	-	-	-	-	-	-	-	-	-	-	D	D	E	G	T	S	L	Q	M	D
337. Euprymna s/1-546	T	T	N	E	Y	T	Q	I	Q	E	R	G	-	-	I	S	Y	E	Y	-	H	D	S	A	S	-	-	-	-	-	-	-	-	-	-	-	-	-	-	E	H	D	Q	T	T	L	E	I	N
338. Loligo for/1-543	T	A	N	E	Y	T	Q	I	H	E	R	G	-	-	V	G	Y	E	Y	-	H	E	-	-	A	-	-	-	-	-	-	-	-	-	-	-	-	-	-	E	P	D	Q	T	S	L	E	I	S
339. CINP03956 /1-444	T	N	S	L	T	I	D	L	L	T	E	F	Q	Q	F	E	-	Q	G	P	T	S	D	A	N	-	-	-	-	-	-	-	-	-	-	-	-	-	-	A	G	E	N	Q	A	G	N	T	E
340. CSAVP16940/1-441	S	N	S	I	S	I	D	L	L	S	E	F	Q	Q	F	E	P	T	T	P	G	S	D	A	N	-	-	-	-	-	-	-	-	-	-	-	-	-	-	G	S	G	N	Q	A	G	N	T	E
341. CSAVP16659/1-388	I	D	E	S	A	L	P	A	T	S	N	W	-	Q	T	Y	T	T	M	A	P	V	C	S	L	-	-	-	-	-	-	-	-	-	-	-	-	-	-	L	D	I	G	A	Q	I	N	H	G
342. CINP04447 /1-404	T	D	L	N	-	-	-	-	-	-	-	-	-	Q	E	Y	D	Q	C	K	E	T	V	D	V	-	-	-	-	-	-	-	-	-	-	-	-	-	-	L	Q	L	D	T	T	K	A	N	D
343. Trichoplax/1-517	T	Q	G	K	F	N	T	N	E	D	E	G	-	-	-	-	-	-	-	-	-	-	-	-	-	-	-	-	-	-	-	-	-	-	-	-	-	-	-	-	-	-	-	-	-	-	-	-	-
344. (331 . 345)	Q	E	G	G	Y	T	N	I	T	S	K	E	-	S	I	D	Y	A	F	S	E	-	-	-	-	-	-	-	-	-	-	-	-	-	-	-	-	-	-	A	E	D	E	T	S	I	S	V	E
345. (332 . 333)	Q	E	G	G	Y	T	N	I	T	S	K	E	-	S	I	D	Y	A	F	S	E	-	-	-	-	-	-	-	-	-	-	-	-	-	-	-	-	-	-	A	E	D	E	T	S	I	S	V	E
346. (326 . 327)	D	N	G	A	L	T	Q	A	V	T	Q	P	-	-	-	L	D	Y	E	F	S	E	A	D	T	-	-	-	-	-	-	-	-	-	-	-	-	-	-	G	Q	N	R	I	D	F	E	V	K
347. (351 . 105)	-	-	-	-	-	-	-	-	-	-	-	-	-	-	-	-	-	-	-	-	-	-	-	-	-	-	-	-	-	-	-	-	-	-	-	-	-	-	-	-	-	-	-	-	-	-	-	-	-
348. (112 . 113)	-	-	-	-	-	-	-	-	-	-	-	-	-	-	-	-	-	-	-	-	-	-	-	-	-	-	-	-	-	-	-	-	-	-	-	-	-	-	-	-	-	-	-	-	-	-	-	-	-
349. (337 . 338)	T	T	N	E	Y	T	Q	I	H	E	R	G	-	-	V	G	Y	E	Y	-	H	E	S	A	S	-	-	-	-	-	-	-	-	-	-	-	-	-	-	E	H	D	Q	T	S	L	E	I	N
350. (108 . 109)	-	-	-	-	-	-	-	-	-	-	-	-	-	-	-	-	-	-	-	-	-	-	-	-	-	-	-	-	-	-	-	-	-	-	-	-	-	-	-	-	-	-	-	-	-	-	-	-	-
351. (106 . 107)	-	-	-	-	-	-	-	-	-	-	-	-	-	-	-	-	-	-	-	-	-	-	-	-	-	-	-	-	-	-	-	-	-	-	-	-	-	-	-	-	-	-	-	-	-	-	-	-	-
352. (347 . 104)	-	-	-	-	-	-	-	-	-	-	-	-	-	-	-	-	-	-	-	-	-	-	-	-	-	-	-	-	-	-	-	-	-	-	-	-	-	-	-	-	-	-	-	-	-	-	-	-	-
353. (356 . 354)	-	-	-	-	-	-	-	-	-	-	-	-	-	-	-	-	-	-	-	-	-	-	-	-	-	-	-	-	-	-	-	-	-	-	-	-	-	-	-	-	-	-	-	-	-	-	-	-	-
354. (110 . 111)	-	-	-	-	-	-	-	-	-	-	-	-	-	-	-	-	-	-	-	-	-	-	-	-	-	-	-	-	-	-	-	-	-	-	-	-	-	-	-	-	-	-	-	-	-	-	-	-	-
355. (339 . 340)	T	N	S	L	T	I	D	L	L	T	E	F	Q	Q	F	E	P	Q	G	P	T	S	D	A	N	-	-	-	-	-	-	-	-	-	-	-	-	-	-	A	G	E	N	Q	A	G	N	T	E
356. (352 . 350)	-	-	-	-	-	-	-	-	-	-	-	-	-	-	-	-	-	-	-	-	-	-	-	-	-	-	-	-	-	-	-	-	-	-	-	-	-	-	-	-	-	-	-	-	-	-	-	-	-
357. (116 . 117)	-	-	-	-	-	-	-	-	-	-	-	-	-	-	-	-	-	-	-	-	-	-	-	-	-	-	-	-	-	-	-	-	-	-	-	-	-	-	-	-	-	-	-	-	-	-	-	-	-
358. (8 . 9)	-	-	-	-	-	-	-	-	-	-	-	-	-	-	-	-	-	-	-	-	-	-	L	D	T	-	-	-	-	-	-	-	-	-	-	-	-	-	-	I	S	A	V	N	S	S	T	T	G
359. (3 . 4)	-	-	-	-	-	-	-	-	-	-	-	-	-	-	-	-	-	-	-	-	-	-	-	-	-	-	-	-	-	-	-	-	-	-	-	-	-	-	-	-	-	-	-	-	-	-	-	-	-
360. (21 . 23)	-	-	-	-	-	-	-	-	-	-	-	-	-	-	-	-	-	-	-	-	T	E	N	E	S	-	-	-	-	-	-	-	-	-	-	-	-	-	-	L	A	T	G	D	G	L	L	D	L
361. (22 . 366)	-	-	-	-	-	-	-	-	-	-	-	-	-	-	-	-	-	-	-	-	T	E	N	E	S	-	-	-	-	-	-	-	-	-	-	-	-	-	-	L	A	T	G	D	G	L	L	D	L
362. (329 . 330)	D	N	G	D	Y	T	H	I	N	S	R	D	-	-	L	D	Y	S	Y	E	D	-	-	-	-	-	-	-	-	-	-	-	-	-	-	-	-	-	-	S	E	E	G	T	S	L	Q	I	E
363. (25 . 26)	-	-	-	-	-	-	-	-	-	-	-	-	-	-	-	-	-	-	-	-	T	E	N	E	S	-	-	-	-	-	-	-	-	-	-	-	-	-	-	L	P	P	P	E	G	L	L	S	Q
364. (358 . 10)	-	-	-	-	-	-	-	-	-	-	-	-	-	-	-	-	-	-	-	-	-	-	L	D	T	-	-	-	-	-	-	-	-	-	-	-	-	-	-	I	S	A	V	N	S	S	T	T	G
365. (37 . 38)	-	-	-	-	-	-	-	-	-	-	-	-	-	-	-	-	-	-	-	-	-	-	-	-	-	-	-	-	-	-	-	-	-	-	-	-	-	-	-	-	-	-	-	-	-	-	T	Q	E
366. (20 . 360)	-	-	-	-	-	-	-	-	-	-	-	-	-	-	-	-	-	-	-	-	T	E	N	E	S	-	-	-	-	-	-	-	-	-	-	-	-	-	-	L	A	T	G	D	G	L	L	D	L
367. (371 . 65)	-	-	-	-	-	-	-	-	-	-	-	-	-	-	-	-	-	-	-	-	-	-	-	-	-	-	-	-	-	-	-	-	-	-	-	-	-	-	-	-	-	-	-	-	-	-	-	-	-
368. (61 . 62)	-	-	-	-	-	-	-	-	-	-	-	-	-	-	-	-	-	-	-	-	-	-	-	-	-	-	-	-	-	-	-	-	-	-	-	-	-	-	-	-	-	-	-	-	-	-	-	-	-
369. (60 . 370)	-	-	-	-	-	-	-	-	-	-	-	-	-	-	-	-	-	-	-	-	-	-	-	-	-	-	-	-	-	-	-	-	-	-	-	-	-	-	-	-	-	-	-	-	-	-	-	-	-
370. (63 . 368)	-	-	-	-	-	-	-	-	-	-	-	-	-	-	-	-	-	-	-	-	-	-	-	-	-	-	-	-	-	-	-	-	-	-	-	-	-	-	-	-	-	-	-	-	-	-	-	-	-
371. (66 . 67)	-	-	-	-	-	-	-	-	-	-	-	-	-	-	-	-	-	-	-	-	-	-	-	-	-	-	-	-	-	-	-	-	-	-	-	-	-	-	-	-	-	-	-	-	-	-	-	-	-
372. (378 . 64)	-	-	-	-	-	-	-	-	-	-	-	-	-	-	-	-	-	-	-	-	-	-	-	-	-	-	-	-	-	-	-	-	-	-	-	-	-	-	-	-	-	-	-	-	-	-	-	-	-
373. (364 . 11)	-	-	-	-	-	-	-	-	-	-	-	-	-	-	-	-	-	-	-	-	-	-	-	-	-	-	-	-	-	-	-	-	-	-	-	-	-	-	-	-	-	A	V	N	S	S	T	T	G
374. (54 . 55)	-	-	-	-	-	-	-	-	-	-	-	-	-	-	-	-	-	-	-	-	-	-	-	-	-	-	-	-	-	-	-	-	-	-	-	-	-	-	-	-	-	-	-	-	-	-	-	-	-
375. (72 . 73)	-	-	-	-	-	-	-	-	-	-	-	-	-	-	-	-	-	-	-	-	-	-	-	-	-	-	-	-	-	-	-	-	-	-	-	-	-	-	-	-	-	-	-	-	-	-	-	-	-
376. (51 . 52)	-	-	-	-	-	-	-	-	-	-	-	-	-	-	-	-	-	-	-	-	-	-	-	-	-	-	-	-	-	-	-	-	-	-	-	-	-	-	-	-	-	-	-	-	-	-	-	-	-
377. (96 . 115)	-	-	-	-	-	-	-	-	-	-	-	-	-	-	-	-	-	-	-	-	-	-	-	-	-	-	-	-	-	-	-	-	-	-	-	-	-	-	-	-	-	-	-	-	-	-	-	-	-
378. (367 . 68)	-	-	-	-	-	-	-	-	-	-	-	-	-	-	-	-	-	-	-	-	-	-	-	-	-	-	-	-	-	-	-	-	-	-	-	-	-	-	-	-	-	-	-	-	-	-	-	-	-
379. (76 . 382)	-	-	-	-	-	-	-	-	-	-	-	-	-	-	-	-	-	-	-	-	-	-	-	-	-	-	-	-	-	-	-	-	-	-	-	-	-	-	-	-	-	-	-	-	-	-	-	-	-
380. (353 . 348)	-	-	-	-	-	-	-	-	-	-	-	-	-	-	-	-	-	-	-	-	-	-	-	-	-	-	-	-	-	-	-	-	-	-	-	-	-	-	-	-	-	-	-	-	-	-	-	-	-
381. (372 . 369)	-	-	-	-	-	-	-	-	-	-	-	-	-	-	-	-	-	-	-	-	-	-	-	-	-	-	-	-	-	-	-	-	-	-	-	-	-	-	-	-	-	-	-	-	-	-	-	-	-
382. (77 . 78)	-	-	-	-	-	-	-	-	-	-	-	-	-	-	-	-	-	-	-	-	-	-	-	-	-	-	-	-	-	-	-	-	-	-	-	-	-	-	-	-	-	-	-	-	-	-	-	-	-
383. (24 . 361)	-	-	-	-	-	-	-	-	-	-	-	-	-	-	-	-	-	-	-	-	T	E	N	E	S	-	-	-	-	-	-	-	-	-	-	-	-	-	-	L	A	T	G	D	G	L	L	D	L
384. (16 . 17)	-	-	-	-	-	-	-	-	-	-	-	-	-	-	-	-	-	-	-	-	-	-	-	-	-	-	-	-	-	-	-	-	-	-	-	-	-	-	-	-	-	-	-	-	-	-	-	-	-
385. (376 . 53)	-	-	-	-	-	-	-	-	-	-	-	-	-	-	-	-	-	-	-	-	-	-	-	-	-	-	-	-	-	-	-	-	-	-	-	-	-	-	-	-	-	-	-	-	-	-	-	-	-
386. (375 . 74)	-	-	-	-	-	-	-	-	-	-	-	-	-	-	-	-	-	-	-	-	-	-	-	-	-	-	-	-	-	-	-	-	-	-	-	-	-	-	-	-	-	-	-	-	-	-	-	-	-
387. (98 . 99)	-	-	-	-	-	-	-	-	-	-	-	-	-	-	-	-	-	-	-	-	-	-	-	-	-	-	-	-	-	-	-	-	-	-	-	-	-	-	-	-	-	-	-	-	-	-	-	-	-
388. (81 . 390)	-	-	-	-	-	-	-	-	-	-	-	-	-	-	-	-	-	-	-	-	-	-	-	-	-	-	-	-	-	-	-	-	-	-	-	-	-	-	-	-	-	-	-	-	-	-	-	-	-
389. (407 . 431)	-	-	-	-	-	-	-	-	-	-	-	-	-	-	-	-	-	-	-	-	-	-	-	-	-	-	-	-	-	-	-	-	-	-	-	-	-	-	-	-	-	-	-	-	-	-	-	-	-
390. (80 . 82)	-	-	-	-	-	-	-	-	-	-	-	-	-	-	-	-	-	-	-	-	-	-	-	-	-	-	-	-	-	-	-	-	-	-	-	-	-	-	-	-	-	-	-	-	-	-	-	-	-
391. (75 . 379)	-	-	-	-	-	-	-	-	-	-	-	-	-	-	-	-	-	-	-	-	-	-	-	-	-	-	-	-	-	-	-	-	-	-	-	-	-	-	-	-	-	-	-	-	-	-	-	-	-
392. (381 . 69)	-	-	-	-	-	-	-	-	-	-	-	-	-	-	-	-	-	-	-	-	-	-	-	-	-	-	-	-	-	-	-	-	-	-	-	-	-	-	-	-	-	-	-	-	-	-	-	-	-
393. (90 . 398)	-	-	-	-	-	-	-	-	-	-	-	-	-	-	-	-	-	-	-	-	-	-	-	-	-	-	-	-	-	-	-	-	-	-	-	-	-	-	-	-	-	-	-	-	-	-	-	-	-
394. (83 . 388)	-	-	-	-	-	-	-	-	-	-	-	-	-	-	-	-	-	-	-	-	-	-	-	-	-	-	-	-	-	-	-	-	-	-	-	-	-	-	-	-	-	-	-	-	-	-	-	-	-
395. (406 . 391)	-	-	-	-	-	-	-	-	-	-	-	-	-	-	-	-	-	-	-	-	-	-	-	-	-	-	-	-	-	-	-	-	-	-	-	-	-	-	-	-	-	-	-	-	-	-	-	-	-
396. (334 . 344)	D	N	G	D	Y	T	H	I	S	S	R	D	-	-	L	D	Y	S	F	E	D	E	-	-	-	-	-	-	-	-	-	-	-	-	-	-	-	-	-	D	E	E	T	T	S	L	Q	I	E
397. (401 . 34)	-	-	-	-	-	-	-	-	-	-	-	-	-	-	-	-	-	-	-	-	-	-	-	-	-	-	-	-	-	-	-	-	-	-	-	-	-	-	-	-	-	-	M	E	V	Q	P	P	-
398. (88 . 89)	-	-	-	-	-	-	-	-	-	-	-	-	-	-	-	-	-	-	-	-	-	-	-	-	-	-	-	-	-	-	-	-	-	-	-	-	-	-	-	-	-	-	-	-	-	-	-	-	-
399. (392 . 70)	-	-	-	-	-	-	-	-	-	-	-	-	-	-	-	-	-	-	-	-	-	-	-	-	-	-	-	-	-	-	-	-	-	-	-	-	-	-	-	-	-	-	-	-	-	-	-	-	-
400. (385 . 408)	-	-	-	-	-	-	-	-	-	-	-	-	-	-	-	-	-	-	-	-	-	-	-	-	-	-	-	-	-	-	-	-	-	-	-	-	-	-	-	-	-	-	-	-	-	-	-	-	-
401. (438 . 32)	-	-	-	-	-	-	-	-	-	-	-	-	-	-	-	-	-	-	-	-	-	-	-	-	-	-	-	-	-	-	-	-	-	-	-	-	-	-	-	-	-	-	-	-	-	-	-	-	-
402. (58 . 59)	-	-	-	-	-	-	-	-	-	-	-	-	-	-	-	-	-	-	-	-	-	-	-	-	-	-	-	-	-	-	-	-	-	-	-	-	-	-	-	-	-	-	-	-	-	-	-	-	-
403. (56 . 101)	-	-	-	-	-	-	-	-	-	-	-	-	-	-	-	-	-	-	-	-	-	-	-	-	-	-	-	-	-	-	-	-	-	-	-	-	-	-	-	-	-	-	-	-	-	-	-	-	-
404. (1 . 2)	-	-	-	-	-	-	-	-	-	-	-	-	-	-	-	-	-	-	-	-	-	-	-	-	-	-	-	-	-	-	-	-	-	-	-	-	-	-	-	-	-	-	-	-	-	-	-	-	-
405. (84 . 394)	-	-	-	-	-	-	-	-	-	-	-	-	-	-	-	-	-	-	-	-	-	-	-	-	-	-	-	-	-	-	-	-	-	-	-	-	-	-	-	-	-	-	-	-	-	-	-	-	-
406. (386 . 79)	-	-	-	-	-	-	-	-	-	-	-	-	-	-	-	-	-	-	-	-	-	-	-	-	-	-	-	-	-	-	-	-	-	-	-	-	-	-	-	-	-	-	-	-	-	-	-	-	-
407. (415 . 93)	-	-	-	-	-	-	-	-	-	-	-	-	-	-	-	-	-	-	-	-	-	-	-	-	-	-	-	-	-	-	-	-	-	-	-	-	-	-	-	-	-	-	-	-	-	-	-	-	-
408. (57 . 421)	-	-	-	-	-	-	-	-	-	-	-	-	-	-	-	-	-	-	-	-	-	-	-	-	-	-	-	-	-	-	-	-	-	-	-	-	-	-	-	-	-	-	-	-	-	-	-	-	-
409. (399 . 85)	-	-	-	-	-	-	-	-	-	-	-	-	-	-	-	-	-	-	-	-	-	-	-	-	-	-	-	-	-	-	-	-	-	-	-	-	-	-	-	-	-	-	-	-	-	-	-	-	-
410. (433 . 417)	-	-	-	-	-	-	-	-	-	-	-	-	-	-	-	-	-	-	-	-	-	-	-	-	-	-	-	-	-	-	-	-	-	-	-	-	-	-	-	-	-	-	-	-	-	-	-	-	-
411. (363 . 383)	-	-	-	-	-	-	-	-	-	-	-	-	-	-	-	-	-	-	-	-	T	E	N	E	S	-	-	-	-	-	-	-	-	-	-	-	-	-	-	L	A	T	P	E	G	L	L	S	L
412. (365 . 418)	-	-	-	-	-	-	-	-	-	-	-	-	-	-	-	-	-	-	-	-	-	-	-	-	-	-	-	-	-	-	-	-	-	-	-	-	-	-	-	-	-	-	-	-	-	-	T	Q	E
413. (123 . 124)	D	P	D	-	-	-	-	L	A	L	G	L	-	S	-	-	-	-	-	-	-	-	-	-	-	-	-	-	-	-	-	-	-	-	-	-	-	-	-	-	-	-	-	-	-	-	-	-	-
414. (335 . 396)	D	N	G	D	Y	T	H	I	S	S	R	D	-	-	L	D	Y	S	Y	E	D	E	-	-	-	-	-	-	-	-	-	-	-	-	-	-	-	-	-	D	E	E	T	T	S	L	Q	I	E
415. (380 . 114)	-	-	-	-	-	-	-	-	-	-	-	-	-	-	-	-	-	-	-	-	-	-	-	-	-	-	-	-	-	-	-	-	-	-	-	-	-	-	-	-	-	-	-	-	-	-	-	-	-
416. (435 . 423)	-	-	-	-	-	-	-	-	-	-	-	-	-	-	-	-	-	-	-	-	-	-	-	-	-	-	-	-	-	-	-	-	-	-	-	-	-	-	-	-	-	-	-	-	-	-	-	-	-
417. (403 . 440)	-	-	-	-	-	-	-	-	-	-	-	-	-	-	-	-	-	-	-	-	-	-	-	-	-	-	-	-	-	-	-	-	-	-	-	-	-	-	-	-	-	-	-	-	-	-	-	-	-
418. (39 . 40)	-	-	-	-	-	-	-	-	-	-	-	-	-	-	-	-	-	-	-	-	-	-	-	-	-	-	-	-	-	-	-	-	-	-	-	-	-	-	-	-	-	-	-	-	-	-	T	Q	E
419. (395 . 405)	-	-	-	-	-	-	-	-	-	-	-	-	-	-	-	-	-	-	-	-	-	-	-	-	-	-	-	-	-	-	-	-	-	-	-	-	-	-	-	-	-	-	-	-	-	-	-	-	-
420. (374 . 402)	-	-	-	-	-	-	-	-	-	-	-	-	-	-	-	-	-	-	-	-	-	-	-	-	-	-	-	-	-	-	-	-	-	-	-	-	-	-	-	-	-	-	-	-	-	-	-	-	-
421. (71 . 432)	-	-	-	-	-	-	-	-	-	-	-	-	-	-	-	-	-	-	-	-	-	-	-	-	-	-	-	-	-	-	-	-	-	-	-	-	-	-	-	-	-	-	-	-	-	-	-	-	-
422. (445 . 33)	-	-	-	-	-	-	-	-	-	-	-	-	-	-	-	-	-	-	-	-	-	-	-	-	-	-	-	-	-	-	-	-	-	-	-	-	-	-	-	-	-	-	-	-	-	-	-	-	-
423. (5 . 6)	-	-	-	-	-	-	-	-	-	-	-	-	-	-	-	-	-	-	-	-	-	-	-	-	-	-	-	-	-	-	-	-	-	-	-	-	-	-	-	-	-	-	-	-	-	-	-	-	-
424. (14 . 425)	-	-	-	-	-	-	-	-	-	-	-	-	-	-	-	-	-	-	-	-	-	-	-	-	-	-	-	-	-	-	-	-	-	-	-	-	-	-	-	-	-	-	-	-	T	-	T	V	S
425. (13 . 15)	-	-	-	-	-	-	-	-	-	-	-	-	-	-	-	-	-	-	-	-	-	-	-	-	-	-	-	-	-	-	-	-	-	-	-	-	-	-	-	-	-	-	-	-	-	-	-	-	-
426. (362 . 414)	D	N	G	D	Y	T	H	I	S	S	R	D	-	-	L	D	Y	S	Y	E	D	E	-	-	-	-	-	-	-	-	-	-	-	-	-	-	-	-	-	D	E	E	G	T	S	L	Q	I	E
427. (341 . 342)	T	D	E	S	A	L	P	A	T	S	N	W	-	Q	T	Y	D	Q	C	A	P	T	V	D	V	-	-	-	-	-	-	-	-	-	-	-	-	-	-	L	Q	I	D	T	T	I	N	N	D
428. (419 . 410)	-	-	-	-	-	-	-	-	-	-	-	-	-	-	-	-	-	-	-	-	-	-	-	-	-	-	-	-	-	-	-	-	-	-	-	-	-	-	-	-	-	-	-	-	-	-	-	-	-
429. (456 . 428)	-	-	-	-	-	-	-	-	-	-	-	-	-	-	-	-	-	-	-	-	-	-	-	-	-	-	-	-	-	-	-	-	-	-	-	-	-	-	-	-	-	-	-	-	-	-	-	-	-
430. (389 . 377)	-	-	-	-	-	-	-	-	-	-	-	-	-	-	-	-	-	-	-	-	-	-	-	-	-	-	-	-	-	-	-	-	-	-	-	-	-	-	-	-	-	-	-	-	-	-	-	-	-
431. (94 . 95)	-	-	-	-	-	-	-	-	-	-	-	-	-	-	-	-	-	-	-	-	-	-	-	-	-	-	-	-	-	-	-	-	-	-	-	-	-	-	-	-	-	-	-	-	-	-	-	-	-
432. (97 . 393)	-	-	-	-	-	-	-	-	-	-	-	-	-	-	-	-	-	-	-	-	-	-	-	-	-	-	-	-	-	-	-	-	-	-	-	-	-	-	-	-	-	-	-	-	-	-	-	-	-
433. (409 . 102)	-	-	-	-	-	-	-	-	-	-	-	-	-	-	-	-	-	-	-	-	-	-	-	-	-	-	-	-	-	-	-	-	-	-	-	-	-	-	-	-	-	-	-	-	-	-	-	-	-
434. (91 . 92)	-	-	-	-	-	-	-	-	-	-	-	-	-	-	-	-	-	-	-	-	-	-	-	-	-	-	-	-	-	-	-	-	-	-	-	-	-	-	-	-	-	-	-	-	-	-	-	-	-
435. (447 . 7)	-	-	-	-	-	-	-	-	-	-	-	-	-	-	-	-	-	-	-	-	-	-	-	-	-	-	-	-	-	-	-	-	-	-	-	-	-	-	-	-	-	T	I	Q	T	V	T	T	A
436. (336 . 426)	D	N	G	D	Y	T	Q	I	S	T	R	D	-	-	V	D	Y	S	Y	E	S	E	-	-	-	-	-	-	-	-	-	-	-	-	-	-	-	-	-	D	E	E	G	T	S	L	Q	I	D
437. (420 . 400)	-	-	-	-	-	-	-	-	-	-	-	-	-	-	-	-	-	-	-	-	-	-	-	-	-	-	-	-	-	-	-	-	-	-	-	-	-	-	-	-	-	-	-	-	-	-	-	-	-
438. (422 . 29)	-	-	-	-	-	-	-	-	-	-	-	-	-	-	-	-	-	-	-	-	-	-	-	-	-	-	-	-	-	-	-	-	-	-	-	-	-	-	-	-	-	-	-	-	-	-	-	-	-
439. (387 . 87)	-	-	-	-	-	-	-	-	-	-	-	-	-	-	-	-	-	-	-	-	-	-	-	-	-	-	-	-	-	-	-	-	-	-	-	-	-	-	-	-	-	-	-	-	-	-	-	-	-
440. (434 . 437)	-	-	-	-	-	-	-	-	-	-	-	-	-	-	-	-	-	-	-	-	-	-	-	-	-	-	-	-	-	-	-	-	-	-	-	-	-	-	-	-	-	-	-	-	-	-	-	-	-
441. (42 . 43)	-	-	-	-	-	-	-	-	-	-	-	-	-	-	-	-	-	-	-	-	-	-	-	-	-	-	-	-	-	-	-	-	-	-	-	-	-	-	-	-	-	-	-	-	-	-	-	-	-
442. (430 . 429)	-	-	-	-	-	-	-	-	-	-	-	-	-	-	-	-	-	-	-	-	-	-	-	-	-	-	-	-	-	-	-	-	-	-	-	-	-	-	-	-	-	-	-	-	-	-	-	-	-
443. (127 . 128)	-	-	-	-	-	-	-	-	-	-	-	-	-	-	-	-	-	-	-	-	-	-	-	-	-	-	-	-	-	-	-	-	-	-	-	-	-	-	-	-	-	-	-	-	-	-	-	-	-
444. (357 . 119)	-	-	-	-	-	-	-	-	-	-	-	-	-	-	-	-	-	-	-	-	-	-	-	-	-	-	-	-	-	-	-	-	-	-	-	-	-	-	-	-	-	-	-	-	-	-	-	-	-
445. (30 . 31)	-	-	-	-	-	-	-	-	-	-	-	-	-	-	-	-	-	-	-	-	-	-	-	-	-	-	-	-	-	-	-	-	-	-	-	-	-	-	-	-	-	-	-	-	-	-	-	-	-
446. (129 . 130)	-	-	-	-	-	-	-	-	-	-	-	-	-	-	-	-	-	-	-	-	-	-	-	-	-	-	-	-	-	-	-	-	-	-	-	-	-	-	-	-	-	-	-	-	-	-	-	-	-
447. (373 . 19)	-	-	-	-	-	-	-	-	-	-	-	-	-	-	-	-	-	-	-	-	-	-	-	-	-	-	-	-	-	-	-	-	-	-	-	-	-	-	-	-	-	T	I	Q	T	V	T	T	A
448. (86 . 100)	-	-	-	-	-	-	-	-	-	-	-	-	-	-	-	-	-	-	-	-	-	-	-	-	-	-	-	-	-	-	-	-	-	-	-	-	-	-	-	-	-	-	-	-	-	-	-	-	-
449. (397 . 35)	-	-	-	-	-	-	-	-	-	-	-	-	-	-	-	-	-	-	-	-	-	-	-	-	-	-	-	-	-	-	-	-	-	-	-	-	-	-	-	-	-	-	-	E	V	Q	P	P	T
450. (41 . 412)	-	-	-	-	-	-	-	-	-	-	-	-	-	-	-	-	-	-	-	-	-	-	-	-	-	-	-	-	-	-	-	-	-	-	-	-	-	-	-	-	-	-	-	-	I	Q	P	P	G
451. (444 . 118)	-	-	-	-	-	-	-	-	-	-	-	-	-	-	-	-	-	-	-	-	-	-	-	-	-	-	-	-	-	-	-	-	-	-	-	-	-	-	-	-	-	-	-	-	-	-	-	-	-
452. (443 . 457)	-	-	-	-	-	-	-	-	-	-	-	-	-	-	-	-	-	-	-	-	-	-	-	-	-	-	-	-	-	-	-	-	-	-	-	-	-	-	-	-	-	-	-	-	-	-	-	-	-
453. (349 . 436)	D	N	G	D	Y	T	Q	I	S	T	R	G	-	-	V	D	Y	S	Y	-	S	E	S	N	S	-	-	-	-	-	-	-	-	-	-	-	-	-	-	D	D	E	G	T	S	L	Q	I	D
454. (125 . 413)	D	P	D	-	-	-	-	L	S	L	G	L	-	S	-	-	-	-	-	-	-	-	-	-	-	-	-	-	-	-	-	-	-	-	-	-	-	-	-	-	-	-	-	-	-	-	-	-	-
455. (416 . 12)	-	-	-	-	-	-	-	-	-	-	-	-	-	-	-	-	-	-	-	-	-	-	-	-	-	-	-	-	-	-	-	-	-	-	-	-	-	-	-	-	-	-	-	-	-	-	-	-	-
456. (439 . 448)	-	-	-	-	-	-	-	-	-	-	-	-	-	-	-	-	-	-	-	-	-	-	-	-	-	-	-	-	-	-	-	-	-	-	-	-	-	-	-	-	-	-	-	-	-	-	-	-	-
457. (131 . 446)	-	-	-	-	-	-	-	-	-	-	-	-	-	-	-	-	-	-	-	-	-	-	-	-	-	-	-	-	-	-	-	-	-	-	-	-	-	-	-	-	-	-	-	-	-	-	-	-	-
458. (455 . 424)	-	-	-	-	-	-	-	-	-	-	-	-	-	-	-	-	-	-	-	-	-	-	-	-	-	-	-	-	-	-	-	-	-	-	-	-	-	-	-	-	-	-	-	-	T	-	T	T	A
459. (27 . 411)	-	-	-	-	-	-	-	-	-	-	-	-	-	-	-	-	-	-	-	-	T	E	S	E	S	-	-	-	-	-	-	-	-	-	-	-	-	-	-	L	S	T	I	Q	T	L	T	S	L
460. (551 . 324)	-	-	-	-	-	-	-	-	-	-	-	-	-	D	S	T	Y	F	D	L	P	Q	S	S	R	-	G	N	N	E	-	-	-	-	-	-	-	-	-	V	V	G	S	A	E	A	S	M	D
461. (103 . 442)	-	-	-	-	-	-	-	-	-	-	-	-	-	-	-	-	-	-	-	-	-	-	-	-	-	-	-	-	-	-	-	-	-	-	-	-	-	-	-	-	-	-	-	-	-	-	-	-	-
462. (464 . 18)	-	-	-	-	-	-	-	-	-	-	-	-	-	-	-	-	-	-	-	-	-	-	-	-	-	-	-	-	-	-	-	-	-	-	-	-	-	-	-	-	-	-	-	-	-	-	-	-	-
463. (328 . 453)	D	N	G	S	F	T	Q	I	S	T	Q	G	-	-	V	D	Y	S	Y	-	S	E	A	N	S	-	-	-	-	-	-	-	-	-	-	-	-	-	-	D	G	D	G	T	S	L	E	I	D
464. (466 . 465)	-	-	-	-	-	-	-	-	-	-	-	-	-	-	-	-	-	-	-	-	-	-	-	-	-	-	-	-	-	-	-	-	-	-	-	-	-	-	-	-	-	-	-	-	-	-	-	-	-
465. (359 . 384)	-	-	-	-	-	-	-	-	-	-	-	-	-	-	-	-	-	-	-	-	-	-	-	-	-	-	-	-	-	-	-	-	-	-	-	-	-	-	-	-	-	-	-	-	-	-	-	-	-
466. (458 . 479)	-	-	-	-	-	-	-	-	-	-	-	-	-	-	-	-	-	-	-	-	-	-	-	-	-	-	-	-	-	-	-	-	-	-	-	-	-	-	-	-	-	-	-	-	T	-	T	T	A
467. (471 . 301)	-	-	-	-	-	-	-	-	-	-	-	-	-	D	S	T	Y	Y	E	L	P	P	S	S	Q	R	G	E	H	P	V	P	S	T	S	T	P	G	N	H	R	N	C	A	E	V	S	M	D
468. (325 . 574)	-	-	-	-	-	-	-	-	-	-	-	-	-	D	S	T	Y	F	D	L	P	Q	S	S	R	-	G	N	N	E	-	-	-	-	-	-	-	-	-	V	V	G	G	A	E	A	S	M	D
469. (467 . 302)	-	-	-	-	-	-	-	-	-	-	-	-	-	D	S	T	Y	Y	E	L	P	P	S	S	Q	R	G	E	H	P	V	P	S	T	S	T	P	G	N	H	R	N	C	A	E	V	S	M	D
470. (482 . 450)	-	-	-	-	-	-	-	-	-	-	-	-	-	-	-	-	-	-	-	-	-	-	-	-	-	-	-	-	-	-	-	-	-	-	-	-	-	-	-	-	-	-	-	-	I	Q	P	P	A
471. (299 . 300)	-	-	-	-	-	-	-	-	-	-	-	-	-	D	S	T	Y	Y	E	L	P	P	S	S	Q	R	G	E	H	P	V	P	S	T	S	T	P	G	N	H	R	N	C	A	E	V	S	M	D
472. (210 . 211)	-	-	-	-	-	A	I	H	S	V	Q	P	I	E	L	N	F	T	E	S	P	T	D	G	S	-	-	-	-	-	-	-	-	-	-	-	-	-	-	A	G	N	T	I	Q	I	S	M	D
473. (212 . 472)	-	-	-	-	-	A	I	H	S	V	Q	P	I	E	L	N	F	T	E	S	P	T	D	G	S	-	-	-	-	-	-	-	-	-	-	-	-	-	-	A	G	N	T	I	Q	I	S	M	D
474. (213 . 473)	-	-	-	-	-	T	I	H	S	V	Q	P	I	E	L	N	F	T	E	S	P	T	D	G	S	-	-	-	-	-	-	-	-	-	-	-	-	-	-	A	G	N	T	I	Q	I	S	M	D
475. (219 . 220)	-	-	-	-	-	A	I	H	S	V	Q	P	I	E	L	N	F	S	D	S	P	A	D	G	S	-	-	-	-	-	-	-	-	-	-	-	-	-	-	A	G	N	T	I	Q	I	S	M	D
476. (475 . 221)	-	-	-	-	-	A	I	H	S	V	Q	P	I	E	L	N	F	S	D	S	P	A	D	G	S	-	-	-	-	-	-	-	-	-	-	-	-	-	-	A	G	N	T	I	Q	I	S	M	D
477. (214 . 474)	-	-	-	-	-	T	I	H	S	V	Q	P	I	E	L	N	F	T	E	S	P	T	D	G	S	-	-	-	-	-	-	-	-	-	-	-	-	-	-	A	G	N	T	I	Q	I	S	M	D
478. (224 . 225)	-	-	-	-	-	A	I	H	S	V	Q	P	I	E	L	N	F	T	D	S	P	R	D	G	S	-	-	-	-	-	-	-	-	-	-	-	-	-	-	A	G	N	T	I	Q	I	S	M	D
479. (47 . 459)	-	-	-	-	-	-	-	-	-	-	-	-	-	-	-	-	-	-	-	-	T	E	S	D	S	-	-	-	-	-	-	-	-	-	-	-	-	-	-	L	S	T	I	Q	T	V	T	T	A
480. (516 . 454)	-	-	-	-	-	-	-	-	-	-	-	-	-	-	-	-	-	-	-	-	-	-	-	-	-	-	-	-	-	-	-	-	-	-	-	-	-	-	-	-	-	-	-	-	-	-	-	-	-
481. (121 . 122)	-	-	-	-	-	-	-	-	-	-	-	-	-	-	-	-	-	-	-	-	-	-	-	-	-	-	-	-	-	-	-	-	-	-	-	-	-	-	-	-	-	-	-	-	-	-	-	-	-
482. (441 . 46)	-	-	-	-	-	-	-	-	-	-	-	-	-	-	-	-	-	-	-	-	-	-	-	-	-	-	-	-	-	-	-	-	-	-	-	-	-	-	-	-	-	-	-	-	I	Q	P	P	A
483. (476 . 222)	-	-	-	-	-	A	I	H	S	V	Q	P	I	E	L	N	F	S	D	S	P	A	D	G	S	-	-	-	-	-	-	-	-	-	-	-	-	-	-	A	G	N	T	I	Q	I	S	M	D
484. (498 . 48)	-	-	-	-	-	-	-	-	-	-	-	-	-	-	-	-	-	-	-	-	-	-	-	-	-	-	-	-	-	-	-	-	-	-	-	-	-	-	-	-	-	-	-	Q	T	V	P	P	A
485. (310 . 311)	-	-	-	-	-	-	-	-	-	-	-	-	-	D	S	T	Y	F	E	L	P	P	G	S	Q	P	G	E	Q	P	V	P	S	T	S	N	P	G	N	H	H	S	T	A	E	V	S	M	D
486. (307 . 485)	-	-	-	-	-	-	-	-	-	-	-	-	-	D	S	T	Y	F	E	L	P	P	G	S	Q	P	G	E	Q	P	V	P	S	T	S	N	P	G	N	H	H	S	T	A	E	V	S	M	D
487. (306 . 488)	-	-	-	-	-	-	-	-	-	-	-	-	-	D	S	T	Y	F	E	L	P	P	G	S	Q	P	G	E	Q	P	V	P	S	T	S	N	P	G	N	H	H	S	T	A	E	V	S	M	D
488. (308 . 486)	-	-	-	-	-	-	-	-	-	-	-	-	-	D	S	T	Y	F	E	L	P	P	G	S	Q	P	G	E	Q	P	V	P	S	T	S	N	P	G	N	H	H	S	T	A	E	V	S	M	D
489. (309 . 487)	-	-	-	-	-	-	-	-	-	-	-	-	-	D	S	T	Y	F	E	L	P	P	G	S	Q	P	G	E	Q	P	V	P	S	T	S	N	P	G	N	H	H	S	T	A	E	V	S	M	D
490. (316 . 317)	-	-	-	-	-	-	-	-	-	-	-	-	-	D	S	T	Y	Y	E	L	P	P	G	S	Q	Q	G	E	R	P	V	P	S	T	S	T	P	G	C	H	C	S	A	A	E	S	S	M	D
491. (469 . 303)	-	-	-	-	-	-	-	-	-	-	-	-	-	D	S	T	Y	Y	E	L	P	P	N	S	Q	R	G	E	H	P	V	P	S	T	S	T	P	G	N	H	R	N	C	A	E	V	S	M	D
492. (513 . 536)	-	-	-	-	-	-	-	-	-	-	-	-	-	D	S	T	Y	F	D	L	P	Q	S	S	R	-	G	N	N	E	-	-	-	-	-	-	-	-	-	V	V	G	G	T	D	S	S	M	D
493. (355 . 427)	T	N	S	S	T	I	Q	L	S	T	E	F	-	Q	L	D	S	Q	G	A	P	S	A	D	N	-	-	-	-	-	-	-	-	-	-	-	-	-	-	A	G	N	N	T	A	V	N	T	D
494. (215 . 216)	-	-	-	-	-	A	I	H	S	V	Q	P	I	E	L	N	F	T	E	S	P	T	D	G	S	-	-	-	-	-	-	-	-	-	-	-	-	-	-	A	G	N	T	I	Q	I	S	M	D
495. (494 . 477)	-	-	-	-	-	A	I	H	S	V	Q	P	I	E	L	N	F	T	E	S	P	T	D	G	S	-	-	-	-	-	-	-	-	-	-	-	-	-	-	A	G	N	T	I	Q	I	S	M	D
496. (478 . 223)	-	-	-	-	-	A	I	H	S	V	Q	P	I	E	L	N	F	T	D	S	P	T	D	G	S	-	-	-	-	-	-	-	-	-	-	-	-	-	-	A	G	N	T	I	Q	I	S	M	D
497. (49 . 510)	-	-	-	-	-	-	-	-	-	-	-	-	-	-	-	-	-	-	-	-	-	-	-	-	-	-	-	-	-	-	-	-	-	-	-	-	-	-	-	-	-	-	-	N	T	V	T	L	A
498. (462 . 28)	-	-	-	-	-	-	-	-	-	-	-	-	-	-	-	-	-	-	-	-	-	-	-	-	-	-	-	-	-	-	-	-	-	-	-	-	-	-	-	-	-	-	-	-	-	-	-	-	-
499. (507 . 481)	-	-	-	-	-	-	-	-	-	-	-	-	-	-	-	-	-	-	-	-	-	-	-	-	-	-	-	-	-	-	-	-	-	-	-	-	-	-	-	-	-	-	-	-	-	-	-	-	-
500. (483 . 505)	-	-	-	-	-	A	I	H	S	V	Q	P	I	E	L	N	F	T	D	S	P	A	D	G	S	-	-	-	-	-	-	-	-	-	-	-	-	-	-	A	G	N	T	I	Q	I	S	M	D
501. (36 . 514)	-	-	-	-	-	-	-	-	-	-	-	-	-	-	-	-	-	-	-	-	-	-	-	-	-	-	-	-	-	-	-	-	-	-	-	-	-	-	-	-	-	-	-	Q	T	V	P	P	A
502. (404 . 44)	-	-	-	-	-	-	-	-	-	-	-	-	-	-	-	-	-	-	-	-	-	-	-	-	-	-	-	-	-	-	-	-	-	-	-	-	-	-	-	-	-	-	-	-	-	-	-	-	-
503. (480 . 452)	-	-	-	-	-	-	-	-	-	-	-	-	-	-	-	-	-	-	-	-	-	-	-	-	-	-	-	-	-	-	-	-	-	-	-	-	-	-	-	-	-	-	-	-	-	-	-	-	-
504. (45 . 470)	-	-	-	-	-	-	-	-	-	-	-	-	-	-	-	-	-	-	-	-	-	-	-	-	-	-	-	-	-	-	-	-	-	-	-	-	-	-	-	-	-	-	-	-	V	Q	P	P	A
505. (217 . 218)	-	-	-	-	-	A	I	H	S	V	Q	P	I	E	L	N	F	T	D	S	P	A	D	G	S	-	-	-	-	-	-	-	-	-	-	-	-	-	-	A	G	N	T	I	Q	I	S	M	D
506. (496 . 511)	-	-	-	-	-	A	I	H	S	V	Q	P	I	E	L	N	F	T	D	S	P	T	D	G	S	-	-	-	-	-	-	-	-	-	-	-	-	-	-	A	G	N	T	I	Q	I	S	M	D
507. (451 . 120)	-	-	-	-	-	-	-	-	-	-	-	-	-	-	-	-	-	-	-	-	-	-	-	-	-	-	-	-	-	-	-	-	-	-	-	-	-	-	-	-	-	-	-	-	-	-	-	-	-
508. (503 . 461)	-	-	-	-	-	-	-	-	-	-	-	-	-	-	-	-	-	-	-	-	-	-	-	-	-	-	-	-	-	-	-	-	-	-	-	-	-	-	-	-	-	-	-	-	-	-	-	-	-
509. (602 . 493)	D	N	G	A	L	T	Q	L	S	T	Q	P	-	Q	L	D	Y	S	D	E	P	E	A	N	S	-	-	-	-	-	-	-	-	-	-	-	-	-	-	A	G	N	R	T	A	V	S	I	D
510. (502 . 508)	-	-	-	-	-	-	-	-	-	-	-	-	-	-	-	-	-	-	-	-	-	-	-	-	-	-	-	-	-	-	-	-	-	-	-	-	-	-	-	-	-	-	-	-	-	-	-	-	-
511. (500 . 512)	-	-	-	-	-	A	I	H	S	V	Q	P	I	E	L	N	F	T	D	S	P	T	D	G	S	-	-	-	-	-	-	-	-	-	-	-	-	-	-	A	G	N	T	I	Q	I	S	M	D
512. (226 . 495)	-	-	-	-	-	A	I	H	S	V	Q	P	I	E	L	N	F	T	D	S	P	T	D	G	S	-	-	-	-	-	-	-	-	-	-	-	-	-	-	A	G	N	T	I	Q	I	S	M	D
513. (266 . 321)	-	-	-	-	-	-	-	-	-	-	-	-	-	D	S	T	Y	F	D	L	P	Q	S	S	R	-	G	N	N	E	-	-	-	-	-	-	-	-	-	V	V	G	G	T	D	S	S	M	D
514. (449 . 504)	-	-	-	-	-	-	-	-	-	-	-	-	-	-	-	-	-	-	-	-	-	-	-	-	-	-	-	-	-	-	-	-	-	-	-	-	-	-	-	-	-	-	-	Q	V	Q	P	P	A
515. (509 . 346)	D	N	G	A	L	T	Q	I	S	T	Q	P	-	-	L	D	Y	S	D	E	S	E	A	N	S	-	-	-	-	-	-	-	-	-	-	-	-	-	-	G	Q	N	R	T	D	I	E	I	D
516. (499 . 126)	-	-	-	-	-	-	-	-	-	-	-	-	-	-	-	-	-	-	-	-	-	-	-	-	-	-	-	-	-	-	-	-	-	-	-	-	-	-	-	-	-	-	-	-	-	-	-	-	-
517. (491 . 304)	-	-	-	-	-	-	-	-	-	-	-	-	-	D	S	T	Y	F	E	L	P	P	N	S	Q	R	G	E	H	P	V	P	S	T	S	T	P	G	N	H	R	N	C	A	E	V	S	M	D
518. (319 . 320)	-	-	-	-	-	-	-	-	-	-	-	-	-	D	T	T	Y	F	E	L	P	Q	G	G	H	S	G	E	R	A	A	P	S	T	S	T	P	-	-	P	S	N	A	T	E	V	C	M	D
519. (540 . 489)	-	-	-	-	-	-	-	-	-	-	-	-	-	D	S	T	Y	F	E	L	P	P	G	S	Q	P	G	E	H	P	V	P	S	T	S	T	P	G	N	H	R	N	A	A	E	V	S	M	D
520. (265 . 492)	-	-	-	-	-	-	-	-	-	-	-	-	-	D	S	T	Y	F	D	L	P	Q	S	S	R	-	G	N	N	E	-	-	-	-	-	-	-	-	-	V	V	G	G	T	D	S	S	M	D
521. (263 . 264)	-	-	-	-	-	-	-	-	-	-	-	-	-	D	S	T	Y	F	D	L	P	Q	S	S	R	-	G	N	N	E	-	-	-	-	-	-	-	-	-	V	V	G	G	T	D	S	S	M	D
522. (274 . 275)	-	-	-	-	-	-	-	-	-	-	-	-	-	D	S	T	Y	F	D	L	P	Q	P	S	Q	-	G	N	S	E	-	-	-	-	-	-	-	-	-	A	T	G	S	E	E	S	N	M	D
523. (281 . 282)	-	-	-	-	-	-	-	-	-	-	-	-	-	D	S	T	Y	F	D	L	P	Q	P	G	Q	-	G	N	D	E	-	-	-	-	-	-	-	-	-	V	V	G	G	A	E	A	S	M	D
524. (532 . 521)	-	-	-	-	-	-	-	-	-	-	-	-	-	D	S	T	Y	F	D	L	P	Q	S	S	R	-	G	N	N	E	-	-	-	-	-	-	-	-	-	V	V	G	G	T	D	S	S	M	D
525. (577 . 565)	-	-	-	-	-	-	-	-	-	-	-	-	-	D	S	T	Y	F	D	L	P	Q	S	S	R	-	G	N	N	E	-	-	-	-	-	-	-	-	-	V	V	G	S	A	E	A	S	M	D
526. (314 . 315)	-	-	-	-	-	-	-	-	-	-	-	-	-	D	S	T	Y	F	E	L	P	P	G	S	Q	S	G	E	R	P	V	P	S	T	S	T	P	G	S	H	C	S	A	A	E	V	S	M	D
527. (519 . 530)	-	-	-	-	-	-	-	-	-	-	-	-	-	D	S	T	Y	F	E	L	P	P	G	S	Q	P	G	E	R	P	V	P	S	T	S	T	P	G	S	H	R	N	A	A	E	V	S	M	D
528. (524 . 520)	-	-	-	-	-	-	-	-	-	-	-	-	-	D	S	T	Y	F	D	L	P	Q	S	S	R	-	G	N	N	E	-	-	-	-	-	-	-	-	-	V	V	G	G	T	D	S	S	M	D
529. (291 . 542)	-	-	-	-	-	-	-	-	-	-	-	-	-	D	S	T	Y	F	E	L	P	Q	A	G	H	S	G	D	R	A	-	-	-	-	P	S	S	S	L	P	S	N	R	A	E	V	C	M	D
530. (313 . 541)	-	-	-	-	-	-	-	-	-	-	-	-	-	D	S	T	Y	F	E	L	P	P	G	S	Q	P	G	E	R	P	V	P	S	T	S	T	P	G	S	H	R	N	A	A	E	V	S	M	D
531. (286 . 287)	-	-	-	-	-	-	-	-	-	-	-	-	-	D	S	T	Y	F	D	L	P	Q	S	S	R	-	E	N	N	E	-	-	-	-	-	-	-	-	-	V	V	G	S	A	E	A	S	M	D
532. (534 . 267)	-	-	-	-	-	-	-	-	-	-	-	-	-	D	S	T	Y	F	D	L	P	Q	S	S	R	-	G	N	N	E	-	-	-	-	-	-	-	-	-	V	V	G	G	T	D	S	S	M	D
533. (284 . 539)	-	-	-	-	-	-	-	-	-	-	-	-	-	D	S	T	Y	F	D	L	P	Q	P	G	Q	-	G	N	E	E	-	-	-	-	-	-	-	-	-	V	A	G	G	A	E	A	G	M	D
534. (268 . 270)	-	-	-	-	-	-	-	-	-	-	-	-	-	D	S	T	Y	F	D	L	P	Q	S	S	R	-	G	N	N	E	-	-	-	-	-	-	-	-	-	V	V	G	G	T	D	S	S	M	D
535. (305 . 526)	-	-	-	-	-	-	-	-	-	-	-	-	-	D	S	T	Y	F	E	L	P	P	G	S	Q	S	G	E	R	P	V	P	S	T	S	T	P	G	S	H	C	S	A	A	E	V	S	M	D
536. (269 . 323)	-	-	-	-	-	-	-	-	-	-	-	-	-	D	S	T	Y	F	D	L	P	Q	S	S	R	-	G	N	N	E	-	-	-	-	-	-	-	-	-	V	V	G	G	T	D	S	S	M	D
537. (484 . 501)	-	-	-	-	-	-	-	-	-	-	-	-	-	-	-	-	-	-	-	-	-	-	-	-	-	-	-	-	-	-	-	-	-	-	-	-	-	-	-	-	-	-	-	T	T	V	P	P	A
538. (515 . 463)	D	N	G	S	F	T	Q	I	S	T	Q	G	-	-	V	D	Y	S	Y	-	S	E	A	N	S	-	-	-	-	-	-	-	-	-	-	-	-	-	-	D	G	N	G	T	S	I	E	I	D
539. (283 . 288)	-	-	-	-	-	-	-	-	-	-	-	-	-	D	S	T	Y	F	D	L	P	Q	P	G	Q	-	G	N	E	E	-	-	-	-	-	-	-	-	-	V	A	G	G	A	E	A	G	M	D
540. (517 . 312)	-	-	-	-	-	-	-	-	-	-	-	-	-	D	S	T	Y	F	E	L	P	P	N	S	Q	P	G	E	H	P	V	P	S	T	S	T	P	G	N	H	R	N	A	A	E	V	S	M	D
541. (490 . 535)	-	-	-	-	-	-	-	-	-	-	-	-	-	D	S	T	Y	F	E	L	P	P	G	S	Q	P	G	E	R	P	V	P	S	T	S	T	P	G	S	H	C	S	A	A	E	V	S	M	D
542. (290 . 293)	-	-	-	-	-	-	-	-	-	-	-	-	-	D	S	T	Y	F	E	L	P	Q	A	G	H	S	G	D	R	A	-	-	-	-	P	S	S	S	L	P	S	N	R	A	E	V	C	M	D
543. (545 . 278)	-	-	-	-	-	-	-	-	-	-	-	-	-	D	S	T	Y	F	D	L	P	Q	P	S	Q	-	G	N	N	E	-	-	-	-	-	-	-	-	-	V	V	G	G	A	E	A	S	M	D
544. (272 . 273)	-	-	-	-	-	-	-	-	-	-	-	-	-	D	S	T	Y	F	D	L	S	Q	P	S	Q	-	G	N	T	E	-	-	-	-	-	-	-	-	-	A	V	G	S	A	E	A	S	M	D
545. (593 . 277)	-	-	-	-	-	-	-	-	-	-	-	-	-	D	S	T	Y	F	D	L	P	Q	S	S	Q	-	G	N	N	E	-	-	-	-	-	-	-	-	-	V	V	G	G	A	E	A	S	M	D
546. (241 . 242)	-	-	-	-	-	-	-	-	-	-	-	-	-	D	S	T	Y	F	D	L	P	P	A	N	P	T	G	S	N	E	-	-	-	-	-	-	-	-	-	V	S	N	R	T	E	V	T	M	D
547. (246 . 247)	-	-	-	-	-	-	-	-	-	-	-	-	-	D	S	T	Y	F	D	L	P	P	A	N	P	S	S	S	N	E	-	-	-	-	-	-	-	-	-	V	S	N	S	T	E	V	T	M	D
548. (230 . 231)	-	-	-	-	-	-	-	-	-	-	-	-	-	D	S	T	Y	F	D	L	P	P	S	S	H	A	G	S	S	E	-	-	-	-	-	-	-	-	-	V	S	N	R	T	E	V	T	M	D
549. (547 . 245)	-	-	-	-	-	-	-	-	-	-	-	-	-	D	S	T	Y	F	D	L	P	P	A	N	P	S	S	S	N	E	-	-	-	-	-	-	-	-	-	V	S	N	S	T	E	V	T	M	D
550. (240 . 295)	-	-	-	-	-	-	-	-	-	-	-	-	-	D	S	T	Y	F	D	L	P	P	A	N	P	T	G	S	N	E	-	-	-	-	-	-	-	-	-	V	S	N	R	T	E	V	T	M	D
551. (531 . 322)	-	-	-	-	-	-	-	-	-	-	-	-	-	D	S	T	Y	F	D	L	P	Q	S	S	R	-	E	N	N	E	-	-	-	-	-	-	-	-	-	V	V	G	S	A	E	A	S	M	D
552. (543 . 280)	-	-	-	-	-	-	-	-	-	-	-	-	-	D	S	T	Y	F	D	L	P	Q	P	S	Q	-	G	N	N	E	-	-	-	-	-	-	-	-	-	V	V	G	G	A	E	A	S	M	D
553. (560 . 244)	-	-	-	-	-	-	-	-	-	-	-	-	-	D	S	T	Y	F	D	L	P	P	A	N	P	T	G	S	N	E	-	-	-	-	-	-	-	-	-	V	S	N	R	T	E	V	T	M	D
554. (254 . 255)	-	-	-	-	-	-	-	-	-	-	-	-	-	D	S	T	Y	F	D	L	S	P	S	S	H	T	G	S	N	E	-	-	-	-	-	-	-	-	-	V	S	N	R	T	E	V	T	M	D
555. (232 . 575)	-	-	-	-	-	-	-	-	-	-	-	-	-	D	S	T	Y	F	D	L	P	P	S	N	H	A	G	S	N	E	-	-	-	-	-	-	-	-	-	V	S	N	R	T	E	V	T	M	D
556. (553 . 550)	-	-	-	-	-	-	-	-	-	-	-	-	-	D	S	T	Y	F	D	L	P	P	A	N	P	T	G	S	N	E	-	-	-	-	-	-	-	-	-	V	S	N	R	T	E	V	T	M	D
557. (239 . 554)	-	-	-	-	-	-	-	-	-	-	-	-	-	D	S	T	Y	F	D	L	S	P	S	S	H	T	G	S	N	E	-	-	-	-	-	-	-	-	-	V	S	N	R	T	E	V	T	M	D
558. (549 . 243)	-	-	-	-	-	-	-	-	-	-	-	-	-	D	S	T	Y	F	D	L	P	P	A	N	P	S	G	S	N	E	-	-	-	-	-	-	-	-	-	V	S	N	R	T	E	V	T	M	D
559. (234 . 236)	-	-	-	-	-	-	-	-	-	-	-	-	-	D	S	T	Y	F	D	L	P	P	S	N	H	T	G	S	N	E	-	-	-	-	-	-	-	-	-	V	S	N	R	T	E	V	T	M	D
560. (558 . 546)	-	-	-	-	-	-	-	-	-	-	-	-	-	D	S	T	Y	F	D	L	P	P	A	N	P	T	G	S	N	E	-	-	-	-	-	-	-	-	-	V	S	N	R	T	E	V	T	M	D
561. (571 . 548)	-	-	-	-	-	-	-	-	-	-	-	-	-	D	S	T	Y	F	D	L	P	P	S	N	H	T	G	S	N	E	-	-	-	-	-	-	-	-	-	V	S	N	R	T	E	V	T	M	D
562. (563 . 566)	-	-	-	-	-	-	-	-	-	-	-	-	-	D	S	T	Y	F	D	L	P	P	S	N	H	T	G	S	N	E	-	-	-	-	-	-	-	-	-	V	S	N	R	T	E	V	T	M	D
563. (559 . 235)	-	-	-	-	-	-	-	-	-	-	-	-	-	D	S	T	Y	F	D	L	P	P	S	N	H	T	G	S	N	E	-	-	-	-	-	-	-	-	-	V	S	N	R	T	E	V	T	M	D
564. (237 . 248)	-	-	-	-	-	-	-	-	-	-	-	-	-	D	S	T	Y	F	D	L	P	A	S	N	H	G	G	S	N	E	-	-	-	-	-	-	-	-	-	V	S	N	R	T	E	V	T	M	D
565. (271 . 528)	-	-	-	-	-	-	-	-	-	-	-	-	-	D	S	T	Y	F	D	L	P	Q	S	S	R	-	G	N	N	E	-	-	-	-	-	-	-	-	-	V	V	G	S	A	E	A	S	M	D
566. (587 . 578)	-	-	-	-	-	-	-	-	-	-	-	-	-	D	S	T	Y	F	D	L	P	P	S	N	H	A	G	S	N	E	-	-	-	-	-	-	-	-	-	V	S	N	R	T	E	V	T	M	D
567. (544 . 522)	-	-	-	-	-	-	-	-	-	-	-	-	-	D	S	T	Y	F	D	L	P	Q	P	S	Q	-	G	N	T	E	-	-	-	-	-	-	-	-	-	A	V	G	S	A	E	A	S	M	D
568. (569 . 562)	-	-	-	-	-	-	-	-	-	-	-	-	-	D	S	T	Y	F	D	L	P	P	S	N	H	T	G	S	N	E	-	-	-	-	-	-	-	-	-	V	S	N	R	T	E	V	T	M	D
569. (561 . 564)	-	-	-	-	-	-	-	-	-	-	-	-	-	D	S	T	Y	F	D	L	P	P	S	N	H	T	G	S	N	E	-	-	-	-	-	-	-	-	-	V	S	N	R	T	E	V	T	M	D
570. (523 . 533)	-	-	-	-	-	-	-	-	-	-	-	-	-	D	S	T	Y	F	D	L	P	Q	P	G	Q	-	G	N	D	E	-	-	-	-	-	-	-	-	-	V	V	G	G	A	E	A	S	M	D
571. (556 . 557)	-	-	-	-	-	-	-	-	-	-	-	-	-	D	S	T	Y	F	D	L	P	P	S	N	H	T	G	S	N	E	-	-	-	-	-	-	-	-	-	V	S	N	R	T	E	V	T	M	D
572. (568 . 238)	-	-	-	-	-	-	-	-	-	-	-	-	-	D	S	T	Y	F	D	L	P	P	S	N	H	T	G	S	N	E	-	-	-	-	-	-	-	-	-	V	S	N	R	T	E	V	T	M	D
573. (576 . 579)	-	-	-	-	-	-	-	-	-	-	-	-	-	D	S	T	Y	F	D	L	P	Q	P	S	Q	-	G	N	N	E	-	-	-	-	-	-	-	-	-	V	V	G	G	A	E	A	S	M	D
574. (460 . 525)	-	-	-	-	-	-	-	-	-	-	-	-	-	D	S	T	Y	F	D	L	P	Q	S	S	R	-	G	N	N	E	-	-	-	-	-	-	-	-	-	V	V	G	S	A	E	A	S	M	D
575. (233 . 251)	-	-	-	-	-	-	-	-	-	-	-	-	-	D	S	T	Y	F	D	L	P	P	S	N	H	A	G	S	N	E	-	-	-	-	-	-	-	-	-	V	S	N	R	T	E	V	T	M	G
576. (552 . 570)	-	-	-	-	-	-	-	-	-	-	-	-	-	D	S	T	Y	F	D	L	P	Q	P	S	Q	-	G	N	N	E	-	-	-	-	-	-	-	-	-	V	V	G	G	A	E	A	S	M	D
577. (567 . 276)	-	-	-	-	-	-	-	-	-	-	-	-	-	D	S	T	Y	F	D	L	P	Q	S	S	Q	-	G	N	T	E	-	-	-	-	-	-	-	-	-	A	V	G	S	A	E	A	S	M	D
578. (584 . 555)	-	-	-	-	-	-	-	-	-	-	-	-	-	D	S	T	Y	F	D	L	P	P	S	N	H	A	G	S	N	E	-	-	-	-	-	-	-	-	-	V	S	N	R	T	E	V	T	M	D
579. (285 . 581)	-	-	-	-	-	-	-	-	-	-	-	-	-	D	S	T	Y	F	D	L	P	Q	P	S	R	-	G	N	N	E	-	-	-	-	-	-	-	-	-	V	V	G	G	A	E	A	S	M	D
580. (572 . 253)	-	-	-	-	-	-	-	-	-	-	-	-	-	D	S	T	Y	F	D	L	P	P	S	N	H	T	G	S	N	E	-	-	-	-	-	-	-	-	-	V	S	N	R	T	E	V	T	M	D
581. (289 . 468)	-	-	-	-	-	-	-	-	-	-	-	-	-	D	S	T	Y	F	D	L	P	Q	P	S	R	-	G	N	N	E	-	-	-	-	-	-	-	-	-	V	V	G	G	A	E	A	S	M	D
582. (262 . 573)	-	-	-	-	-	-	-	-	-	-	-	-	-	D	S	T	Y	F	D	L	P	Q	S	S	Q	-	G	N	N	E	-	-	-	-	-	-	-	-	-	V	A	G	G	A	E	A	S	M	D
583. (580 . 252)	-	-	-	-	-	-	-	-	-	-	-	-	-	D	S	T	Y	F	D	L	P	P	S	S	H	S	G	S	N	E	-	-	-	-	-	-	-	-	-	V	S	N	R	T	E	V	T	M	D
584. (249 . 258)	-	-	-	-	-	-	-	-	-	-	-	-	-	D	S	T	Y	F	D	L	P	P	S	N	H	A	G	S	N	E	-	-	-	-	-	-	-	-	-	V	S	N	R	T	E	V	T	M	D
585. (261 . 582)	-	-	-	-	-	-	-	-	-	-	-	-	-	D	S	T	Y	F	D	L	P	Q	S	S	Q	G	G	N	N	E	-	-	-	-	-	-	-	-	-	V	A	G	G	T	E	V	S	M	D
586. (292 . 529)	-	-	-	-	-	-	-	-	-	-	-	-	-	D	S	T	Y	F	E	L	P	Q	A	G	H	S	G	D	R	A	-	-	-	-	P	S	S	S	L	P	S	N	R	A	E	V	C	M	D
587. (250 . 256)	-	-	-	-	-	-	-	-	-	-	-	-	-	D	S	T	Y	F	D	L	P	P	S	N	H	A	G	S	N	E	-	-	-	-	-	-	-	-	-	V	S	N	R	T	E	V	T	M	D
588. (527 . 318)	-	-	-	-	-	-	-	-	-	-	-	-	-	D	S	T	Y	F	E	L	P	P	G	G	Q	S	G	E	R	P	V	P	S	T	S	T	P	G	S	H	R	N	A	A	E	V	C	M	D
589. (588 . 518)	-	-	-	-	-	-	-	-	-	-	-	-	-	D	S	T	Y	F	E	L	P	Q	G	G	H	S	G	E	R	A	A	P	S	T	S	T	P	S	L	P	S	N	A	A	E	V	C	M	D
590. (583 . 257)	-	-	-	-	-	-	-	-	-	-	-	-	-	D	S	T	Y	F	D	L	P	Q	S	S	H	S	G	S	N	E	-	-	-	-	-	-	-	-	-	V	S	N	R	T	E	V	T	M	D
591. (600 . 594)	-	-	-	-	-	-	-	-	-	-	-	-	-	D	S	T	Y	F	D	L	P	Q	S	S	H	S	G	N	N	E	-	-	-	-	A	V	T	S	L	P	S	N	R	T	E	V	C	M	D
592. (259 . 598)	-	-	-	-	-	-	-	-	-	-	-	-	-	D	S	T	Y	F	D	L	P	Q	S	S	H	S	G	N	N	E	-	-	-	-	-	-	-	-	-	A	S	N	R	T	E	V	S	M	D
593. (279 . 297)	-	-	-	-	-	-	-	-	-	-	-	-	-	D	S	T	Y	F	D	L	P	Q	S	S	Q	-	G	N	N	E	-	-	-	-	-	-	-	-	-	V	V	G	G	A	E	A	S	M	D
594. (260 . 592)	-	-	-	-	-	-	-	-	-	-	-	-	-	D	S	T	Y	F	D	L	P	Q	S	S	H	S	G	N	N	E	-	-	-	-	A	V	T	S	L	P	S	N	R	T	E	V	S	M	D
595. (296 . 586)	-	-	-	-	-	-	-	-	-	-	-	-	-	D	S	T	Y	F	E	L	P	Q	G	G	H	S	G	D	R	A	A	P	S	T	S	S	S	S	L	P	S	N	R	A	E	V	C	M	D
596. (589 . 595)	-	-	-	-	-	-	-	-	-	-	-	-	-	D	S	T	Y	F	E	L	P	Q	G	G	H	S	G	D	R	A	A	P	S	T	S	S	S	S	L	P	S	N	R	A	E	V	C	M	D
597. (298 . 591)	-	-	-	-	-	-	-	-	-	-	-	-	-	D	S	T	Y	F	D	I	P	Q	S	N	H	S	G	N	N	E	-	-	-	-	A	V	T	S	L	P	S	N	R	T	E	V	C	M	D
598. (590 . 585)	-	-	-	-	-	-	-	-	-	-	-	-	-	D	S	T	Y	F	D	L	P	Q	S	S	H	S	G	N	N	E	-	-	-	-	-	-	-	-	-	V	S	N	R	T	E	V	S	M	D
599. (537 . 497)	-	-	-	-	-	-	-	-	-	-	-	-	-	-	-	-	-	-	-	-	-	-	-	-	-	-	-	-	-	-	-	-	-	-	-	-	-	-	-	-	-	-	-	N	T	V	T	P	A
600. (596 . 294)	-	-	-	-	-	-	-	-	-	-	-	-	-	D	S	T	Y	F	D	L	P	Q	S	S	H	S	G	N	N	E	-	-	-	-	A	S	T	S	L	P	S	N	R	A	E	V	C	M	D
601. (50 . 599)	-	-	-	-	-	-	-	-	-	-	-	-	-	-	-	-	-	-	-	-	-	-	-	-	-	-	-	-	-	-	-	-	-	-	-	-	-	-	-	-	-	-	-	T	T	V	S	L	A
602. (603 . 601)	-	-	-	-	-	P	Q	L	S	V	Q	P	-	D	L	N	Y	S	D	E	P	E	S	N	S	-	-	-	-	-	-	-	-	-	-	-	-	-	-	P	G	N	R	T	E	V	S	M	D
603. (605 . 597)	-	-	-	-	-	P	V	L	S	V	Q	P	-	D	L	N	Y	S	D	E	P	Q	S	N	S	-	-	-	-	-	-	-	-	-	-	-	-	-	-	P	G	N	R	T	E	V	S	M	D
604. (227 . 506)	-	-	-	-	-	A	I	H	S	V	Q	P	I	E	L	N	F	S	D	S	P	T	D	G	A	-	-	-	-	-	-	-	-	-	-	-	-	-	-	A	G	N	T	I	Q	I	S	M	D
605. (606 . 228)	-	-	-	-	-	P	I	L	S	V	Q	P	I	D	L	N	F	S	D	E	P	R	E	G	S	-	-	-	-	-	-	-	-	-	-	-	-	-	-	P	G	N	R	I	E	I	S	M	D
606. (607 . 604)	-	-	-	-	-	P	I	H	S	V	Q	P	I	E	L	N	F	S	D	E	P	S	E	G	A	-	-	-	-	-	-	-	-	-	-	-	-	-	-	P	G	N	R	I	E	I	S	M	D
607. (646 . 209)	-	-	-	-	-	P	I	C	S	V	Q	P	I	E	L	N	F	T	D	E	P	S	E	N	A	-	-	-	-	-	-	-	-	-	-	-	-	-	-	P	T	N	K	I	E	I	S	M	D
608. (200 . 651)	-	-	-	-	-	P	I	C	S	V	Q	P	I	D	L	N	F	V	D	E	P	S	E	N	G	-	-	-	-	-	-	-	-	-	-	-	-	-	-	A	T	N	K	I	E	I	S	M	D
609. (203 . 204)	-	-	-	-	-	P	I	C	S	V	Q	P	I	D	L	N	F	V	D	E	P	T	A	N	G	-	-	-	-	-	-	-	-	-	-	-	-	-	-	T	T	N	K	I	E	I	S	M	N
610. (208 . 229)	-	-	-	-	-	P	I	C	S	V	Q	P	I	D	L	N	F	V	D	E	P	S	E	N	G	-	-	-	-	-	-	-	-	-	-	-	-	-	-	A	T	N	K	I	E	I	S	M	D
611. (136 . 137)	-	-	-	-	-	P	I	C	S	V	Q	P	I	D	L	N	F	I	D	G	P	S	E	D	G	-	-	-	-	-	-	-	-	-	-	-	-	-	-	S	T	N	K	I	E	I	S	M	D
612. (611 . 139)	-	-	-	-	-	P	I	C	S	V	Q	P	I	D	L	N	F	I	D	G	P	S	E	D	G	-	-	-	-	-	-	-	-	-	-	-	-	-	-	S	T	N	K	I	E	I	S	M	D
613. (140 . 141)	-	-	-	-	-	P	I	C	S	V	Q	P	I	D	L	N	F	I	D	G	P	S	E	D	G	-	-	-	-	-	-	-	-	-	-	-	-	-	-	S	T	N	K	I	E	I	S	M	D
614. (612 . 135)	-	-	-	-	-	P	I	C	S	V	Q	P	I	D	L	N	F	I	D	G	P	S	E	D	G	-	-	-	-	-	-	-	-	-	-	-	-	-	-	S	T	N	K	I	E	I	S	M	D
615. (133 . 134)	-	-	-	-	-	P	I	C	S	V	Q	P	I	D	L	N	F	I	D	G	P	S	E	D	G	-	-	-	-	-	-	-	-	-	-	-	-	-	-	S	T	N	K	I	E	I	S	M	D
616. (617 . 615)	-	-	-	-	-	P	I	C	S	V	Q	P	I	D	L	N	F	I	D	G	P	S	E	D	G	-	-	-	-	-	-	-	-	-	-	-	-	-	-	S	T	N	K	I	E	I	S	M	D
617. (625 . 132)	-	-	-	-	-	P	I	C	S	V	Q	P	I	D	L	N	F	I	D	G	P	S	E	D	G	-	-	-	-	-	-	-	-	-	-	-	-	-	-	S	T	N	K	I	E	I	S	M	D
618. (614 . 613)	-	-	-	-	-	P	I	C	S	V	Q	P	I	D	L	N	F	I	D	G	P	S	E	D	G	-	-	-	-	-	-	-	-	-	-	-	-	-	-	S	T	N	K	I	E	I	S	M	D
619. (616 . 142)	-	-	-	-	-	P	I	C	S	V	Q	P	I	D	L	N	F	I	D	G	P	S	E	N	G	-	-	-	-	-	-	-	-	-	-	-	-	-	-	S	T	N	K	I	E	I	S	M	D
620. (148 . 149)	-	-	-	-	-	P	I	C	S	V	Q	P	I	D	L	N	F	I	D	G	P	S	E	N	G	-	-	-	-	-	-	-	-	-	-	-	-	-	-	P	T	N	K	I	E	I	S	M	D
621. (158 . 620)	-	-	-	-	-	P	I	C	S	V	Q	P	I	D	L	N	F	I	D	G	P	S	E	N	G	-	-	-	-	-	-	-	-	-	-	-	-	-	-	P	T	N	K	I	E	I	S	M	D
622. (156 . 157)	-	-	-	-	-	P	I	C	S	V	Q	P	I	D	L	N	F	I	D	G	P	S	E	N	G	-	-	-	-	-	-	-	-	-	-	-	-	-	-	P	T	N	K	I	E	I	S	M	D
623. (150 . 621)	-	-	-	-	-	P	I	C	S	V	Q	P	I	D	L	N	F	I	D	G	P	S	E	N	G	-	-	-	-	-	-	-	-	-	-	-	-	-	-	P	T	N	K	I	E	I	S	M	D
624. (162 . 163)	-	-	-	-	-	P	I	C	S	V	Q	P	I	D	L	N	F	I	D	D	P	S	E	N	G	-	-	-	-	-	-	-	-	-	-	-	-	-	-	P	T	N	K	I	E	I	S	M	D
625. (618 . 138)	-	-	-	-	-	P	I	C	S	V	Q	P	I	D	L	N	F	I	D	G	P	S	E	D	G	-	-	-	-	-	-	-	-	-	-	-	-	-	-	S	T	N	K	I	E	I	S	M	D
626. (624 . 161)	-	-	-	-	-	P	I	C	S	V	Q	P	I	D	L	N	F	I	D	D	P	S	E	N	G	-	-	-	-	-	-	-	-	-	-	-	-	-	-	P	T	N	K	I	E	I	S	M	D
627. (622 . 623)	-	-	-	-	-	P	I	C	S	V	Q	P	I	D	L	N	F	I	D	G	P	S	E	N	G	-	-	-	-	-	-	-	-	-	-	-	-	-	-	P	T	N	K	I	E	I	S	M	D
628. (151 . 152)	-	-	-	-	-	P	I	C	S	V	Q	P	I	D	L	N	F	I	D	G	P	S	E	N	G	-	-	-	-	-	-	-	-	-	-	-	-	-	-	P	T	N	K	I	E	I	S	M	D
629. (159 . 160)	-	-	-	-	-	P	I	C	S	V	Q	P	I	D	L	N	F	I	D	D	P	S	E	N	G	-	-	-	-	-	-	-	-	-	-	-	-	-	-	P	T	N	K	I	E	I	S	M	D
630. (628 . 633)	-	-	-	-	-	P	I	C	S	V	Q	P	I	D	L	N	F	I	D	G	P	S	E	N	G	-	-	-	-	-	-	-	-	-	-	-	-	-	-	P	T	N	K	I	E	I	S	M	D
631. (153 . 155)	-	-	-	-	-	P	I	C	S	V	Q	P	I	D	L	N	F	I	D	S	P	S	E	N	G	-	-	-	-	-	-	-	-	-	-	-	-	-	-	P	T	N	K	I	E	I	S	M	D
632. (645 . 639)	-	-	-	-	-	P	I	C	S	V	Q	P	I	D	L	N	F	I	D	G	P	S	E	N	G	-	-	-	-	-	-	-	-	-	-	-	-	-	-	P	T	N	K	I	E	I	S	M	D
633. (631 . 627)	-	-	-	-	-	P	I	C	S	V	Q	P	I	D	L	N	F	I	D	G	P	S	E	N	G	-	-	-	-	-	-	-	-	-	-	-	-	-	-	P	T	N	K	I	E	I	S	M	D
634. (635 . 630)	-	-	-	-	-	P	I	C	S	V	Q	P	I	D	L	N	F	I	D	G	P	S	E	N	G	-	-	-	-	-	-	-	-	-	-	-	-	-	-	P	T	N	K	I	E	I	S	M	D
635. (629 . 166)	-	-	-	-	-	P	I	C	S	V	Q	P	I	D	L	N	F	I	D	D	P	S	E	N	G	-	-	-	-	-	-	-	-	-	-	-	-	-	-	P	T	N	K	I	E	I	S	M	D
636. (143 . 144)	-	-	-	-	-	P	I	C	S	V	Q	P	I	D	L	N	F	I	D	D	P	S	E	N	G	-	-	-	-	-	-	-	-	-	-	-	-	-	-	P	T	N	K	I	E	I	S	M	D
637. (626 . 638)	-	-	-	-	-	P	I	C	S	V	Q	P	I	D	L	N	F	I	D	D	P	S	E	N	G	-	-	-	-	-	-	-	-	-	-	-	-	-	-	P	T	N	K	I	E	I	S	M	D
638. (165 . 632)	-	-	-	-	-	P	I	C	S	V	Q	P	I	D	L	N	F	I	D	G	P	S	E	N	G	-	-	-	-	-	-	-	-	-	-	-	-	-	-	P	T	N	K	I	E	I	S	M	D
639. (641 . 634)	-	-	-	-	-	P	I	C	S	V	Q	P	I	D	L	N	F	I	D	G	P	S	E	N	G	-	-	-	-	-	-	-	-	-	-	-	-	-	-	P	T	N	K	I	E	I	S	M	D
640. (643 . 147)	-	-	-	-	-	P	I	C	S	V	Q	P	I	D	L	N	F	I	D	D	P	S	E	N	G	-	-	-	-	-	-	-	-	-	-	-	-	-	-	P	T	N	K	I	E	I	S	M	D
641. (619 . 154)	-	-	-	-	-	P	I	C	S	V	Q	P	I	D	L	N	F	I	D	G	P	S	E	N	G	-	-	-	-	-	-	-	-	-	-	-	-	-	-	S	T	N	K	I	E	I	S	M	D
642. (640 . 636)	-	-	-	-	-	P	I	C	S	V	Q	P	I	D	L	N	F	I	D	D	P	S	E	N	G	-	-	-	-	-	-	-	-	-	-	-	-	-	-	P	T	N	K	I	E	I	S	M	D
643. (145 . 146)	-	-	-	-	-	P	I	C	S	V	Q	P	I	D	L	N	F	I	D	D	P	S	E	N	G	-	-	-	-	-	-	-	-	-	-	-	-	-	-	P	T	N	K	I	E	I	S	M	D
644. (642 . 637)	-	-	-	-	-	P	I	C	S	V	Q	P	I	D	L	N	F	I	D	D	P	S	E	N	G	-	-	-	-	-	-	-	-	-	-	-	-	-	-	P	T	N	K	I	E	I	S	M	D
645. (164 . 167)	-	-	-	-	-	P	I	C	S	V	Q	P	I	D	L	N	F	I	D	G	P	S	E	N	G	-	-	-	-	-	-	-	-	-	-	-	-	-	-	P	T	N	K	I	E	I	S	M	D
646. (650 . 647)	-	-	-	-	-	P	I	C	S	V	Q	P	I	D	L	N	F	V	D	E	P	S	E	N	G	-	-	-	-	-	-	-	-	-	-	-	-	-	-	P	T	N	K	I	E	I	S	M	D
647. (205 . 644)	-	-	-	-	-	P	I	C	S	V	Q	P	I	D	L	N	F	I	D	D	P	S	E	N	G	-	-	-	-	-	-	-	-	-	-	-	-	-	-	P	T	N	K	I	E	I	S	M	D
648. (665 . 201)	-	-	-	-	-	P	I	C	S	V	Q	P	I	D	L	N	F	V	D	E	P	S	E	N	G	-	-	-	-	-	-	-	-	-	-	-	-	-	-	T	T	N	K	I	E	I	S	M	D
649. (186 . 661)	-	-	-	-	-	P	I	C	S	V	Q	P	I	D	L	N	F	V	D	E	P	S	E	N	G	-	-	-	-	-	-	-	-	-	-	-	-	-	-	A	T	N	K	I	E	I	S	M	D
650. (648 . 609)	-	-	-	-	-	P	I	C	S	V	Q	P	I	D	L	N	F	V	D	E	P	S	E	N	G	-	-	-	-	-	-	-	-	-	-	-	-	-	-	T	T	N	K	I	E	I	S	M	D
651. (178 . 610)	-	-	-	-	-	P	I	C	S	V	Q	P	I	D	L	N	F	V	D	E	P	S	E	N	G	-	-	-	-	-	-	-	-	-	-	-	-	-	-	A	T	N	K	I	E	I	S	M	D
652. (183 . 184)	-	-	-	-	-	P	I	C	S	V	Q	P	I	D	L	N	F	V	D	E	P	S	E	N	G	-	-	-	-	-	-	-	-	-	-	-	-	-	-	A	T	N	K	I	E	I	S	M	D
653. (187 . 197)	-	-	-	-	-	P	I	C	S	V	Q	P	I	D	L	N	F	V	D	E	P	S	E	N	G	-	-	-	-	-	-	-	-	-	-	-	-	-	-	A	T	N	K	I	E	I	S	M	D
654. (193 . 194)	-	-	-	-	-	P	I	C	S	V	Q	P	I	D	L	N	F	V	D	E	P	S	E	D	G	-	-	-	-	-	-	-	-	-	-	-	-	-	-	A	T	N	K	I	E	I	S	M	D
655. (195 . 654)	-	-	-	-	-	P	I	C	S	V	Q	P	I	D	L	N	F	V	D	E	P	S	E	D	G	-	-	-	-	-	-	-	-	-	-	-	-	-	-	A	T	N	K	I	E	I	S	M	D
656. (191 . 192)	-	-	-	-	-	P	I	C	S	V	Q	P	I	D	L	N	F	V	D	E	P	S	E	D	G	-	-	-	-	-	-	-	-	-	-	-	-	-	-	A	T	N	K	I	E	I	S	M	D
657. (656 . 190)	-	-	-	-	-	P	I	C	S	V	Q	P	I	D	L	N	F	V	D	E	P	S	E	D	G	-	-	-	-	-	-	-	-	-	-	-	-	-	-	A	T	N	K	I	E	I	S	M	D
658. (657 . 655)	-	-	-	-	-	P	I	C	S	V	Q	P	I	D	L	N	F	V	D	E	P	S	E	D	G	-	-	-	-	-	-	-	-	-	-	-	-	-	-	A	T	N	K	I	E	I	S	M	D
659. (658 . 189)	-	-	-	-	-	P	I	C	S	V	Q	P	I	D	L	N	F	V	D	E	P	S	E	D	G	-	-	-	-	-	-	-	-	-	-	-	-	-	-	A	T	N	K	I	E	I	S	M	D
660. (659 . 196)	-	-	-	-	-	P	I	C	S	V	Q	P	I	D	L	N	F	V	D	E	P	S	E	D	G	-	-	-	-	-	-	-	-	-	-	-	-	-	-	A	T	N	K	I	E	I	S	M	D
661. (199 . 653)	-	-	-	-	-	P	I	C	S	V	Q	P	I	D	L	N	F	V	D	E	P	S	E	N	G	-	-	-	-	-	-	-	-	-	-	-	-	-	-	A	T	N	K	I	E	I	S	M	D
662. (179 . 180)	-	-	-	-	-	P	I	C	S	V	Q	P	I	D	L	N	F	V	D	E	P	S	E	N	G	-	-	-	-	-	-	-	-	-	-	-	-	-	-	A	R	N	K	I	E	I	S	M	D
663. (182 . 662)	-	-	-	-	-	P	I	C	S	V	Q	P	I	D	L	N	F	V	D	E	P	S	E	N	G	-	-	-	-	-	-	-	-	-	-	-	-	-	-	A	R	N	K	I	E	I	S	M	D
664. (181 . 663)	-	-	-	-	-	P	I	C	S	V	Q	P	I	D	L	N	F	V	D	E	P	S	E	N	G	-	-	-	-	-	-	-	-	-	-	-	-	-	-	A	R	N	K	I	E	I	S	M	D
665. (666 . 649)	-	-	-	-	-	P	I	C	S	V	Q	P	I	D	L	N	F	V	D	E	P	S	E	N	G	-	-	-	-	-	-	-	-	-	-	-	-	-	-	A	T	N	K	I	E	I	S	M	D
666. (673 . 674)	-	-	-	-	-	P	I	C	S	V	Q	P	I	D	L	N	F	V	D	E	P	S	E	N	G	-	-	-	-	-	-	-	-	-	-	-	-	-	-	A	T	N	K	I	E	I	S	M	D
667. (185 . 188)	-	-	-	-	-	P	I	C	S	V	Q	P	I	D	L	N	F	V	D	E	P	S	E	N	G	-	-	-	-	-	-	-	-	-	-	-	-	-	-	A	T	N	K	I	E	I	S	M	D
668. (678 . 608)	-	-	-	-	-	P	I	C	S	V	Q	P	I	D	L	N	F	V	D	E	P	S	E	N	G	-	-	-	-	-	-	-	-	-	-	-	-	-	-	A	T	N	K	I	E	I	S	M	D
669. (173 . 174)	-	-	-	-	-	P	I	C	S	V	Q	P	I	D	L	N	F	V	D	E	P	S	E	N	G	-	-	-	-	-	-	-	-	-	-	-	-	-	-	A	T	N	K	I	E	I	S	M	D
670. (177 . 206)	-	-	-	-	-	P	I	C	S	V	Q	P	I	D	L	N	F	V	D	E	P	S	E	N	G	-	-	-	-	-	-	-	-	-	-	-	-	-	-	A	T	N	K	I	E	I	S	M	D
671. (198 . 652)	-	-	-	-	-	P	I	C	S	V	Q	P	I	D	L	N	F	V	D	E	P	S	E	N	G	-	-	-	-	-	-	-	-	-	-	-	-	-	-	A	T	N	K	I	E	I	S	M	D
672. (172 . 669)	-	-	-	-	-	P	I	C	S	V	Q	P	I	D	L	N	F	V	D	E	P	S	E	N	G	-	-	-	-	-	-	-	-	-	-	-	-	-	-	A	T	N	K	I	E	I	S	M	D
673. (675 . 670)	-	-	-	-	-	P	I	C	S	V	Q	P	I	D	L	N	F	V	D	E	P	S	E	N	G	-	-	-	-	-	-	-	-	-	-	-	-	-	-	A	T	N	K	I	E	I	S	M	D
674. (667 . 672)	-	-	-	-	-	P	I	C	S	V	Q	P	I	D	L	N	F	V	D	E	P	S	E	N	G	-	-	-	-	-	-	-	-	-	-	-	-	-	-	A	T	N	K	I	E	I	S	M	D
675. (677 . 664)	-	-	-	-	-	P	I	C	S	V	Q	P	I	D	L	N	F	V	D	E	P	S	E	N	G	-	-	-	-	-	-	-	-	-	-	-	-	-	-	A	T	N	K	I	E	I	S	M	D
676. (170 . 176)	-	-	-	-	-	P	I	C	S	V	Q	P	I	D	L	N	F	V	D	E	S	S	E	N	G	-	-	-	-	-	-	-	-	-	-	-	-	-	-	A	T	N	K	I	E	I	S	M	D
677. (682 . 169)	-	-	-	-	-	P	I	C	S	V	Q	P	I	D	L	N	F	V	D	E	P	S	E	N	G	-	-	-	-	-	-	-	-	-	-	-	-	-	-	A	T	N	K	I	E	I	S	M	D
678. (660 . 202)	-	-	-	-	-	P	I	C	S	V	Q	P	I	D	L	N	F	V	D	E	P	S	E	N	G	-	-	-	-	-	-	-	-	-	-	-	-	-	-	A	T	N	K	I	E	I	S	M	D
679. (676 . 168)	-	-	-	-	-	P	I	C	S	V	Q	P	I	D	L	N	F	V	D	E	S	S	E	N	G	-	-	-	-	-	-	-	-	-	-	-	-	-	-	A	T	N	K	I	E	I	S	M	D
680. (171 . 207)	-	-	-	-	-	P	I	C	S	V	Q	P	I	D	L	N	F	V	D	E	P	S	E	N	G	-	-	-	-	-	-	-	-	-	-	-	-	-	-	A	T	N	K	I	E	I	S	M	D
681. (175 . 680)	-	-	-	-	-	P	I	C	S	V	Q	P	I	D	L	N	F	V	D	E	P	S	E	N	G	-	-	-	-	-	-	-	-	-	-	-	-	-	-	A	T	N	K	I	E	I	S	M	D
682. (683 . 684)	-	-	-	-	-	P	I	C	S	V	Q	P	I	D	L	N	F	V	D	E	P	S	E	N	G	-	-	-	-	-	-	-	-	-	-	-	-	-	-	A	T	N	K	I	E	I	S	M	D
683. (668 . 671)	-	-	-	-	-	P	I	C	S	V	Q	P	I	D	L	N	F	V	D	E	P	S	E	N	G	-	-	-	-	-	-	-	-	-	-	-	-	-	-	A	T	N	K	I	E	I	S	M	D
684. (679 . 681)	-	-	-	-	-	P	I	C	S	V	Q	P	I	D	L	N	F	V	D	E	P	S	E	N	G	-	-	-	-	-	-	-	-	-	-	-	-	-	-	A	T	N	K	I	E	I	S	M	D
	163	164	165	166	167	168	169	170	171	172	173	174	175	176	177	178	179	180	181	182	183	184	185	186	187	188	189	190	191	192	193	194	195	196	197	198	199	200	201	202	203	204	205	206	207	208	209	210	211
1. p53 Xenopu/1-361	-	-	-	-	-	-	-	-	-	-	-	-	-	-	-	-	R	L	D	N	L	S	E	F	P	D	Y	P	L	-	-	-	-	-	-	-	-	-	-	-	-	-	-	-	A	A	D	M	T
2. p53 XETP53/1-361	-	-	-	-	-	-	-	-	-	-	-	-	-	-	-	-	Q	M	E	N	F	A	E	F	S	E	Y	P	L	-	-	-	-	-	-	-	-	-	-	-	-	-	-	-	A	P	D	M	T
3. p53 1Notho/1-306	-	-	-	-	-	-	-	-	-	-	-	-	-	S	-	Q	T	Y	N	E	-	-	-	-	-	-	-	-	-	-	-	-	-	-	-	-	-	-	-	-	-	-	-	-	-	-	-	-	-
4. p53 2Notho/1-306	-	-	-	-	-	-	-	-	-	-	-	-	-	S	-	Q	T	Y	N	E	-	-	-	-	-	-	-	-	-	-	-	-	-	-	-	-	-	-	-	-	-	-	-	-	-	-	-	-	-
5. p53 Anabas/1-322	-	-	-	-	-	-	-	-	-	-	-	-	-	A	-	E	G	F	D	E	-	-	-	-	-	-	-	-	-	-	-	-	-	-	-	-	-	-	-	-	-	-	-	-	-	-	-	-	-
6. p53 Epinep/1-322	-	-	-	-	-	-	-	-	-	-	-	-	-	A	-	E	G	F	D	E	-	-	-	-	-	-	-	-	-	-	-	-	-	-	-	-	-	-	-	-	-	-	-	-	-	-	-	-	-
7. p53 Sinipe/1-380	L	-	L	I	N	D	Q	A	L	-	-	-	-	T	-	E	G	F	D	E	-	N	L	F	-	-	-	-	-	-	-	-	-	-	-	-	-	-	-	-	-	-	-	-	-	-	-	-	-
8. p53 Haploc/1-380	F	Q	L	I	N	D	Q	Q	L	-	-	-	-	A	-	E	H	F	D	E	-	N	L	F	-	-	-	-	-	-	-	-	-	-	-	-	-	-	-	-	-	-	-	-	-	-	-	-	-
9. p53 Maylan/1-387	F	Q	L	I	N	D	Q	Q	L	-	-	-	-	A	-	E	H	F	D	E	-	K	L	F	-	-	-	-	-	-	-	-	-	-	-	-	-	-	-	-	-	-	-	-	-	-	-	-	-
10. p53 Neolam/1-351	F	-	-	-	-	-	Q	Q	L	-	-	-	-	A	-	E	Q	F	D	E	-	N	L	F	-	-	-	-	-	-	-	-	-	-	-	-	-	-	-	-	-	-	-	-	-	-	-	-	-
11. p53 ONIP23/1-372	L	Q	L	I	T	D	H	Q	L	-	-	-	-	A	-	E	N	F	D	E	-	N	L	F	-	-	-	-	-	-	-	-	-	-	-	-	-	-	-	-	-	-	-	-	-	-	-	-	-
12. p53 Platic/1-319	-	-	-	-	-	-	-	-	-	-	-	-	-	Q	-	N	G	F	D	E	-	-	-	-	-	-	-	-	-	-	-	-	-	-	-	-	-	-	-	-	-	-	-	-	-	-	-	-	-
13. p53 Tetrao/1-318	-	-	-	-	-	-	-	-	-	-	-	-	-	D	-	S	T	F	N	N	-	-	-	-	-	-	-	-	-	-	-	-	-	-	-	-	-	-	-	-	-	-	-	-	-	-	-	-	-
14. p53 TNIP13/1-364	-	-	-	-	-	-	-	L	M	-	-	-	-	D	-	M	P	Y	D	E	-	D	L	F	-	-	-	-	-	-	-	-	-	-	-	-	-	-	-	-	-	-	-	-	-	-	-	-	-
15. p53 TRUP30/1-354	-	-	-	-	-	-	-	L	M	N	Y	P	-	E	-	L	P	F	N	E	-	E	L	F	-	-	-	-	-	-	-	-	-	-	-	-	-	-	-	-	-	-	-	-	-	-	-	-	-
16. p53 Oryzia/1-298	-	-	-	-	-	-	-	-	-	-	-	-	-	S	-	G	T	F	D	D	-	-	-	-	-	-	-	-	-	-	-	-	-	-	-	-	-	-	-	-	-	-	-	-	-	-	-	-	-
17. p53 ORLP08/1-378	-	M	F	L	L	D	Q	D	L	-	-	-	-	S	-	G	T	F	D	D	-	K	I	F	-	-	-	-	-	-	-	-	-	-	-	-	-	-	-	-	-	-	-	-	-	-	-	-	-
18. p53 Oreoch/1-317	-	-	-	-	-	-	-	-	-	-	-	-	-	-	-	-	-	-	-	-	-	-	-	-	-	-	-	-	-	-	-	-	-	-	-	-	-	-	-	-	-	-	-	-	-	-	-	-	-
19. p53 GACP25/1-366	-	-	G	N	M	E	A	L	L	-	-	-	-	P	-	E	G	F	D	E	-	K	L	F	-	-	-	-	-	-	-	-	-	-	-	-	-	-	-	-	-	-	-	-	-	-	-	-	-
20. p53 1Poeci/1-307	-	-	-	-	-	-	-	-	-	-	-	-	-	-	-	-	-	-	-	-	-	-	-	-	-	-	-	-	-	-	-	-	-	-	-	-	-	-	-	-	-	-	-	-	-	-	-	-	-
21. p53 2Poeci/1-342	-	-	-	-	-	-	-	-	-	-	-	-	-	-	-	G	E	L	P	Q	-	-	-	-	-	-	-	-	-	-	-	-	-	-	-	-	-	-	-	-	-	-	-	-	-	-	-	-	-
22. p53 3Poeci/1-342	-	-	-	-	-	-	-	-	-	-	-	-	-	-	-	G	E	L	P	Q	-	-	-	-	-	-	-	-	-	-	-	-	-	-	-	-	-	-	-	-	-	-	-	-	-	-	-	-	-
23. p53 PFOP07/1-342	-	-	-	-	-	-	-	-	-	-	-	-	-	-	-	G	E	L	P	Q	-	-	-	-	-	-	-	-	-	-	-	-	-	-	-	-	-	-	-	-	-	-	-	-	-	-	-	-	-
24. p53 4Poeci/1-342	-	-	-	-	-	-	-	-	-	-	-	-	-	-	-	G	E	L	P	Q	-	-	-	-	-	-	-	-	-	-	-	-	-	-	-	-	-	-	-	-	-	-	-	-	-	-	-	-	-
25. p53 1Xipho/1-304	-	-	-	-	-	-	-	-	-	-	-	-	-	-	-	-	-	-	-	-	-	-	-	-	-	-	-	-	-	-	-	-	-	-	-	-	-	-	-	-	-	-	-	-	-	-	-	-	-
26. p53 XMAP15/1-342	-	-	-	-	-	-	-	-	-	-	-	-	-	-	-	P	E	-	T	M	-	-	-	-	-	-	-	-	-	-	-	-	-	-	-	-	-	-	-	-	-	-	-	-	-	-	-	-	-
27. p53 Fundul/1-310	-	-	-	-	-	-	-	-	-	-	-	-	-	-	-	S	S	Q	D	E	-	-	-	-	-	-	-	-	-	-	-	-	-	-	-	-	-	-	-	-	-	-	-	-	-	-	-	-	-
28. p53 2Salmo/1-331	-	-	-	-	-	-	-	-	-	-	-	-	-	H	-	K	V	F	D	E	-	-	-	-	-	-	-	-	-	-	-	-	-	-	-	-	-	-	-	-	-	-	-	-	-	-	-	-	-
29. p53 1Oncor/1-232	-	-	-	-	-	-	-	P	L	-	-	-	-	Q	-	V	E	F	D	E	-	E	-	-	-	-	-	-	-	-	-	-	-	-	-	-	-	-	-	-	-	-	-	-	-	-	-	-	-
30. p53 2Oncor/1-232	-	-	-	-	-	-	-	P	L	-	-	-	-	Q	-	V	E	F	D	E	-	E	-	-	-	-	-	-	-	-	-	-	-	-	-	-	-	-	-	-	-	-	-	-	-	-	-	-	-
31. p53 4Oncor/1-232	-	-	-	-	-	-	-	P	L	-	-	-	-	Q	-	V	E	F	D	E	-	E	-	-	-	-	-	-	-	-	-	-	-	-	-	-	-	-	-	-	-	-	-	-	-	-	-	-	-
32. p53 1Salmo/1-349	-	-	-	-	-	-	-	P	L	-	-	-	-	Q	-	E	E	F	D	E	-	E	-	-	-	-	-	-	-	-	-	-	-	-	-	-	-	-	-	-	-	-	-	-	-	-	-	-	-
33. p53 3Oncor/1-349	-	-	-	-	-	-	-	P	L	-	-	-	-	Q	-	V	E	F	D	E	-	E	-	-	-	-	-	-	-	-	-	-	-	-	-	-	-	-	-	-	-	-	-	-	-	-	-	-	-
34. p53 Corego/1-392	-	-	-	-	-	E	A	P	L	-	-	-	-	Q	-	G	E	F	D	Q	-	S	L	F	-	-	-	-	-	-	-	-	-	-	-	-	-	-	-	-	-	-	-	-	-	-	-	E	V
35. p53 Esox l/1-395	-	-	-	-	-	D	T	P	L	-	-	-	-	Q	-	G	E	F	D	A	-	S	Q	Y	-	-	-	-	-	-	-	-	-	-	-	-	-	-	-	-	-	-	-	-	-	-	-	C	V
36. p53 LOCP17/1-393	-	S	M	L	Y	T	N	E	L	-	-	-	-	V	P	N	A	I	D	S	-	-	-	-	-	-	-	-	-	-	-	-	-	-	-	-	-	-	-	L	Y	E	E	L	E	P	H	V	S
37. p53 Sinocy/1-371	-	-	-	-	-	E	Q	Y	L	-	-	-	-	P	-	G	S	F	D	L	-	N	I	F	-	-	-	-	-	-	-	-	-	-	-	-	-	-	-	-	-	-	-	-	S	N	V	L	T
38. p53 3Sinoc/1-371	-	-	-	-	-	E	Q	Y	L	-	-	-	-	P	-	G	S	F	D	L	-	N	I	F	-	-	-	-	-	-	-	-	-	-	-	-	-	-	-	-	-	-	-	-	S	N	V	L	T
39. p53 2Sinoc/1-371	-	-	-	-	-	E	Q	Y	L	-	-	-	-	P	-	S	S	F	D	P	-	N	I	F	-	-	-	-	-	-	-	-	-	-	-	-	-	-	-	-	-	-	-	-	D	N	V	L	T
40. p53 Barbus/1-326	-	-	-	-	-	-	-	-	-	-	-	-	-	-	-	S	S	F	D	D	-	-	-	-	-	-	-	-	-	-	-	-	-	-	-	-	-	-	-	-	-	-	-	-	-	-	-	-	-
41. p53 DARP51/1-374	-	-	-	-	-	E	E	Y	L	-	-	-	-	P	-	G	S	F	D	P	-	N	F	F	-	-	-	-	-	-	-	-	-	-	-	-	-	-	-	-	-	-	-	-	E	N	V	L	E
42. p53 Ictalu/1-327	-	-	-	-	-	-	-	-	-	-	-	-	-	-	-	-	-	-	-	-	-	-	-	-	-	-	-	-	-	-	-	-	-	-	-	-	-	-	-	-	-	-	-	-	-	-	-	-	-
43. p53 Tachys/1-326	-	-	-	-	-	-	-	-	-	-	-	-	-	-	-	-	-	-	-	-	-	-	-	-	-	-	-	-	-	-	-	-	-	-	-	-	-	-	-	-	-	-	-	-	-	-	-	-	-
44. p53 Cynops/1-340	-	-	-	-	-	-	-	-	-	-	-	-	-	S	-	S	T	L	N	A	-	-	-	-	-	-	-	-	-	-	-	-	-	-	-	-	-	-	-	-	-	-	-	-	-	-	-	-	-
45. p53 Clupea/1-367	-	-	-	-	-	T	S	Y	L	-	-	-	-	P	-	E	S	F	D	E	-	Q	V	F	E	Q	-	L	-	-	-	-	-	-	-	-	-	-	-	-	-	-	-	-	Q	-	-	-	-
46. p53 AMXP21/1-385	-	-	-	-	-	D	E	Y	L	P	E	D	L	Q	-	G	V	F	N	E	-	P	L	F	E	V	A	-	-	-	-	-	-	-	-	-	-	-	-	-	-	-	-	-	-	-	-	-	-
47. p53 Austro/1-355	-	-	-	-	-	-	-	-	-	-	-	-	-	-	-	S	E	L	S	T	Y	D	L	L	L	N	P	-	-	-	-	-	-	-	-	-	-	-	-	-	-	-	-	-	-	-	-	-	-
48. p53 AMXP07/1-394	-	-	-	-	-	D	G	N	F	-	-	-	-	N	-	E	N	F	D	E	-	L	E	I	S	E	-	A	-	-	-	-	-	-	-	-	-	-	-	-	-	-	-	-	T	G	D	I	A
49. p53 LACP15/1-401	G	A	P	L	Q	T	M	T	V	-	-	-	-	S	-	S	N	F	G	A	-	F	L	E	S	E	-	L	-	-	-	-	-	-	-	-	-	-	-	-	-	-	-	-	E	A	G	L	A
50. p53 Callor/1-384	-	-	-	-	-	-	-	-	-	-	-	-	-	-	-	-	R	A	E	E	T	L	P	W	P	N	V	D	P	W	G	D	S	E	E	L	N	R	V	W	L	V	T	G	E	T	S	G	G
51. p53 1Eospa/1-390	-	-	-	-	-	-	-	-	-	-	-	-	-	-	-	T	S	L	S	-	-	-	P	S	M	E	D	L	L	L	S	A	E	D	V	A	N	W	L	D	-	-	-	D	P	D	D	A	L
52. p53 2Eospa/1-390	-	-	-	-	-	-	-	-	-	-	-	-	-	-	-	T	S	L	S	-	-	-	P	S	M	E	D	L	L	L	S	A	E	D	V	A	N	W	L	D	-	-	-	D	P	D	D	A	L
53. p53 Nannos/1-390	-	-	-	-	-	-	-	-	-	-	-	-	-	-	-	T	P	L	S	-	-	-	P	S	M	E	D	L	L	L	S	P	E	D	V	A	N	W	L	D	-	-	-	D	P	D	E	A	L
54. p53 Marmot/1-391	-	-	-	-	-	-	-	-	-	-	-	-	-	-	-	P	V	L	S	-	-	-	P	P	M	D	D	L	L	L	S	S	E	D	V	E	N	W	F	D	K	-	-	G	P	D	E	A	L
55. p53 STOP19/1-391	-	-	-	-	-	-	-	-	-	-	-	-	-	-	-	P	V	L	S	-	-	-	P	P	M	D	D	L	L	L	S	S	E	D	V	E	N	W	F	D	K	-	-	G	P	D	E	A	L
56. p53 OCUP00/1-391	-	-	-	-	-	-	-	-	-	-	-	-	-	-	-	T	S	L	N	-	-	-	P	P	V	D	D	L	-	L	S	A	E	D	V	A	N	W	L	N	E	-	-	D	P	E	E	G	L
57. p53 1Micro/1-388	-	-	-	-	-	-	-	-	-	-	-	-	-	-	-	T	S	L	S	-	-	-	D	A	M	E	D	L	F	L	S	Q	-	D	V	A	N	W	L	E	-	-	-	E	P	N	E	G	P
58. p53 Hetero/1-391	-	-	-	-	-	-	-	-	-	-	-	-	-	-	-	S	S	L	S	-	-	-	S	P	M	D	D	L	L	L	S	P	E	D	V	V	N	W	L	G	G	-	-	N	P	D	E	D	V
59. p53 CPOP12/1-391	-	-	-	-	-	-	-	-	-	-	-	-	-	-	-	D	S	L	S	-	-	-	P	P	M	D	H	L	L	L	S	P	E	E	V	A	S	W	L	G	E	-	-	N	P	D	G	D	G
60. p53 Chloro/1-393	-	-	-	-	-	-	-	-	-	-	-	-	-	-	-	P	L	P	S	-	-	-	Q	A	V	D	D	L	M	L	S	P	D	D	L	A	Q	W	L	T	E	D	P	G	P	D	E	A	P
61. p53 MMUP35/1-393	-	-	-	-	-	-	-	-	-	-	-	-	-	-	-	P	L	P	S	-	-	-	Q	A	V	D	D	L	M	L	S	P	D	D	L	A	Q	W	L	T	E	D	P	G	P	D	E	A	P
62. p53 CSAP07/1-393	-	-	-	-	-	-	-	-	-	-	-	-	-	-	-	P	L	P	S	-	-	-	Q	A	V	D	D	L	M	L	S	P	D	D	L	A	Q	W	L	T	E	D	P	G	P	D	E	A	P
63. p53 PANP19/1-393	-	-	-	-	-	-	-	-	-	-	-	-	-	-	-	P	L	P	S	-	-	-	Q	A	V	D	D	L	M	L	S	P	D	D	L	A	Q	W	L	T	E	D	P	G	P	D	E	A	P
64. p53 PPYP08/1-393	-	-	-	-	-	-	-	-	-	-	-	-	-	-	-	P	L	P	S	-	-	-	Q	A	V	D	D	L	L	L	S	P	D	D	I	A	Q	W	F	I	E	D	P	G	P	D	E	A	P
65. p53 P26930/1-393	-	-	-	-	-	-	-	-	-	-	-	-	-	-	-	P	L	P	S	-	-	-	Q	A	M	D	D	L	M	L	S	P	D	D	I	E	Q	W	F	T	E	D	P	G	P	D	E	A	P
66. p53 PTRP14/1-393	-	-	-	-	-	-	-	-	-	-	-	-	-	-	-	P	L	P	S	-	-	-	Q	A	M	D	D	L	M	L	S	P	D	D	I	E	Q	W	F	T	E	D	P	G	P	D	E	A	P
67. p53 GGOP09/1-393	-	-	-	-	-	-	-	-	-	-	-	-	-	-	-	P	L	P	S	-	-	-	Q	A	M	D	D	L	M	L	S	P	D	D	I	E	Q	W	F	T	E	D	P	G	P	D	E	A	P
68. p53 NLEP11/1-393	-	-	-	-	-	-	-	-	-	-	-	-	-	-	-	P	L	P	S	-	-	-	Q	A	M	D	D	L	M	L	S	P	E	D	I	A	Q	W	F	T	E	D	P	G	P	H	E	A	P
69. p53 CJAP27/1-393	-	-	-	-	-	-	-	-	-	-	-	-	-	-	-	S	S	L	S	-	-	-	Q	P	V	D	D	L	M	L	S	P	D	D	I	A	Q	W	L	S	Q	D	P	V	P	D	E	A	P
70. p53 MICP13/1-385	-	-	-	-	-	-	-	-	-	-	-	-	-	-	-	S	S	L	S	-	-	-	P	P	V	D	D	L	M	L	S	A	E	D	F	A	G	W	F	T	E	-	-	G	P	D	E	A	A
71. p53 Mesocr/1-389	-	-	-	-	-	-	-	-	-	-	-	-	-	-	-	T	L	P	S	-	-	-	S	S	I	E	E	L	F	L	S	E	-	N	V	A	G	W	L	E	-	-	-	D	P	G	E	A	L
72. p53 Bubalu/1-385	-	-	-	-	-	-	-	-	-	-	-	-	-	-	-	S	E	L	S	-	-	-	A	P	V	D	D	L	L	P	Y	-	-	D	V	A	T	W	L	D	E	-	-	C	P	N	E	V	P
73. p53 BTAP01/1-386	-	-	-	-	-	-	-	-	-	-	-	-	-	-	-	S	E	L	S	-	-	-	A	P	V	D	D	L	L	P	Y	T	-	D	V	A	T	W	L	D	E	-	-	C	P	N	E	A	P
74. p53 OARP16/1-382	-	-	-	-	-	-	-	-	-	-	-	-	-	-	-	S	E	L	S	-	-	-	A	P	V	D	D	L	L	P	Y	S	E	D	V	V	T	W	L	D	E	-	-	C	P	N	E	A	P
75. p53 Camelu/1-380	-	-	-	-	-	-	-	-	-	-	-	-	-	-	-	S	E	L	S	-	-	-	P	A	V	D	E	L	L	L	S	-	-	E	V	T	N	W	L	D	E	-	-	N	P	D	E	A	P
76. p53 Delphi/1-387	-	-	-	-	-	-	-	-	-	-	-	-	-	-	-	S	E	L	S	-	-	-	P	A	V	D	D	L	L	L	S	P	E	D	V	A	N	W	L	D	E	-	-	R	P	D	E	A	P
77. p53 Orcinu/1-387	-	-	-	-	-	-	-	-	-	-	-	-	-	-	-	S	E	L	S	-	-	-	P	A	V	D	D	L	L	L	S	P	E	D	V	A	N	W	L	D	E	-	-	R	P	D	E	A	P
78. p53 TTRP09/1-387	-	-	-	-	-	-	-	-	-	-	-	-	-	-	-	S	E	L	S	-	-	-	P	A	V	D	D	L	L	L	S	P	E	D	V	A	N	W	L	D	E	-	-	R	P	D	E	A	P
79. p53 SSCP19/1-386	-	-	-	-	-	-	-	-	-	-	-	-	-	-	-	S	E	L	S	L	-	-	A	A	V	N	D	L	L	L	S	-	-	P	V	T	N	W	L	D	E	-	-	N	P	D	D	A	S
80. p53 Odoben/1-381	-	-	-	-	-	-	-	-	-	-	-	-	-	-	-	P	E	L	S	-	-	-	P	A	V	D	E	L	L	L	S	E	-	G	V	A	N	W	L	D	A	-	-	G	S	D	D	A	P
81. p53 AMEP17/1-381	-	-	-	-	-	-	-	-	-	-	-	-	-	-	-	S	E	L	S	-	-	-	P	G	V	D	E	L	L	L	S	E	-	G	V	V	N	W	M	D	E	-	-	G	S	D	D	T	P
82. p53 MPUP08/1-375	-	-	-	-	-	-	-	-	-	-	-	-	-	-	-	-	-	-	S	-	-	-	P	A	V	D	E	L	-	L	S	-	-	E	G	V	N	W	L	G	E	-	-	G	S	N	D	A	P
83. p53 CAFP24/1-383	-	-	-	-	-	-	-	-	-	-	-	-	-	-	-	S	E	L	C	-	-	-	P	A	V	D	E	L	L	L	P	E	-	S	V	V	N	W	L	D	E	-	-	D	S	D	D	A	P
84. p53 FCAP08/1-386	-	-	-	-	-	-	-	-	-	-	-	-	-	-	-	S	E	L	S	-	-	-	S	A	M	N	E	L	P	L	S	E	-	D	V	A	N	W	L	D	E	-	-	A	P	D	D	A	S
85. p53 OGAP15/1-390	-	-	-	-	-	-	-	-	-	-	-	-	-	-	-	S	S	L	S	-	-	-	P	P	V	D	D	L	M	L	S	P	-	D	I	V	N	W	F	D	E	-	-	G	P	D	E	A	L
86. p53 SARP05/1-386	-	-	-	-	-	-	-	-	-	-	-	-	-	-	-	P	L	Q	Y	-	-	-	P	E	V	D	D	L	L	L	S	P	-	D	V	E	N	W	L	D	K	-	-	S	S	E	E	V	S
87. p53 PVAP15/1-391	-	-	-	-	-	-	-	-	-	-	-	-	-	-	-	-	-	-	-	-	-	-	-	-	-	-	-	-	-	-	-	-	-	-	-	-	-	-	-	-	-	-	-	-	-	-	-	-	-
88. p53 Mastom/1-377	-	-	-	-	-	-	-	-	-	-	-	-	-	-	-	E	-	A	S	-	-	-	P	S	M	D	N	M	F	L	S	P	-	D	V	V	N	L	L	E	-	-	-	G	P	E	E	A	L
89. p53 MUSP10/1-390	-	-	-	-	-	-	-	-	-	-	-	-	-	-	-	S	-	-	-	-	-	P	H	C	M	D	D	L	L	L	P	Q	-	D	V	E	E	F	F	E	-	-	-	G	P	S	E	A	L
90. p53 RNOP74/1-391	-	-	-	-	-	-	-	-	-	-	-	-	-	-	-	T	T	A	T	G	S	P	N	S	M	E	D	L	F	L	P	Q	-	D	V	A	E	L	L	E	-	-	-	G	P	E	E	A	L
91. p53 DNOP04/1-386	-	-	-	-	-	-	-	-	-	-	-	-	-	-	-	P	S	L	S	-	-	-	-	T	M	E	D	L	L	L	S	D	-	D	V	T	S	W	F	E	-	-	-	G	Q	D	E	P	L
92. p53 OPRP05/1-371	-	-	-	-	-	-	-	-	-	-	-	-	-	-	-	-	-	-	-	-	-	-	-	-	-	-	-	-	L	L	S	T	-	N	M	T	N	W	L	E	-	-	-	D	L	G	D	E	L
93. p53 1Trich/1-388	-	-	-	-	-	-	-	-	-	-	-	-	-	-	-	P	S	L	P	P	A	-	V	V	V	D	D	L	L	L	T	E	-	D	A	A	T	W	L	E	-	-	-	S	Q	V	G	A	Q
94. p53 LAFP06/1-389	-	-	-	-	-	-	-	-	-	-	-	-	-	-	-	P	T	L	P	P	A	V	E	V	M	D	D	L	L	L	S	E	-	D	T	A	N	W	L	E	-	-	-	S	Q	V	E	A	Q
95. p53 PCAP11/1-385	-	-	-	-	-	-	-	-	-	-	-	-	-	-	-	S	S	I	P	L	A	-	G	E	M	D	D	L	L	-	-	-	-	S	E	G	P	K	L	A	-	-	-	R	K	P	E	A	E
96. p53 ETEP07/1-335	-	-	-	-	-	-	-	-	-	-	-	-	-	-	-	-	-	-	-	-	-	-	-	-	-	-	-	-	-	-	-	-	-	-	-	-	-	-	-	-	-	-	-	-	-	-	-	-	-
97. p53 2Micro/1-385	-	-	-	-	-	-	-	-	-	-	-	-	-	-	-	A	-	-	-	-	-	-	L	P	M	E	D	L	L	L	P	Q	-	D	V	T	S	W	L	G	-	-	-	D	A	D	E	A	L
98. p53 Myotis/1-380	-	-	-	-	-	-	-	-	-	-	-	-	-	-	-	P	E	D	S	-	-	-	Q	A	V	G	G	L	D	W	M	F	-	S	L	E	D	C	L	D	N	-	-	G	P	N	E	A	S
99. p53 MLUP05/1-387	-	-	-	-	-	-	-	-	-	-	-	-	-	-	-	P	E	D	S	-	-	-	Q	A	V	G	G	L	G	M	P	F	-	D	L	E	D	C	L	A	N	-	-	G	P	D	E	A	S
100. p53 EEUP13/1-375	-	-	-	-	-	-	-	-	-	-	-	-	-	-	-	S	-	-	-	-	-	-	-	-	-	-	-	-	V	L	S	L	R	N	L	Y	R	F	L	D	E	-	-	T	S	D	E	A	S
101. p53 OCUP25/1-368	-	-	-	-	-	-	-	-	-	-	-	-	-	-	-	T	L	L	N	-	-	-	P	P	L	D	D	L	L	S	T	K	-	D	V	A	N	W	L	N	E	-	-	D	P	V	P	A	A
102. p53 TBEP10/1-378	-	-	-	-	-	-	-	-	-	-	-	-	-	-	-	S	S	M	P	-	-	-	P	P	A	Q	D	L	M	L	P	T	-	-	-	E	D	W	F	N	E	-	-	D	P	D	E	A	L
103. p53 SHAP18/1-369	-	-	-	-	-	-	-	-	-	-	-	-	-	-	-	-	-	L	P	D	D	L	S	N	I	D	D	I	Q	A	S	P	-	D	S	I	N	W	L	E	-	-	-	N	E	E	E	-	-
104. LAFP28173 /1-365	-	-	-	-	-	-	-	-	-	-	-	-	-	-	-	P	S	L	S	P	E	A	E	A	V	D	N	L	L	L	P	E	-	D	A	A	D	W	L	E	-	-	-	S	Q	A	G	A	Q
105. LAFP28793 /1-367	-	-	-	-	-	-	-	-	-	-	-	-	-	-	-	P	S	L	S	P	A	A	E	A	V	V	N	L	L	L	P	E	-	D	A	A	D	W	L	E	-	-	-	S	Q	G	G	A	Q
106. p53 LAFP25/1-362	-	-	-	-	-	-	-	-	-	-	-	-	-	-	-	P	S	L	S	P	A	A	E	A	V	D	D	L	L	L	P	E	-	D	A	A	D	W	L	E	-	-	-	S	Q	A	G	A	Q
107. LAFP27253 /1-367	-	-	-	-	-	-	-	-	-	-	-	-	-	-	-	P	S	L	S	P	A	A	E	A	I	D	D	L	L	L	P	E	-	D	A	A	D	W	L	E	-	-	-	S	Q	A	G	A	Q
108. p53 LAFP24/1-364	-	-	-	-	-	-	-	-	-	-	-	-	-	-	-	P	S	L	S	P	A	A	E	A	V	D	D	L	L	L	P	E	-	D	A	A	D	W	L	E	-	-	-	S	Q	A	G	A	Q
109. LAFP23389 /1-364	-	-	-	-	-	-	-	-	-	-	-	-	-	-	-	L	S	L	S	P	A	A	E	A	V	D	D	L	L	L	P	E	-	D	A	A	D	W	L	E	-	-	-	S	Q	A	G	A	Q
110. LAFP23554 /1-367	-	-	-	-	-	-	-	-	-	-	-	-	-	-	-	L	S	L	S	P	A	A	E	A	I	D	D	L	L	L	P	E	-	D	A	A	D	W	L	E	-	-	-	S	Q	A	G	A	Q
111. LAFP27808 /1-360	-	-	-	-	-	-	-	-	-	-	-	-	-	-	-	P	S	L	S	P	A	A	E	A	I	D	D	L	L	L	P	E	-	D	A	A	D	W	L	E	-	-	-	S	Q	A	G	A	Q
112. LAFP27515 /1-360	-	-	-	-	-	-	-	-	-	-	-	-	-	-	-	P	S	L	S	P	A	A	E	A	V	D	D	L	L	L	P	E	-	D	A	A	D	C	L	E	-	-	-	S	Q	A	G	A	Q
113. p53 LAFP18/1-363	-	-	-	-	-	-	-	-	-	-	-	-	-	-	-	P	S	L	S	P	A	A	E	A	V	D	D	L	L	L	P	E	-	D	A	A	D	W	L	E	-	-	-	S	Q	A	G	A	Q
114. p53 2Trich/1-367	-	-	-	-	-	-	-	-	-	-	-	-	-	-	-	L	S	L	P	P	A	-	V	V	V	D	D	L	L	L	P	E	-	D	T	A	N	Q	L	E	-	-	-	S	H	V	G	A	Q
115. p53 ETEP08/1-329	-	-	-	-	-	-	-	-	-	-	-	-	-	-	-	-	-	-	-	-	-	-	-	-	-	-	-	-	-	-	-	-	-	-	-	-	-	-	-	-	-	-	-	-	-	-	-	-	-
116. p53 Crotal/1-332	-	-	-	-	-	-	-	-	-	-	-	-	-	-	-	-	-	-	-	-	-	-	-	-	-	-	-	-	-	-	-	-	-	-	-	-	-	-	-	-	-	-	-	-	-	-	-	-	-
117. p53 Protob/1-406	-	-	-	-	-	-	-	-	-	-	-	-	-	-	-	-	Q	A	T	I	P	Y	L	N	S	T	D	Q	T	F	G	L	S	P	V	S	A	G	S	P	L	G	A	L	A	E	G	Y	P
118. p53 Python/1-398	-	-	-	-	-	-	-	-	-	-	-	-	-	-	-	-	A	F	P	E	E	G	A	S	A	M	E	Q	N	Y	P	L	L	H	V	S	T	-	T	P	L	A	P	L	A	E	G	Y	L
119. p53 Thamno/1-400	-	-	-	-	-	-	-	-	-	-	-	-	-	-	-	-	T	F	H	Q	E	A	G	S	S	M	D	Q	T	F	G	L	-	-	L	A	A	G	A	P	L	V	H	L	A	E	S	Y	T
120. p53 Anolis/1-403	-	-	-	-	-	-	-	-	-	-	-	-	-	-	-	S	L	L	N	P	D	L	P	Y	P	M	S	Y	-	-	-	-	-	-	-	-	-	-	-	-	-	-	-	-	E	E	G	T	S
121. Chalcides /1-367	-	-	-	-	-	-	-	-	-	-	-	-	-	-	-	-	-	-	-	-	-	-	-	-	-	-	-	-	-	I	L	E	A	Q	S	L	L	-	-	D	I	I	A	L	Q	E	E	N	H
122. p53 Gekko /1-418	-	-	-	-	-	-	-	-	-	-	-	-	-	Q	-	L	A	F	D	Q	-	L	S	E	T	P	F	V	-	-	-	-	-	-	-	-	-	-	-	-	-	-	-	-	Q	E	G	G	S
123. p53 Chelon/1-357	-	-	-	-	-	-	-	-	-	-	-	-	-	-	-	-	-	-	-	-	-	S	L	L	L	P	Q	A	-	-	-	-	-	-	-	-	-	-	-	-	-	-	-	-	-	-	-	-	-
124. p53 Chryse/1-386	-	-	-	-	-	-	-	-	-	-	-	-	-	-	-	G	S	G	D	P	-	S	L	L	L	S	Q	A	-	-	-	-	-	-	-	-	-	-	-	-	-	-	-	-	-	-	-	-	-
125. p53 PSIP14/1-374	-	-	-	-	-	-	-	-	-	-	-	-	-	-	-	G	S	A	D	S	-	S	L	L	L	P	Q	A	-	-	-	-	-	-	-	-	-	-	-	-	-	-	-	-	-	-	-	-	-
126. Sphenodon /1-393	-	-	-	-	-	-	-	-	-	-	-	-	-	-	-	N	S	M	D	P	-	F	L	S	V	P	L	-	-	-	-	-	-	-	-	-	-	-	-	-	-	-	-	-	Q	D	G	G	S
127. p53 Gallus/1-xxx	-	-	-	-	-	-	-	-	-	-	-	-	-	-	-	-	-	-	-	-	-	-	-	-	-	-	-	-	-	P	L	P	E	D	H	S	N	W	Q	E	L	S	P	L	E	P	S	D	P
128. p53 Anas p/1-xxx	-	-	-	-	-	-	-	-	-	-	-	-	-	-	-	-	-	-	-	-	-	-	-	-	-	-	-	-	-	-	-	-	-	-	-	S	P	P	D	D	P	L	A	V	Q	D	L	C	P
129. p53 Cathar/1-xxx	-	-	-	-	-	-	-	-	-	-	-	-	-	-	-	-	-	-	-	-	-	-	-	-	-	-	-	-	-	-	-	-	-	-	-	-	-	-	-	-	-	P	-	-	E	E	T	L	E
130. p53 Camarh/1-xxx	-	-	-	-	-	-	-	-	-	-	-	-	-	-	-	-	-	-	-	-	-	-	-	-	-	-	-	-	-	-	-	-	-	-	-	-	-	-	-	-	-	P	-	-	E	D	L	L	E
131. p53 Melops/1-xxx	-	-	-	-	-	-	-	-	-	-	-	-	-	-	-	-	-	-	-	-	-	-	-	-	-	-	-	-	-	-	-	-	-	-	-	-	-	-	-	-	-	-	-	-	-	-	-	-	-
132. p63 1Corvu/1-680	-	-	-	-	-	-	-	-	-	-	-	-	-	-	-	-	G	S	S	S	T	S	P	Y	N	T	-	E	-	-	-	-	-	-	-	-	-	-	-	-	-	-	-	-	H	A	Q	N	S
133. p63 Corvus/1-680	-	-	-	-	-	-	-	-	-	-	-	-	-	-	-	-	G	S	S	S	T	S	P	Y	N	T	-	E	-	-	-	-	-	-	-	-	-	-	-	-	-	-	-	-	H	A	Q	N	S
134. p63 Pseudo/1-680	-	-	-	-	-	-	-	-	-	-	-	-	-	-	-	-	G	S	S	S	T	S	P	Y	N	T	-	E	-	-	-	-	-	-	-	-	-	-	-	-	-	-	-	-	H	A	Q	N	S
135. p63 TGUP09/1-680	-	-	-	-	-	-	-	-	-	-	-	-	-	-	-	-	G	S	S	S	T	S	P	Y	N	T	-	E	-	-	-	-	-	-	-	-	-	-	-	-	-	-	-	-	H	A	Q	N	S
136. p63 Serinu/1-680	-	-	-	-	-	-	-	-	-	-	-	-	-	-	-	-	G	S	S	S	T	S	P	Y	N	T	-	E	-	-	-	-	-	-	-	-	-	-	-	-	-	-	-	-	H	A	Q	N	S
137. p63 Geospi/1-680	-	-	-	-	-	-	-	-	-	-	-	-	-	-	-	-	G	S	S	S	T	S	P	Y	N	T	-	E	-	-	-	-	-	-	-	-	-	-	-	-	-	-	-	-	H	A	Q	N	S
138. p63 Parus /1-641	-	-	-	-	-	-	-	-	-	-	-	-	-	-	-	-	G	S	S	S	T	S	P	Y	N	T	-	E	-	-	-	-	-	-	-	-	-	-	-	-	-	-	-	-	H	A	Q	N	S
139. p63 Zonotr/1-680	-	-	-	-	-	-	-	-	-	-	-	-	-	-	-	-	G	S	S	S	T	S	P	Y	N	T	-	E	-	-	-	-	-	-	-	-	-	-	-	-	-	-	-	-	H	A	Q	N	S
140. p63 Sturnu/1-679	-	-	-	-	-	-	-	-	-	-	-	-	-	-	-	-	G	S	S	S	T	S	P	Y	N	T	-	E	-	-	-	-	-	-	-	-	-	-	-	-	-	-	-	-	H	A	Q	N	S
141. p63 FALP07/1-679	-	-	-	-	-	-	-	-	-	-	-	-	-	-	-	-	G	S	S	S	T	S	P	Y	N	T	-	E	-	-	-	-	-	-	-	-	-	-	-	-	-	-	-	-	H	A	Q	N	S
142. p63 Manacu/1-680	-	-	-	-	-	-	-	-	-	-	-	-	-	-	-	-	G	S	S	S	T	S	P	Y	N	T	-	E	-	-	-	-	-	-	-	-	-	-	-	-	-	-	-	-	H	A	Q	N	S
143. p63 Anser /1-680	-	-	-	-	-	-	-	-	-	-	-	-	-	-	-	-	G	S	S	S	T	S	P	Y	N	T	-	E	-	-	-	-	-	-	-	-	-	-	-	-	-	-	-	-	H	T	Q	N	S
144. p63 APLP12/1-660	-	-	-	-	-	-	-	-	-	-	-	-	-	-	-	-	G	S	S	S	T	S	P	Y	N	T	-	E	-	-	-	-	-	-	-	-	-	-	-	-	-	-	-	-	H	T	Q	N	S
145. p63 MGAP01/1-660	-	-	-	-	-	-	-	-	-	-	-	-	-	-	-	-	G	S	S	S	T	S	P	Y	N	T	-	E	-	-	-	-	-	-	-	-	-	-	-	-	-	-	-	-	H	A	Q	N	S
146. p63 GALP11/1-660	-	-	-	-	-	-	-	-	-	-	-	-	-	-	-	-	G	S	S	S	T	S	P	Y	N	T	-	E	-	-	-	-	-	-	-	-	-	-	-	-	-	-	-	-	H	A	Q	N	S
147. p63 Coturn/1-680	-	-	-	-	-	-	-	-	-	-	-	-	-	-	-	-	G	S	S	S	T	S	P	Y	N	T	-	E	-	-	-	-	-	-	-	-	-	-	-	-	-	-	-	-	H	A	Q	N	S
148. p63 Apteno/1-680	-	-	-	-	-	-	-	-	-	-	-	-	-	-	-	-	G	S	S	S	T	S	P	Y	N	T	-	E	-	-	-	-	-	-	-	-	-	-	-	-	-	-	-	-	H	A	Q	N	S
149. p63 Pygosc/1-680	-	-	-	-	-	-	-	-	-	-	-	-	-	-	-	-	G	S	S	S	T	S	P	Y	N	T	-	E	-	-	-	-	-	-	-	-	-	-	-	-	-	-	-	-	H	A	Q	N	S
150. p63 Nippon/1-680	-	-	-	-	-	-	-	-	-	-	-	-	-	-	-	-	G	S	S	S	T	S	P	Y	N	T	-	E	-	-	-	-	-	-	-	-	-	-	-	-	-	-	-	-	H	A	Q	N	S
151. p63 Aquila/1-680	-	-	-	-	-	-	-	-	-	-	-	-	-	-	-	-	G	S	S	S	T	S	P	Y	N	T	-	E	-	-	-	-	-	-	-	-	-	-	-	-	-	-	-	-	H	A	Q	N	S
152. p63 Haliae/1-680	-	-	-	-	-	-	-	-	-	-	-	-	-	-	-	-	G	S	S	S	T	S	P	Y	N	T	-	E	-	-	-	-	-	-	-	-	-	-	-	-	-	-	-	-	H	A	Q	N	S
153. p63 Falco /1-680	-	-	-	-	-	-	-	-	-	-	-	-	-	-	-	-	G	S	S	S	T	S	P	Y	N	T	-	E	-	-	-	-	-	-	-	-	-	-	-	-	-	-	-	-	H	A	Q	N	S
154. p63 Charad/1-680	-	-	-	-	-	-	-	-	-	-	-	-	-	-	-	-	G	S	S	S	T	S	P	Y	N	T	-	E	-	-	-	-	-	-	-	-	-	-	-	-	-	-	-	-	H	A	Q	N	S
155. p63 Melops/1-680	-	-	-	-	-	-	-	-	-	-	-	-	-	-	-	-	G	S	S	S	T	S	P	Y	N	T	-	E	-	-	-	-	-	-	-	-	-	-	-	-	-	-	-	-	H	A	Q	N	S
156. p63 Columb/1-680	-	-	-	-	-	-	-	-	-	-	-	-	-	-	-	-	G	S	S	S	T	S	P	Y	N	T	-	E	-	-	-	-	-	-	-	-	-	-	-	-	-	-	-	-	H	A	Q	N	S
157. p73 Columb/1-680	-	-	-	-	-	-	-	-	-	-	-	-	-	-	-	-	G	S	S	S	T	S	P	Y	N	T	-	E	-	-	-	-	-	-	-	-	-	-	-	-	-	-	-	-	H	A	Q	N	S
158. p63 Egrett/1-680	-	-	-	-	-	-	-	-	-	-	-	-	-	-	-	-	G	S	S	S	T	S	P	Y	N	T	-	E	-	-	-	-	-	-	-	-	-	-	-	-	-	-	-	-	H	A	Q	N	S
159. p63 Cuculu/1-680	-	-	-	-	-	-	-	-	-	-	-	-	-	-	-	-	G	S	S	S	T	S	P	Y	N	T	-	E	-	-	-	-	-	-	-	-	-	-	-	-	-	-	-	-	H	A	Q	N	S
160. p63 Opisth/1-680	-	-	-	-	-	-	-	-	-	-	-	-	-	-	-	-	G	S	S	S	T	S	P	Y	N	T	-	E	-	-	-	-	-	-	-	-	-	-	-	-	-	-	-	-	H	A	Q	N	S
161. p63 Aptery/1-680	-	-	-	-	-	-	-	-	-	-	-	-	-	-	-	-	G	S	S	S	T	S	P	Y	N	T	-	E	-	-	-	-	-	-	-	-	-	-	-	-	-	-	-	-	H	A	Q	N	S
162. p63 Tinamu/1-680	-	-	-	-	-	-	-	-	-	-	-	-	-	-	-	-	G	S	S	S	T	S	P	Y	N	T	-	E	-	-	-	-	-	-	-	-	-	-	-	-	-	-	-	-	H	A	Q	N	S
163. p63 Struth/1-680	-	-	-	-	-	-	-	-	-	-	-	-	-	-	-	-	G	S	S	S	T	S	P	Y	N	T	-	E	-	-	-	-	-	-	-	-	-	-	-	-	-	-	-	-	H	T	Q	N	S
164. p63 Calypt/1-680	-	-	-	-	-	-	-	-	-	-	-	-	-	-	-	-	G	S	S	S	T	S	P	Y	N	T	-	E	-	-	-	-	-	-	-	-	-	-	-	-	-	-	-	-	H	A	Q	N	S
165. p63 Chaetu/1-680	-	-	-	-	-	-	-	-	-	-	-	-	-	-	-	-	G	S	S	S	T	S	P	Y	N	T	-	E	-	-	-	-	-	-	-	-	-	-	-	-	-	-	-	-	H	A	Q	N	S
166. p63 Picoid/1-680	-	-	-	-	-	-	-	-	-	-	-	-	-	-	-	-	G	S	S	S	T	S	P	Y	N	T	-	E	-	-	-	-	-	-	-	-	-	-	-	-	-	-	-	-	H	A	Q	N	S
167. p63 Chlamy/1-641	-	-	-	-	-	-	-	-	-	-	-	-	-	-	-	-	G	S	S	S	T	S	P	Y	N	T	-	E	-	-	-	-	-	-	-	-	-	-	-	-	-	-	-	-	H	A	Q	N	S
168. p63 Hetero/1-680	-	-	-	-	-	-	-	-	-	-	-	-	-	-	-	-	G	S	S	S	T	S	P	Y	N	T	-	E	-	-	-	-	-	-	-	-	-	-	-	-	-	-	-	-	H	A	Q	N	S
169. p63 BTAP20/1-680	-	-	-	-	-	-	-	-	-	-	-	-	-	-	-	-	G	S	S	S	T	S	P	Y	N	T	-	D	-	-	-	-	-	-	-	-	-	-	-	-	-	-	-	-	H	A	Q	N	S
170. p63 TSYP03/1-680	-	-	-	-	-	-	-	-	-	-	-	-	-	-	-	-	G	S	S	S	T	S	P	Y	N	T	-	D	-	-	-	-	-	-	-	-	-	-	-	-	-	-	-	-	H	A	Q	N	S
171. p63 LAFP20/1-680	-	-	-	-	-	-	-	-	-	-	-	-	-	-	-	-	G	S	S	S	T	S	P	Y	N	T	-	D	-	-	-	-	-	-	-	-	-	-	-	-	-	-	-	-	H	A	Q	N	S
172. p63 PVAP08/1-680	-	-	-	-	-	-	-	-	-	-	-	-	-	-	-	-	G	S	S	S	T	S	P	Y	N	T	-	D	-	-	-	-	-	-	-	-	-	-	-	-	-	-	-	-	H	A	Q	N	S
173. p63 Orcinu/1-680	-	-	-	-	-	-	-	-	-	-	-	-	-	-	-	-	G	S	S	S	T	S	P	Y	N	T	-	D	-	-	-	-	-	-	-	-	-	-	-	-	-	-	-	-	H	A	Q	N	S
174. p63 TTRP11/1-680	-	-	-	-	-	-	-	-	-	-	-	-	-	-	-	-	G	S	S	S	T	S	P	Y	N	T	-	D	-	-	-	-	-	-	-	-	-	-	-	-	-	-	-	-	H	A	Q	N	S
175. p63 Triche/1-680	-	-	-	-	-	-	-	-	-	-	-	-	-	-	-	-	G	S	S	S	T	S	P	Y	N	T	-	D	-	-	-	-	-	-	-	-	-	-	-	-	-	-	-	-	H	A	Q	N	S
176. p63 CPOP13/1-680	-	-	-	-	-	-	-	-	-	-	-	-	-	-	-	-	G	S	S	S	T	S	P	Y	N	T	-	D	-	-	-	-	-	-	-	-	-	-	-	-	-	-	-	-	H	A	Q	N	S
177. p63 MICP04/1-680	-	-	-	-	-	-	-	-	-	-	-	-	-	-	-	-	G	S	S	S	T	S	P	Y	N	T	-	D	-	-	-	-	-	-	-	-	-	-	-	-	-	-	-	-	H	A	Q	N	S
178. p63 VPAP11/1-680	-	-	-	-	-	-	-	-	-	-	-	-	-	-	-	-	G	S	S	S	T	S	P	Y	N	T	-	E	-	-	-	-	-	-	-	-	-	-	-	-	-	-	-	-	H	A	Q	N	S
179. p63 Odoben/1-680	-	-	-	-	-	-	-	-	-	-	-	-	-	-	-	-	G	S	S	S	T	S	P	Y	N	T	-	D	-	-	-	-	-	-	-	-	-	-	-	-	-	-	-	-	H	A	Q	N	S
180. p63 AMEP00/1-680	-	-	-	-	-	-	-	-	-	-	-	-	-	-	-	-	G	S	S	S	T	S	P	Y	N	T	-	D	-	-	-	-	-	-	-	-	-	-	-	-	-	-	-	-	H	A	Q	N	S
181. p63 FCAP00/1-680	-	-	-	-	-	-	-	-	-	-	-	-	-	-	-	-	G	S	S	S	T	S	P	Y	N	T	-	D	-	-	-	-	-	-	-	-	-	-	-	-	-	-	-	-	H	A	Q	N	S
182. p63 CAFP20/1-680	-	-	-	-	-	-	-	-	-	-	-	-	-	-	-	-	G	S	S	S	T	S	P	Y	N	T	-	D	-	-	-	-	-	-	-	-	-	-	-	-	-	-	-	-	H	A	Q	N	S
183. p63 RNOP33/1-680	-	-	-	-	-	-	-	-	-	-	-	-	-	-	-	-	G	S	S	S	T	S	P	Y	N	T	-	D	-	-	-	-	-	-	-	-	-	-	-	-	-	-	-	-	H	A	Q	N	S
184. p63 MUSP11/1-680	-	-	-	-	-	-	-	-	-	-	-	-	-	-	-	-	G	S	S	S	T	S	P	Y	N	T	-	D	-	-	-	-	-	-	-	-	-	-	-	-	-	-	-	-	H	A	Q	N	S
185. Myotis dav/1-641	-	-	-	-	-	-	-	-	-	-	-	-	-	-	-	-	G	S	S	S	T	S	P	Y	N	T	-	D	-	-	-	-	-	-	-	-	-	-	-	-	-	-	-	-	H	A	Q	N	S
186. p63 ECAP16/1-641	-	-	-	-	-	-	-	-	-	-	-	-	-	-	-	-	G	S	S	S	T	S	P	Y	N	T	-	D	-	-	-	-	-	-	-	-	-	-	-	-	-	-	-	-	H	A	Q	N	S
187. p63 OARP21/1-675	-	-	-	-	-	-	-	-	-	-	-	-	-	-	-	-	G	S	S	S	T	S	P	Y	N	T	-	D	-	-	-	-	-	-	-	-	-	-	-	-	-	-	-	-	H	A	Q	N	S
188. p63 MLUP14/1-660	-	-	-	-	-	-	-	-	-	-	-	-	-	-	-	-	G	S	S	S	T	S	P	Y	N	T	-	D	-	-	-	-	-	-	-	-	-	-	-	-	-	-	-	-	H	A	Q	N	S
189. p63 PPYP16/1-680	-	-	-	-	-	-	-	-	-	-	-	-	-	-	-	-	G	S	S	S	T	S	P	Y	N	T	-	D	-	-	-	-	-	-	-	-	-	-	-	-	-	-	-	-	H	A	Q	N	S
190. p63 NLEP08/1-680	-	-	-	-	-	-	-	-	-	-	-	-	-	-	-	-	G	S	S	S	T	S	P	Y	N	T	-	D	-	-	-	-	-	-	-	-	-	-	-	-	-	-	-	-	H	A	Q	N	S
191. p63 PANP03/1-680	-	-	-	-	-	-	-	-	-	-	-	-	-	-	-	-	G	S	S	S	T	S	P	Y	N	T	-	D	-	-	-	-	-	-	-	-	-	-	-	-	-	-	-	-	H	A	Q	N	S
192. p63 MMUP21/1-680	-	-	-	-	-	-	-	-	-	-	-	-	-	-	-	-	G	S	S	S	T	S	P	Y	N	T	-	D	-	-	-	-	-	-	-	-	-	-	-	-	-	-	-	-	H	A	Q	N	S
193. p63 PTRP27/1-680	-	-	-	-	-	-	-	-	-	-	-	-	-	-	-	-	G	S	S	S	T	S	P	Y	N	T	-	D	-	-	-	-	-	-	-	-	-	-	-	-	-	-	-	-	H	A	Q	N	S
194. p63 P26473/1-680	-	-	-	-	-	-	-	-	-	-	-	-	-	-	-	-	G	S	S	S	T	S	P	Y	N	T	-	D	-	-	-	-	-	-	-	-	-	-	-	-	-	-	-	-	H	A	Q	N	S
195. p63 GGOP20/1-680	-	-	-	-	-	-	-	-	-	-	-	-	-	-	-	-	G	S	S	S	T	S	P	Y	N	T	-	D	-	-	-	-	-	-	-	-	-	-	-	-	-	-	-	-	H	A	Q	N	S
196. p63 CJAP26/1-641	-	-	-	-	-	-	-	-	-	-	-	-	-	-	-	-	G	S	S	S	T	S	P	Y	N	T	-	D	-	-	-	-	-	-	-	-	-	-	-	-	-	-	-	-	H	A	Q	N	S
197. p63 DNOP12/1-664	-	-	-	-	-	-	-	-	-	-	-	-	-	-	-	-	G	S	S	S	T	S	P	Y	N	T	-	D	-	-	-	-	-	-	-	-	-	-	-	-	-	-	-	-	H	A	Q	N	S
198. p63 DORP01/1-659	-	-	-	-	-	-	-	-	-	-	-	-	-	-	-	-	G	S	S	S	T	S	P	Y	N	T	-	D	-	-	-	-	-	-	-	-	-	-	-	-	-	-	-	-	H	A	Q	N	S
199. p63 SSCP25/1-678	-	-	-	-	-	-	-	-	-	-	-	-	-	-	-	-	G	S	S	S	T	S	P	Y	N	T	-	D	-	-	-	-	-	-	-	-	-	-	-	-	-	-	-	-	H	A	Q	N	S
200. p63 TBEP03/1-680	-	-	-	-	-	-	-	-	-	-	-	-	-	-	-	-	G	S	S	S	T	S	P	Y	N	T	-	D	-	-	-	-	-	-	-	-	-	-	-	-	-	-	-	-	H	A	Q	N	S
201. p63 OANP21/1-675	-	-	-	-	-	-	-	-	-	-	-	-	-	-	-	-	G	S	S	S	T	S	P	Y	N	T	-	D	-	-	-	-	-	-	-	-	-	-	-	-	-	-	-	-	H	A	Q	N	S
202. p63 OPRP02/1-680	-	-	-	-	-	-	-	-	-	-	-	-	-	-	-	-	G	S	S	S	T	S	P	Y	N	T	-	D	-	-	-	-	-	-	-	-	-	-	-	-	-	-	-	-	H	A	Q	N	S
203. p63 MEUP14/1-678	-	-	-	-	-	-	-	-	-	-	-	-	-	-	-	-	G	S	S	S	T	S	P	Y	-	T	-	D	-	-	-	-	-	-	-	-	-	-	-	-	-	-	-	-	H	A	Q	N	S
204. p63 MODP18/1-680	-	-	-	-	-	-	-	-	-	-	-	-	-	-	-	-	G	S	S	S	T	S	P	Y	N	T	-	D	-	-	-	-	-	-	-	-	-	-	-	-	-	-	-	-	H	A	Q	N	S
205. p63 Gekko /1-641	-	-	-	-	-	-	-	-	-	-	-	-	-	-	-	-	G	S	S	S	T	S	P	Y	N	T	-	E	-	-	-	-	-	-	-	-	-	-	-	-	-	-	-	-	H	A	Q	N	S
206. p63 SARP11/1-590	-	-	-	-	-	-	-	-	-	-	-	-	-	-	-	-	G	S	S	S	T	S	P	Y	N	T	-	D	-	-	-	-	-	-	-	-	-	-	-	-	-	-	-	-	H	A	Q	N	S
207. p63 CHOP09/1-675	-	-	-	-	-	-	-	-	-	-	-	-	-	-	-	-	G	S	S	S	T	S	S	Y	-	T	-	D	-	-	-	-	-	-	-	-	-	-	-	-	-	-	-	-	H	A	R	N	N
208. p63 ETEP01/1-581	-	-	-	-	-	-	-	-	-	-	-	-	-	-	-	-	-	-	-	-	-	-	-	-	-	-	-	-	-	-	-	-	-	-	-	-	-	-	-	-	-	-	-	-	-	-	-	-	-
209. p63 LACP22/1-633	-	-	-	-	-	-	-	-	-	-	-	-	-	-	-	-	G	S	S	S	T	S	P	Y	N	T	-	E	-	-	-	-	-	-	-	-	-	-	-	-	-	-	-	-	H	A	Q	N	T
210. p63 PFOP01/1-667	N	-	-	-	-	-	-	-	-	-	-	-	-	-	-	-	G	S	T	S	T	S	P	Y	N	N	-	E	-	-	-	-	-	-	-	-	-	-	-	-	-	-	-	-	H	A	P	N	S
211. p63 3Poeci/1-667	N	-	-	-	-	-	-	-	-	-	-	-	-	-	-	-	G	S	T	S	T	S	P	Y	N	N	-	E	-	-	-	-	-	-	-	-	-	-	-	-	-	-	-	-	H	A	P	N	S
212. p63 2Poeci/1-667	N	-	-	-	-	-	-	-	-	-	-	-	-	-	-	-	G	S	T	S	T	S	P	Y	N	N	-	E	-	-	-	-	-	-	-	-	-	-	-	-	-	-	-	-	H	A	P	N	S
213. p63 4Poeci/1-667	N	-	-	-	-	-	-	-	-	-	-	-	-	-	-	-	G	S	T	S	T	S	P	Y	N	N	-	E	-	-	-	-	-	-	-	-	-	-	-	-	-	-	-	-	H	A	Q	N	S
214. p63 Xiphop/1-667	N	-	-	-	-	-	-	-	-	-	-	-	-	-	-	-	G	S	T	S	T	S	P	Y	N	N	-	E	-	-	-	-	-	-	-	-	-	-	-	-	-	-	-	-	H	A	P	N	S
215. p63 Cyprin/1-669	N	-	-	-	-	-	-	-	-	-	-	-	-	-	-	-	G	S	T	S	T	S	P	Y	N	N	-	E	-	-	-	-	-	-	-	-	-	-	-	-	-	-	-	-	H	A	Q	N	S
216. p63 Fundul/1-650	N	-	-	-	-	-	-	-	-	-	-	-	-	-	-	-	G	S	T	S	T	S	P	Y	N	N	-	D	-	-	-	-	-	-	-	-	-	-	-	-	-	-	-	-	H	A	Q	N	S
217. p63 Austro/1-668	-	-	-	-	-	-	-	-	-	-	-	-	-	-	-	-	G	S	T	S	T	S	P	Y	N	N	-	E	-	-	-	-	-	-	-	-	-	-	-	-	-	-	-	-	H	A	Q	N	N
218. p63 Cynogl/1-672	G	-	-	-	-	-	-	-	-	-	-	-	-	-	-	-	G	S	T	S	T	S	P	Y	N	N	-	D	-	-	-	-	-	-	-	-	-	-	-	-	-	-	-	-	H	A	Q	N	N
219. p63 Haploc/1-672	G	-	-	-	-	-	-	-	-	-	-	-	-	-	-	-	G	S	T	S	T	S	P	Y	N	N	-	D	-	-	-	-	-	-	-	-	-	-	-	-	-	-	-	-	H	A	Q	N	N
220. p63 Maylan/1-672	G	-	-	-	-	-	-	-	-	-	-	-	-	-	-	-	G	S	T	S	T	S	P	Y	N	N	-	D	-	-	-	-	-	-	-	-	-	-	-	-	-	-	-	-	H	A	Q	N	N
221. p63 Pundam/1-672	G	-	-	-	-	-	-	-	-	-	-	-	-	-	-	-	G	S	T	S	T	S	P	Y	N	N	-	D	-	-	-	-	-	-	-	-	-	-	-	-	-	-	-	-	H	A	Q	N	N
222. p63 ONIP24/1-674	G	-	-	-	-	-	-	-	-	-	-	-	-	-	-	-	G	S	T	S	T	S	P	Y	N	N	-	D	-	-	-	-	-	-	-	-	-	-	-	-	-	-	-	-	H	A	Q	N	N
223. p63 Larimi/1-635	G	-	-	-	-	-	-	-	-	-	-	-	-	-	-	-	G	S	T	S	T	S	P	Y	N	N	-	D	-	-	-	-	-	-	-	-	-	-	-	-	-	-	-	-	H	A	Q	N	N
224. p63 TRUP08/1-674	G	-	-	-	-	-	-	-	-	-	-	-	-	-	-	-	G	S	T	S	T	S	P	Y	N	N	-	D	-	-	-	-	-	-	-	-	-	-	-	-	-	-	-	-	H	A	Q	N	N
225. p63 TNIP16/1-657	G	-	-	-	-	-	-	-	-	-	-	-	-	-	-	-	G	S	T	S	T	S	P	Y	N	N	-	D	-	-	-	-	-	-	-	-	-	-	-	-	-	-	-	-	H	A	Q	N	N
226. p63 ORLP19/1-654	-	-	-	-	-	-	-	-	-	-	-	-	-	-	-	-	S	S	T	S	T	S	P	Y	N	N	-	D	-	-	-	-	-	-	-	-	-	-	-	-	-	-	-	-	H	A	Q	N	N
227. p63 LOCP06/1-676	G	-	-	-	-	-	-	-	-	-	-	-	-	-	-	-	G	S	S	S	T	S	P	Y	N	N	-	E	-	-	-	-	-	-	-	-	-	-	-	-	-	-	-	-	H	A	Q	N	N
228. p63 Callor/1-670	-	-	-	-	-	-	-	-	-	-	-	-	-	-	-	-	G	S	S	S	T	S	P	Y	-	N	-	E	-	-	-	-	-	-	-	-	-	-	-	-	-	-	-	-	H	T	S	N	N
229. p63 SHAP08/1-457	-	-	-	-	-	-	-	-	-	-	-	-	-	-	-	-	G	S	S	S	T	S	P	Y	N	T	-	D	-	-	-	-	-	-	-	-	-	-	-	-	-	-	-	-	H	A	Q	N	S
230. p73 Anser /1-646	-	-	-	-	-	-	-	-	-	-	-	-	-	-	-	-	R	A	A	S	T	S	P	Y	S	S	-	E	-	-	-	-	-	-	-	-	-	-	-	-	-	-	-	-	H	T	S	N	-
231. p73 APLP03/1-635	-	-	-	-	-	-	-	-	-	-	-	-	-	-	-	-	R	A	A	S	A	S	P	Y	S	S	-	E	-	-	-	-	-	-	-	-	-	-	-	-	-	-	-	-	H	T	S	N	-
232. p73 Apteno/1-632	-	-	-	-	-	-	-	-	-	-	-	-	-	-	-	-	R	A	A	S	T	S	P	Y	S	S	-	E	-	-	-	-	-	-	-	-	-	-	-	-	-	-	-	-	H	T	S	N	-
233. p73 1Pygos/1-632	-	-	-	-	-	-	-	-	-	-	-	-	-	-	-	-	R	A	A	S	T	S	P	Y	S	S	-	E	-	-	-	-	-	-	-	-	-	-	-	-	-	-	-	-	H	T	S	N	-
234. p73 Nippon/1-632	-	-	-	-	-	-	-	-	-	-	-	-	-	-	-	-	R	A	A	S	T	S	P	Y	S	S	-	E	-	-	-	-	-	-	-	-	-	-	-	-	-	-	-	-	H	T	S	N	-
235. p73 Cuculu/1-632	-	-	-	-	-	-	-	-	-	-	-	-	-	-	-	-	R	A	A	S	T	S	P	Y	S	S	-	E	-	-	-	-	-	-	-	-	-	-	-	-	-	-	-	-	H	T	S	N	-
236. p73 Cariam/1-626	-	-	-	-	-	-	-	-	-	-	-	-	-	-	-	-	R	A	A	S	T	S	P	Y	S	S	-	E	-	-	-	-	-	-	-	-	-	-	-	-	-	-	-	-	H	T	S	N	-
237. p73 Calypt/1-632	-	-	-	-	-	-	-	-	-	-	-	-	-	-	-	-	R	A	A	S	T	S	P	Y	S	S	-	E	-	-	-	-	-	-	-	-	-	-	-	-	-	-	-	-	H	T	S	N	-
238. p73 Struth/1-633	-	-	-	-	-	-	-	-	-	-	-	-	-	-	-	-	R	A	A	S	T	S	P	Y	N	S	-	E	-	-	-	-	-	-	-	-	-	-	-	-	-	-	-	-	H	T	S	N	-
239. p73 Coturn/1-647	-	-	-	-	-	-	-	-	-	-	-	-	-	-	-	-	R	A	A	S	T	S	P	Y	S	S	-	E	-	-	-	-	-	-	-	-	-	-	-	-	-	-	-	-	H	T	S	N	-
240. p73 2Corvu/1-647	-	-	-	-	-	-	-	-	-	-	-	-	-	-	-	-	R	A	A	S	T	S	P	Y	S	S	-	E	-	-	-	-	-	-	-	-	-	-	-	-	-	-	-	-	H	T	S	N	-
241. p73 Parus /1-647	-	-	-	-	-	-	-	-	-	-	-	-	-	-	-	-	R	A	A	S	T	S	P	Y	S	S	-	E	-	-	-	-	-	-	-	-	-	-	-	-	-	-	-	-	H	T	S	N	-
242. p73 Pseudo/1-647	-	-	-	-	-	-	-	-	-	-	-	-	-	-	-	-	R	A	A	S	T	S	P	Y	S	S	-	E	-	-	-	-	-	-	-	-	-	-	-	-	-	-	-	-	H	T	S	N	-
243. p73 TGUP02/1-635	-	-	-	-	-	-	-	-	-	-	-	-	-	-	-	-	R	A	A	S	T	S	P	Y	S	S	-	E	-	-	-	-	-	-	-	-	-	-	-	-	-	-	-	-	H	T	S	N	-
244. p73 FALP10/1-645	-	-	-	-	-	-	-	-	-	-	-	-	-	-	-	-	R	A	A	S	T	S	P	Y	S	S	-	E	-	-	-	-	-	-	-	-	-	-	-	-	-	-	-	-	H	T	S	N	-
245. p73 Serinu/1-633	-	-	-	-	-	-	-	-	-	-	-	-	-	-	-	-	R	A	A	S	T	S	P	Y	S	S	-	E	-	-	-	-	-	-	-	-	-	-	-	-	-	-	-	-	H	T	S	N	-
246. p73 Zonotr/1-648	-	-	-	-	-	-	-	-	-	-	-	-	-	-	-	-	R	A	A	S	T	S	P	Y	S	S	-	E	-	-	-	-	-	-	-	-	-	-	-	-	-	-	-	-	H	T	S	N	-
247. p73 Geospi/1-658	-	-	-	-	-	-	-	-	-	-	-	-	-	-	-	-	R	A	A	S	T	S	P	Y	S	S	-	E	-	-	-	-	-	-	-	-	-	-	-	-	-	-	-	-	H	T	S	N	-
248. p73 Melops/1-647	-	-	-	-	-	-	-	-	-	-	-	-	-	-	-	-	R	A	A	S	T	S	P	Y	S	S	-	E	-	-	-	-	-	-	-	-	-	-	-	-	-	-	-	-	H	T	S	N	-
249. p73 Caprim/1-615	-	-	-	-	-	-	-	-	-	-	-	-	-	-	-	-	R	A	A	S	T	S	P	Y	S	S	-	E	-	-	-	-	-	-	-	-	-	-	-	-	-	-	-	-	H	T	S	N	-
250. p73 Charad/1-560	-	-	-	-	-	-	-	-	-	-	-	-	-	-	-	-	R	A	A	S	T	S	P	Y	S	S	-	E	-	-	-	-	-	-	-	-	-	-	-	-	-	-	-	-	H	T	S	N	-
251. p73 2Pygos/1-528	-	-	-	-	-	-	-	-	-	-	-	-	-	-	-	-	R	A	A	S	T	S	P	Y	S	S	-	E	-	-	-	-	-	-	-	-	-	-	-	-	-	-	-	-	H	T	S	N	-
252. p73 PSIP04/1-633	-	-	-	-	-	-	-	-	-	-	-	-	-	-	-	-	R	A	T	S	T	S	P	Y	S	S	-	E	-	-	-	-	-	-	-	-	-	-	-	-	-	-	-	-	H	P	S	N	-
253. p73 Tinamu/1-628	-	-	-	-	-	-	-	-	-	-	-	-	-	-	-	-	R	A	A	S	T	S	P	Y	S	S	-	E	-	-	-	-	-	-	-	-	-	-	-	-	-	-	-	-	H	T	S	N	-
254. p73 Gallus/1-514	-	-	-	-	-	-	-	-	-	-	-	-	-	-	-	-	R	A	A	S	T	S	P	Y	S	S	-	E	-	-	-	-	-	-	-	-	-	-	-	-	-	-	-	-	H	T	S	N	-
255. p73 Meleag/1-514	-	-	-	-	-	-	-	-	-	-	-	-	-	-	-	-	R	A	A	S	T	S	P	Y	S	S	-	E	-	-	-	-	-	-	-	-	-	-	-	-	-	-	-	-	H	T	S	N	-
256. p73 Manacu/1-456	-	-	-	-	-	-	-	-	-	-	-	-	-	-	-	-	R	A	A	S	T	S	P	Y	S	S	-	E	-	-	-	-	-	-	-	-	-	-	-	-	-	-	-	-	H	T	S	N	-
257. p73 ACAP01/1-633	-	-	-	-	-	-	-	-	-	-	-	-	-	-	-	-	R	A	A	S	S	S	P	Y	N	S	-	E	-	-	-	-	-	-	-	-	-	-	-	-	-	-	-	-	H	A	S	N	-
258. p73 Chaetu/1-580	-	-	-	-	-	-	-	-	-	-	-	-	-	-	-	-	R	A	A	S	T	S	P	Y	S	S	-	E	-	-	-	-	-	-	-	-	-	-	-	-	-	-	-	-	H	T	S	N	-
259. p73 XETP10/1-634	-	-	-	-	-	-	-	-	-	-	-	-	-	-	-	-	R	A	A	S	T	S	P	Y	N	P	-	D	-	-	-	-	-	-	-	-	-	-	-	-	-	-	-	-	H	T	S	N	-
260. p73 LACP21/1-636	-	-	-	-	-	-	-	-	-	-	-	-	-	-	-	-	R	A	A	S	T	S	P	Y	S	S	-	E	-	-	-	-	-	-	-	-	-	-	-	-	-	-	-	-	H	P	L	N	-
261. p73 MEUP00/1-633	-	-	-	-	-	-	-	-	-	-	-	-	-	-	-	-	R	A	A	S	T	S	P	Y	N	P	-	E	-	-	-	-	-	-	-	-	-	-	-	-	-	-	-	-	H	S	A	S	-
262. p73 Camelu/1-490	-	-	-	-	-	-	-	-	-	-	-	-	-	-	-	-	R	A	A	P	A	S	P	Y	T	P	-	E	-	-	-	-	-	-	-	-	-	-	-	-	-	-	-	-	H	A	A	S	-
263. p73 Chloro/1-635	-	-	-	-	-	-	-	-	-	-	-	-	-	-	-	-	R	A	A	S	A	S	P	Y	T	P	-	E	-	-	-	-	-	-	-	-	-	-	-	-	-	-	-	-	H	A	A	S	-
264. p73 CSAP17/1-636	-	-	-	-	-	-	-	-	-	-	-	-	-	-	-	-	R	A	A	S	A	S	P	Y	T	P	-	E	-	-	-	-	-	-	-	-	-	-	-	-	-	-	-	-	H	A	A	S	-
265. p73 GGOP15/1-636	-	-	-	-	-	-	-	-	-	-	-	-	-	-	-	-	R	A	A	S	A	S	P	Y	T	P	-	E	-	-	-	-	-	-	-	-	-	-	-	-	-	-	-	-	H	A	A	S	-
266. p73 P36754/1-636	-	-	-	-	-	-	-	-	-	-	-	-	-	-	-	-	R	A	A	S	A	S	P	Y	T	P	-	E	-	-	-	-	-	-	-	-	-	-	-	-	-	-	-	-	H	A	A	S	-
267. p73 PANP07/1-636	-	-	-	-	-	-	-	-	-	-	-	-	-	-	-	-	R	A	A	S	A	S	P	Y	T	P	-	E	-	-	-	-	-	-	-	-	-	-	-	-	-	-	-	-	H	A	A	S	-
268. p73 Macaca/1-562	-	-	-	-	-	-	-	-	-	-	-	-	-	-	-	-	R	A	A	S	A	S	P	Y	T	P	-	E	-	-	-	-	-	-	-	-	-	-	-	-	-	-	-	-	H	A	A	S	-
269. p73 PPYP02/1-522	-	-	-	-	-	-	-	-	-	-	-	-	-	-	-	-	R	A	A	S	A	S	P	Y	T	P	-	E	-	-	-	-	-	-	-	-	-	-	-	-	-	-	-	-	H	A	A	S	-
270. p73 MMUP21/1-635	-	-	-	-	-	-	-	-	-	-	-	-	-	-	-	-	R	A	A	S	A	S	P	Y	T	P	-	E	-	-	-	-	-	-	-	-	-	-	-	-	-	-	-	-	H	A	A	S	-
271. p73 OGAP05/1-639	-	-	-	-	-	-	-	-	-	-	-	-	-	-	-	-	R	A	A	P	A	S	P	Y	T	P	-	E	-	-	-	-	-	-	-	-	-	-	-	-	-	-	-	-	H	A	A	P	-
272. p73 Hetero/1-636	-	-	-	-	-	-	-	-	-	-	-	-	-	-	-	-	R	A	A	P	A	S	P	Y	T	P	-	E	-	-	-	-	-	-	-	-	-	-	-	-	-	-	-	-	H	A	A	S	-
273. p73 CPOP09/1-639	-	-	-	-	-	-	-	-	-	-	-	-	-	-	-	-	R	A	A	P	A	S	P	Y	T	P	-	E	-	-	-	-	-	-	-	-	-	-	-	-	-	-	-	-	H	A	A	S	-
274. p73 MUSP10/1-637	-	-	-	-	-	-	-	-	-	-	-	-	-	-	-	-	R	A	A	P	A	S	P	Y	T	P	-	E	-	-	-	-	-	-	-	-	-	-	-	-	-	-	-	-	H	A	A	S	-
275. p73 RNOP52/1-654	-	-	-	-	-	-	-	-	-	-	-	-	-	-	-	-	R	A	A	P	A	S	P	Y	T	P	-	E	-	-	-	-	-	-	-	-	-	-	-	-	-	-	-	-	H	A	A	S	-
276. p73 DORP13/1-637	-	-	-	-	-	-	-	-	-	-	-	-	-	-	-	-	R	P	A	P	A	S	P	Y	T	P	-	E	-	-	-	-	-	-	-	-	-	-	-	-	-	-	-	-	H	T	A	S	-
277. p73 Odoben/1-636	-	-	-	-	-	-	-	-	-	-	-	-	-	-	-	-	R	A	A	S	A	S	P	Y	T	P	-	E	-	-	-	-	-	-	-	-	-	-	-	-	-	-	-	-	H	A	T	S	-
278. p73 CAFP28/1-660	-	-	-	-	-	-	-	-	-	-	-	-	-	-	-	-	R	A	A	S	A	S	P	Y	T	P	-	E	-	-	-	-	-	-	-	-	-	-	-	-	-	-	-	-	H	A	A	S	-
279. p73 AMEP09/1-639	-	-	-	-	-	-	-	-	-	-	-	-	-	-	-	-	R	A	A	S	A	S	P	Y	T	P	-	E	-	-	-	-	-	-	-	-	-	-	-	-	-	-	-	-	H	A	A	S	-
280. p73 FCAP10/1-632	-	-	-	-	-	-	-	-	-	-	-	-	-	-	-	-	R	A	A	S	A	S	P	Y	T	P	-	E	-	-	-	-	-	-	-	-	-	-	-	-	-	-	-	-	H	A	A	S	-
281. p73 Orcinu/1-638	-	-	-	-	-	-	-	-	-	-	-	-	-	-	-	-	R	A	A	P	G	S	P	Y	A	P	-	E	-	-	-	-	-	-	-	-	-	-	-	-	-	-	-	-	H	A	A	S	A
282. p73 TTRP03/1-637	-	-	-	-	-	-	-	-	-	-	-	-	-	-	-	-	R	A	A	P	G	S	P	Y	A	P	-	E	-	-	-	-	-	-	-	-	-	-	-	-	-	-	-	-	H	A	A	S	A
283. p73 OARP17/1-634	-	-	-	-	-	-	-	-	-	-	-	-	-	-	-	-	R	A	A	S	A	S	P	Y	T	P	-	E	-	-	-	-	-	-	-	-	-	-	-	-	-	-	-	-	H	A	A	S	-
284. p73 BTAP07/1-639	-	-	-	-	-	-	-	-	-	-	-	-	-	-	-	-	R	A	A	S	A	S	P	Y	T	P	-	E	-	-	-	-	-	-	-	-	-	-	-	-	-	-	-	-	H	A	A	S	-
285. p73 EEUP11/1-623	-	-	-	-	-	-	-	-	-	-	-	-	-	-	-	-	R	A	A	S	A	S	P	Y	T	P	-	E	-	-	-	-	-	-	-	-	-	-	-	-	-	-	-	-	H	A	A	S	-
286. p73 Triche/1-635	-	-	-	-	-	-	-	-	-	-	-	-	-	-	-	-	R	A	A	P	A	S	P	Y	T	P	-	E	-	-	-	-	-	-	-	-	-	-	-	-	-	-	-	-	H	A	A	S	-
287. p73 PCAP00/1-597	-	-	-	-	-	-	-	-	-	-	-	-	-	-	-	-	R	A	A	P	A	S	P	Y	T	P	-	E	-	-	-	-	-	-	-	-	-	-	-	-	-	-	-	-	H	A	A	S	-
288. p73 Ovis a/1-613	-	-	-	-	-	-	-	-	-	-	-	-	-	-	-	-	R	A	A	S	A	S	P	Y	T	P	-	E	-	-	-	-	-	-	-	-	-	-	-	-	-	-	-	-	H	A	A	S	-
289. p73 PVAP08/1-627	-	-	-	-	-	-	-	-	-	-	-	-	-	-	-	-	R	A	A	P	A	S	P	Y	T	P	-	E	-	-	-	-	-	-	-	-	-	-	-	-	-	-	-	-	H	A	A	S	-
290. p73 Barbus/1-635	-	-	-	-	-	-	-	-	-	-	-	-	-	-	-	-	R	A	A	S	T	S	P	Y	S	S	-	E	-	-	-	-	-	-	-	-	-	-	-	-	-	-	-	-	T	T	S	N	-
291. p73 DARP10/1-637	-	-	-	-	-	-	-	-	-	-	-	-	-	-	-	-	R	A	A	S	T	S	P	Y	S	S	-	E	-	-	-	-	-	-	-	-	-	-	-	-	-	-	-	-	T	T	S	N	-
292. p73 AMXP14/1-641	-	-	-	-	-	-	-	-	-	-	-	-	-	-	-	-	R	A	A	S	T	S	P	Y	S	S	-	E	-	-	-	-	-	-	-	-	-	-	-	-	-	-	-	-	T	A	S	N	-
293. p73 Sinocy/1-405	-	-	-	-	-	-	-	-	-	-	-	-	-	-	-	-	R	A	A	S	T	S	P	Y	S	S	-	E	-	-	-	-	-	-	-	-	-	-	-	-	-	-	-	-	T	T	S	N	-
294. p73 LOCP06/1-662	-	-	-	-	-	-	-	-	-	-	-	-	-	-	-	-	R	A	A	S	T	S	P	Y	S	S	-	E	-	-	-	-	-	-	-	-	-	-	-	-	-	-	-	-	H	T	S	N	-
295. p73 1Corvu/1-602	G	-	-	-	-	-	-	-	-	-	-	-	-	-	-	-	D	A	N	V	L	G	K	Y	L	P	C	S	-	-	-	-	-	-	-	-	-	-	-	-	-	-	-	-	H	G	A	S	-
296. p73 Clupea/1-677	-	-	-	-	-	-	-	-	-	-	-	-	-	-	-	-	R	A	S	S	T	S	P	F	G	S	-	D	-	-	-	-	-	-	-	-	-	-	-	-	-	-	-	-	N	A	S	S	-
297. p73 Mustel/1-364	-	-	-	-	-	-	-	-	-	-	-	-	-	-	-	-	R	A	A	S	A	S	P	Y	T	P	-	E	-	-	-	-	-	-	-	-	-	-	-	-	-	-	-	-	H	A	A	S	-
298. p73 Callor/1-630	-	-	-	-	-	-	-	-	-	-	-	-	-	-	-	-	R	A	S	S	G	S	P	Y	N	S	-	E	-	-	-	-	-	-	-	-	-	-	-	-	-	-	-	-	H	T	S	N	-
299. p73 1Poeci/1-633	-	-	-	-	-	-	-	-	-	-	-	-	-	-	-	-	R	A	T	S	A	S	P	Y	S	S	-	E	-	-	-	-	-	-	-	-	-	-	-	-	-	-	-	-	N	T	S	S	S
300. p73 2Poeci/1-693	-	-	-	-	-	-	-	-	-	-	-	-	-	-	-	-	R	A	T	S	A	S	P	Y	S	S	-	E	-	-	-	-	-	-	-	-	-	-	-	-	-	-	-	-	N	T	S	S	S
301. p73 3Poeci/1-693	-	-	-	-	-	-	-	-	-	-	-	-	-	-	-	-	R	A	T	S	A	S	P	Y	S	S	-	E	-	-	-	-	-	-	-	-	-	-	-	-	-	-	-	-	N	T	S	S	S
302. p73 4Poeci/1-693	-	-	-	-	-	-	-	-	-	-	-	-	-	-	-	-	R	A	T	S	A	S	P	Y	S	S	-	E	-	-	-	-	-	-	-	-	-	-	-	-	-	-	-	-	N	T	S	S	S
303. p73 Cyprin/1-670	-	-	-	-	-	-	-	-	-	-	-	-	-	-	-	-	R	A	T	S	A	S	P	Y	S	S	-	E	-	-	-	-	-	-	-	-	-	-	-	-	-	-	-	-	N	T	S	S	S
304. p73 Austro/1-693	-	-	-	-	-	-	-	-	-	-	-	-	-	-	-	-	R	A	T	S	A	S	P	Y	S	S	-	E	-	-	-	-	-	-	-	-	-	-	-	-	-	-	-	-	N	T	S	S	S
305. p73 Cynogl/1-694	-	-	-	-	-	-	-	-	-	-	-	-	-	-	-	-	R	A	T	S	A	S	P	Y	S	S	-	E	-	-	-	-	-	-	-	-	-	-	-	-	-	-	-	-	N	A	S	S	S
306. p73 Haploc/1-670	-	-	-	-	-	-	-	-	-	-	-	-	-	-	-	-	R	A	T	S	T	S	P	Y	S	S	-	E	-	-	-	-	-	-	-	-	-	-	-	-	-	-	-	-	N	A	S	S	S
307. p73 Maylan/1-670	-	-	-	-	-	-	-	-	-	-	-	-	-	-	-	-	R	A	T	S	T	S	P	Y	S	S	-	E	-	-	-	-	-	-	-	-	-	-	-	-	-	-	-	-	N	A	S	S	S
308. p73 Neolam/1-670	-	-	-	-	-	-	-	-	-	-	-	-	-	-	-	-	R	A	T	S	T	S	P	Y	S	S	-	E	-	-	-	-	-	-	-	-	-	-	-	-	-	-	-	-	N	A	S	S	S
309. p73 ONIP02/1-670	-	-	-	-	-	-	-	-	-	-	-	-	-	-	-	-	R	A	T	S	T	S	P	Y	S	S	-	E	-	-	-	-	-	-	-	-	-	-	-	-	-	-	-	-	N	A	S	S	S
310. p73 Oreoch/1-693	-	-	-	-	-	-	-	-	-	-	-	-	-	-	-	-	R	A	T	S	T	S	P	Y	S	S	-	E	-	-	-	-	-	-	-	-	-	-	-	-	-	-	-	-	N	A	S	S	S
311. p73 Pundam/1-693	-	-	-	-	-	-	-	-	-	-	-	-	-	-	-	-	R	A	T	S	T	S	P	Y	S	S	-	E	-	-	-	-	-	-	-	-	-	-	-	-	-	-	-	-	N	A	S	S	S
312. p73 Stegas/1-693	-	-	-	-	-	-	-	-	-	-	-	-	-	-	-	-	R	A	T	S	A	S	P	Y	S	S	-	E	-	-	-	-	-	-	-	-	-	-	-	-	-	-	-	-	N	A	S	S	S
313. p73 Larimi/1-693	-	-	-	-	-	-	-	-	-	-	-	-	-	-	-	-	R	A	T	S	A	S	P	Y	S	S	-	E	-	-	-	-	-	-	-	-	-	-	-	-	-	-	-	-	N	A	S	S	S
314. p73 Nototh/1-659	-	-	-	-	-	-	-	-	-	-	-	-	-	-	-	-	R	A	T	S	A	S	P	Y	S	S	-	E	-	-	-	-	-	-	-	-	-	-	-	-	-	-	-	-	N	A	S	S	S
315. p73 GACP08/1-671	-	-	-	-	-	-	-	-	-	-	-	-	-	-	-	-	R	A	T	S	A	S	P	Y	S	S	-	E	-	-	-	-	-	-	-	-	-	-	-	-	-	-	-	-	N	A	S	S	S
316. p73 TNIP14/1-667	-	-	-	-	-	-	-	-	-	-	-	-	-	-	-	-	R	A	T	S	A	S	P	Y	S	S	-	E	-	-	-	-	-	-	-	-	-	-	-	-	-	-	-	-	N	A	S	S	S
317. p73 TRUP38/1-670	-	-	-	-	-	-	-	-	-	-	-	-	-	-	-	-	R	A	T	S	A	S	P	Y	S	S	-	E	-	-	-	-	-	-	-	-	-	-	-	-	-	-	-	-	N	A	S	S	S
318. p73 GMOP16/1-596	-	-	-	-	-	-	-	-	-	-	-	-	-	-	-	-	R	A	-	-	-	-	-	-	-	-	-	-	-	-	-	-	-	-	-	-	-	-	-	-	-	-	-	-	-	-	-	-	-
319. p73 Esox l/1-674	Q	-	-	-	-	-	-	-	-	-	-	-	-	-	-	-	R	A	A	S	T	S	P	Y	S	S	G	E	-	-	-	-	-	-	-	-	-	-	-	-	-	-	-	-	N	T	S	A	-
320. p73 Salmo /1-674	Q	-	-	-	-	-	-	-	-	-	-	-	-	-	-	-	R	A	A	S	T	S	P	Y	S	S	G	E	-	-	-	-	-	-	-	-	-	-	-	-	-	-	-	-	N	T	S	A	-
321. p73 PTRP00/1-456	-	-	-	-	-	-	-	-	-	-	-	-	-	-	-	-	R	A	A	W	A	S	P	Y	T	P	-	E	-	-	-	-	-	-	-	-	-	-	-	-	-	-	-	-	H	A	A	S	-
322. p73 ETEP07/1-634	-	-	-	-	-	-	-	-	-	-	-	-	-	-	-	-	-	-	-	-	-	-	-	-	-	-	-	-	-	-	-	-	-	-	-	-	-	-	-	-	-	-	-	-	-	-	-	-	-
323. p73 NLEP09/1-617	-	-	-	-	-	-	-	-	-	-	-	-	-	-	-	-	R	A	A	S	A	S	P	Y	T	P	-	E	-	-	-	-	-	-	-	-	-	-	-	-	-	-	-	-	H	A	A	S	-
324. p73 DNOP28/1-612	-	-	-	-	-	-	-	-	-	-	-	-	-	-	-	-	R	A	A	S	A	S	P	Y	P	P	-	E	-	-	-	-	-	-	-	-	-	-	-	-	-	-	-	-	H	G	A	S	-
325. p73 SSCP22/1-153	-	-	-	-	-	-	-	-	-	-	-	-	-	-	-	-	R	A	A	P	A	S	P	Y	T	P	-	E	-	-	-	-	-	-	-	-	-	-	-	-	-	-	-	-	H	A	A	S	-
326. B belcheri/1-599	A	S	G	L	T	T	Y	T	A	T	P	S	N	M	P	S	N	V	P	N	T	S	P	G	V	A	P	G	A	S	N	C	A	-	-	-	-	-	-	-	-	-	-	-	T	P	G	S	P
327. B floridae/1-598	A	A	G	L	T	T	F	T	A	T	-	-	-	-	P	S	N	V	P	N	T	S	P	G	V	A	P	G	A	S	N	C	A	-	-	-	-	-	-	-	-	-	-	-	T	P	G	S	P
328. Capitella /1-552	L	S	G	S	S	S	N	P	A	A	S	Y	S	T	L	C	D	D	-	T	S	S	H	Y	-	-	-	-	-	-	-	-	-	-	-	-	-	-	-	-	-	-	-	-	S	D	A	S	-
329. Mya arenar/1-587	P	S	S	S	S	M	S	P	D	S	Q	T	N	I	S	G	S	T	-	A	S	S	P	Y	-	-	-	-	-	-	-	-	-	-	-	-	-	-	-	-	-	-	-	-	Q	E	M	A	-
330. Spisula so/1-567	L	S	P	S	S	M	S	P	D	S	Q	T	N	I	I	C	S	T	-	A	S	S	P	Y	-	-	-	-	-	-	-	-	-	-	-	-	-	-	-	-	-	-	-	-	H	E	G	T	-
331. Mytilus ed/1-589	L	T	A	S	S	M	S	P	D	S	Q	T	N	I	I	G	S	S	-	A	S	S	P	Y	-	-	-	-	-	-	-	-	-	-	-	-	-	-	-	-	-	-	-	-	N	D	T	-	-
332. Mytilus ga/1-418	L	T	A	S	S	M	S	P	D	S	Q	T	N	I	I	G	S	S	-	A	S	S	P	Y	-	-	-	-	-	-	-	-	-	-	-	-	-	-	-	-	-	-	-	-	N	D	T	-	-
333. Mytilus tr/1-417	L	S	A	S	S	M	S	P	D	S	Q	T	N	I	I	G	S	S	-	A	S	S	P	Y	-	-	-	-	-	-	-	-	-	-	-	-	-	-	-	-	-	-	-	-	N	D	T	-	-
334. Crassostre/1-611	L	T	A	S	S	M	S	P	D	S	Q	T	G	I	I	G	S	S	T	A	S	S	P	Y	-	-	-	-	-	-	-	-	-	-	-	-	-	-	-	-	-	-	-	-	N	D	T	-	-
335. Haliotis t/1-583	L	T	A	S	G	M	S	P	D	S	Q	T	Q	I	I	G	S	S	-	A	S	S	P	Y	-	-	-	-	-	-	-	-	-	-	-	-	-	-	-	-	-	-	-	-	H	D	G	V	-
336. Lottia gig/1-582	M	A	S	S	G	M	S	P	D	S	Q	T	N	I	I	G	S	T	-	A	S	S	P	Y	-	-	-	-	-	-	-	-	-	-	-	-	-	-	-	-	-	-	-	-	T	D	S	-	-
337. Euprymna s/1-546	L	P	A	P	L	P	I	T	D	N	Q	N	N	P	L	V	-	-	-	N	H	C	P	Y	-	-	-	-	-	-	-	-	-	-	-	-	-	-	-	-	-	-	-	-	E	D	M	-	-
338. Loligo for/1-543	L	P	A	P	M	P	I	A	D	T	Q	N	N	P	L	V	-	-	-	N	H	C	P	Y	-	-	-	-	-	-	-	-	-	-	-	-	-	-	-	-	-	-	-	-	E	D	M	-	-
339. CINP03956 /1-444	Y	N	M	A	N	L	V	T	T	S	S	H	P	I	N	Q	V	Y	H	S	T	S	P	N	T	G	D	A	P	S	-	-	-	-	-	-	-	-	-	-	-	-	-	-	T	Q	N	S	P
340. CSAVP16940/1-441	Y	N	M	Q	N	S	V	T	S	A	S	H	H	I	N	Q	A	Y	H	S	T	S	P	N	T	G	D	A	P	S	-	-	-	-	-	-	-	-	-	-	-	-	-	-	T	Q	N	S	P
341. CSAVP16659/1-388	L	F	D	Q	S	L	P	S	T	Q	A	S	I	T	C	H	T	-	-	-	-	-	-	-	-	-	-	-	-	-	-	-	-	-	-	-	-	-	-	-	-	-	-	-	S	V	G	A	Q
342. CINP04447 /1-404	L	F	A	Q	S	L	P	S	T	Q	C	G	G	N	S	Q	V	T	T	V	S	K	H	E	Y	-	-	-	-	-	-	-	-	-	-	-	-	-	-	-	-	-	-	-	P	D	S	G	Y
343. Trichoplax/1-517	L	Q	V	G	Q	L	P	R	E	F	A	V	N	Q	I	P	T	F	S	D	N	V	S	S	S	A	-	-	-	-	-	-	-	-	-	-	-	-	-	-	-	-	-	-	D	K	A	R	E
344. (331 . 345)	L	T	A	S	S	M	S	P	D	S	Q	T	N	I	I	G	S	S	-	A	S	S	P	Y	-	-	-	-	-	-	-	-	-	-	-	-	-	-	-	-	-	-	-	-	N	D	T	-	-
345. (332 . 333)	L	T	A	S	S	M	S	P	D	S	Q	T	N	I	I	G	S	S	-	A	S	S	P	Y	-	-	-	-	-	-	-	-	-	-	-	-	-	-	-	-	-	-	-	-	N	D	T	-	-
346. (326 . 327)	A	S	G	L	T	T	Y	T	A	T	P	S	N	M	P	S	N	V	P	N	T	S	P	G	V	A	P	G	A	S	N	C	A	-	-	-	-	-	-	-	-	-	-	-	T	P	G	S	P
347. (351 . 105)	-	-	-	-	-	-	-	-	-	-	-	-	-	-	-	P	S	L	S	P	A	A	E	A	V	D	D	L	L	L	P	E	-	D	A	A	D	W	L	E	-	-	-	S	Q	A	G	A	Q
348. (112 . 113)	-	-	-	-	-	-	-	-	-	-	-	-	-	-	-	P	S	L	S	P	A	A	E	A	V	D	D	L	L	L	P	E	-	D	A	A	D	W	L	E	-	-	-	S	Q	A	G	A	Q
349. (337 . 338)	L	P	A	P	M	P	I	A	D	T	Q	N	N	P	L	V	-	-	-	N	H	C	P	Y	-	-	-	-	-	-	-	-	-	-	-	-	-	-	-	-	-	-	-	-	E	D	M	-	-
350. (108 . 109)	-	-	-	-	-	-	-	-	-	-	-	-	-	-	-	P	S	L	S	P	A	A	E	A	V	D	D	L	L	L	P	E	-	D	A	A	D	W	L	E	-	-	-	S	Q	A	G	A	Q
351. (106 . 107)	-	-	-	-	-	-	-	-	-	-	-	-	-	-	-	P	S	L	S	P	A	A	E	A	V	D	D	L	L	L	P	E	-	D	A	A	D	W	L	E	-	-	-	S	Q	A	G	A	Q
352. (347 . 104)	-	-	-	-	-	-	-	-	-	-	-	-	-	-	-	P	S	L	S	P	A	A	E	A	V	D	D	L	L	L	P	E	-	D	A	A	D	W	L	E	-	-	-	S	Q	A	G	A	Q
353. (356 . 354)	-	-	-	-	-	-	-	-	-	-	-	-	-	-	-	P	S	L	S	P	A	A	E	A	V	D	D	L	L	L	P	E	-	D	A	A	D	W	L	E	-	-	-	S	Q	A	G	A	Q
354. (110 . 111)	-	-	-	-	-	-	-	-	-	-	-	-	-	-	-	P	S	L	S	P	A	A	E	A	I	D	D	L	L	L	P	E	-	D	A	A	D	W	L	E	-	-	-	S	Q	A	G	A	Q
355. (339 . 340)	Y	N	M	Q	N	L	V	T	T	S	S	H	P	I	N	Q	V	Y	H	S	T	S	P	N	T	G	D	A	P	S	-	-	-	-	-	-	-	-	-	-	-	-	-	-	T	Q	N	S	P
356. (352 . 350)	-	-	-	-	-	-	-	-	-	-	-	-	-	-	-	P	S	L	S	P	A	A	E	A	V	D	D	L	L	L	P	E	-	D	A	A	D	W	L	E	-	-	-	S	Q	A	G	A	Q
357. (116 . 117)	-	-	-	-	-	-	-	-	-	-	-	-	-	-	-	-	Q	A	T	I	P	Y	L	N	S	T	D	Q	T	F	G	L	-	-	V	S	A	G	S	P	L	G	A	L	A	E	G	Y	P
358. (8 . 9)	F	Q	L	I	N	D	Q	Q	L	-	-	-	-	A	-	E	H	F	D	E	-	N	L	F	-	-	-	-	-	-	-	-	-	-	-	-	-	-	-	-	-	-	-	-	-	-	-	-	-
359. (3 . 4)	-	-	-	-	-	-	-	-	-	-	-	-	-	S	-	Q	T	Y	N	E	-	-	-	-	-	-	-	-	-	-	-	-	-	-	-	-	-	-	-	-	-	-	-	-	-	-	-	-	-
360. (21 . 23)	-	-	-	-	-	-	-	-	-	-	-	-	-	-	-	G	E	L	P	Q	-	-	-	-	-	-	-	-	-	-	-	-	-	-	-	-	-	-	-	-	-	-	-	-	-	-	-	-	-
361. (22 . 366)	-	-	-	-	-	-	-	-	-	-	-	-	-	-	-	G	E	L	P	Q	-	-	-	-	-	-	-	-	-	-	-	-	-	-	-	-	-	-	-	-	-	-	-	-	-	-	-	-	-
362. (329 . 330)	L	S	S	S	S	M	S	P	D	S	Q	T	N	I	I	G	S	T	-	A	S	S	P	Y	-	-	-	-	-	-	-	-	-	-	-	-	-	-	-	-	-	-	-	-	H	E	G	T	-
363. (25 . 26)	-	-	-	-	-	-	-	-	-	-	-	-	-	-	-	P	E	-	T	M	-	-	-	-	-	-	-	-	-	-	-	-	-	-	-	-	-	-	-	-	-	-	-	-	-	-	-	-	-
364. (358 . 10)	F	Q	L	I	N	D	Q	Q	L	-	-	-	-	A	-	E	H	F	D	E	-	N	L	F	-	-	-	-	-	-	-	-	-	-	-	-	-	-	-	-	-	-	-	-	-	-	-	-	-
365. (37 . 38)	-	-	-	-	-	E	Q	Y	L	-	-	-	-	P	-	G	S	F	D	L	-	N	I	F	-	-	-	-	-	-	-	-	-	-	-	-	-	-	-	-	-	-	-	-	S	N	V	L	T
366. (20 . 360)	-	-	-	-	-	-	-	-	-	-	-	-	-	-	-	G	E	L	P	Q	-	-	-	-	-	-	-	-	-	-	-	-	-	-	-	-	-	-	-	-	-	-	-	-	-	-	-	-	-
367. (371 . 65)	-	-	-	-	-	-	-	-	-	-	-	-	-	-	-	P	L	P	S	-	-	-	Q	A	M	D	D	L	M	L	S	P	D	D	I	E	Q	W	F	T	E	D	P	G	P	D	E	A	P
368. (61 . 62)	-	-	-	-	-	-	-	-	-	-	-	-	-	-	-	P	L	P	S	-	-	-	Q	A	V	D	D	L	M	L	S	P	D	D	L	A	Q	W	L	T	E	D	P	G	P	D	E	A	P
369. (60 . 370)	-	-	-	-	-	-	-	-	-	-	-	-	-	-	-	P	L	P	S	-	-	-	Q	A	V	D	D	L	M	L	S	P	D	D	L	A	Q	W	L	T	E	D	P	G	P	D	E	A	P
370. (63 . 368)	-	-	-	-	-	-	-	-	-	-	-	-	-	-	-	P	L	P	S	-	-	-	Q	A	V	D	D	L	M	L	S	P	D	D	L	A	Q	W	L	T	E	D	P	G	P	D	E	A	P
371. (66 . 67)	-	-	-	-	-	-	-	-	-	-	-	-	-	-	-	P	L	P	S	-	-	-	Q	A	M	D	D	L	M	L	S	P	D	D	I	E	Q	W	F	T	E	D	P	G	P	D	E	A	P
372. (378 . 64)	-	-	-	-	-	-	-	-	-	-	-	-	-	-	-	P	L	P	S	-	-	-	Q	A	V	D	D	L	M	L	S	P	D	D	I	A	Q	W	F	T	E	D	P	G	P	D	E	A	P
373. (364 . 11)	L	Q	L	I	N	D	Q	Q	L	-	-	-	-	A	-	E	N	F	D	E	-	N	L	F	-	-	-	-	-	-	-	-	-	-	-	-	-	-	-	-	-	-	-	-	-	-	-	-	-
374. (54 . 55)	-	-	-	-	-	-	-	-	-	-	-	-	-	-	-	P	V	L	S	-	-	-	P	P	M	D	D	L	L	L	S	S	E	D	V	E	N	W	F	D	K	-	-	G	P	D	E	A	L
375. (72 . 73)	-	-	-	-	-	-	-	-	-	-	-	-	-	-	-	S	E	L	S	-	-	-	A	P	V	D	D	L	L	P	Y	T	-	D	V	A	T	W	L	D	E	-	-	C	P	N	E	A	P
376. (51 . 52)	-	-	-	-	-	-	-	-	-	-	-	-	-	-	-	T	S	L	S	-	-	-	P	S	M	E	D	L	L	L	S	A	E	D	V	A	N	W	L	D	-	-	-	D	P	D	D	A	L
377. (96 . 115)	-	-	-	-	-	-	-	-	-	-	-	-	-	-	-	-	-	-	-	-	-	-	-	-	-	-	-	-	-	-	-	-	-	-	-	-	-	-	-	-	-	-	-	-	-	-	-	-	-
378. (367 . 68)	-	-	-	-	-	-	-	-	-	-	-	-	-	-	-	P	L	P	S	-	-	-	Q	A	M	D	D	L	M	L	S	P	D	D	I	A	Q	W	F	T	E	D	P	G	P	D	E	A	P
379. (76 . 382)	-	-	-	-	-	-	-	-	-	-	-	-	-	-	-	S	E	L	S	-	-	-	P	A	V	D	D	L	L	L	S	P	E	D	V	A	N	W	L	D	E	-	-	R	P	D	E	A	P
380. (353 . 348)	-	-	-	-	-	-	-	-	-	-	-	-	-	-	-	P	S	L	S	P	A	A	E	A	V	D	D	L	L	L	P	E	-	D	A	A	D	W	L	E	-	-	-	S	Q	A	G	A	Q
381. (372 . 369)	-	-	-	-	-	-	-	-	-	-	-	-	-	-	-	P	L	P	S	-	-	-	Q	A	V	D	D	L	M	L	S	P	D	D	I	A	Q	W	F	T	E	D	P	G	P	D	E	A	P
382. (77 . 78)	-	-	-	-	-	-	-	-	-	-	-	-	-	-	-	S	E	L	S	-	-	-	P	A	V	D	D	L	L	L	S	P	E	D	V	A	N	W	L	D	E	-	-	R	P	D	E	A	P
383. (24 . 361)	-	-	-	-	-	-	-	-	-	-	-	-	-	-	-	G	E	L	P	Q	-	-	-	-	-	-	-	-	-	-	-	-	-	-	-	-	-	-	-	-	-	-	-	-	-	-	-	-	-
384. (16 . 17)	-	-	-	-	-	-	-	-	-	-	-	-	-	S	-	G	T	F	D	D	-	-	-	-	-	-	-	-	-	-	-	-	-	-	-	-	-	-	-	-	-	-	-	-	-	-	-	-	-
385. (376 . 53)	-	-	-	-	-	-	-	-	-	-	-	-	-	-	-	T	S	L	S	-	-	-	P	S	M	E	D	L	L	L	S	P	E	D	V	A	N	W	L	D	-	-	-	D	P	D	E	A	L
386. (375 . 74)	-	-	-	-	-	-	-	-	-	-	-	-	-	-	-	S	E	L	S	-	-	-	A	P	V	D	D	L	L	P	Y	S	-	D	V	A	T	W	L	D	E	-	-	C	P	N	E	A	P
387. (98 . 99)	-	-	-	-	-	-	-	-	-	-	-	-	-	-	-	P	E	D	S	-	-	-	Q	A	V	G	G	L	G	M	P	F	-	D	L	E	D	C	L	D	N	-	-	G	P	D	E	A	S
388. (81 . 390)	-	-	-	-	-	-	-	-	-	-	-	-	-	-	-	S	E	L	S	-	-	-	P	A	V	D	E	L	L	L	S	E	-	G	V	V	N	W	L	D	E	-	-	G	S	D	D	A	P
389. (407 . 431)	-	-	-	-	-	-	-	-	-	-	-	-	-	-	-	P	S	L	P	P	A	-	E	V	V	D	D	L	L	L	S	E	-	D	A	A	N	W	L	E	-	-	-	S	Q	V	E	A	Q
390. (80 . 82)	-	-	-	-	-	-	-	-	-	-	-	-	-	-	-	S	E	L	S	-	-	-	P	A	V	D	E	L	L	L	S	E	-	G	V	V	N	W	L	D	E	-	-	G	S	D	D	A	P
391. (75 . 379)	-	-	-	-	-	-	-	-	-	-	-	-	-	-	-	S	E	L	S	-	-	-	P	A	V	D	D	L	L	L	S	P	-	D	V	A	N	W	L	D	E	-	-	N	P	D	E	A	P
392. (381 . 69)	-	-	-	-	-	-	-	-	-	-	-	-	-	-	-	S	S	L	S	-	-	-	Q	P	V	D	D	L	M	L	S	P	D	D	I	A	Q	W	F	T	E	D	P	G	P	D	E	A	P
393. (90 . 398)	-	-	-	-	-	-	-	-	-	-	-	-	-	-	-	T	T	A	S	-	-	P	P	S	M	E	D	L	F	L	P	Q	-	D	V	A	E	L	L	E	-	-	-	G	P	E	E	A	L
394. (83 . 388)	-	-	-	-	-	-	-	-	-	-	-	-	-	-	-	S	E	L	S	-	-	-	P	A	V	D	E	L	L	L	S	E	-	G	V	V	N	W	L	D	E	-	-	D	S	D	D	A	P
395. (406 . 391)	-	-	-	-	-	-	-	-	-	-	-	-	-	-	-	S	E	L	S	-	-	-	P	A	V	D	D	L	L	L	S	P	-	D	V	A	N	W	L	D	E	-	-	N	P	D	E	A	P
396. (334 . 344)	L	T	A	S	S	M	S	P	D	S	Q	T	N	I	I	G	S	S	-	A	S	S	P	Y	-	-	-	-	-	-	-	-	-	-	-	-	-	-	-	-	-	-	-	-	N	D	T	-	-
397. (401 . 34)	-	-	-	-	-	E	A	P	L	-	-	-	-	Q	-	G	E	F	D	E	-	S	L	F	-	-	-	-	-	-	-	-	-	-	-	-	-	-	-	-	-	-	-	-	-	-	-	E	V
398. (88 . 89)	-	-	-	-	-	-	-	-	-	-	-	-	-	-	-	T	-	A	S	-	-	P	P	S	M	D	D	L	F	L	P	Q	-	D	V	A	E	L	L	E	-	-	-	G	P	E	E	A	L
399. (392 . 70)	-	-	-	-	-	-	-	-	-	-	-	-	-	-	-	S	S	L	S	-	-	-	P	P	V	D	D	L	M	L	S	P	E	D	I	A	N	W	F	T	E	-	-	G	P	D	E	A	P
400. (385 . 408)	-	-	-	-	-	-	-	-	-	-	-	-	-	-	-	T	S	L	S	-	-	-	P	S	M	E	D	L	L	L	S	P	E	D	V	A	N	W	L	D	-	-	-	D	P	D	E	A	L
401. (438 . 32)	-	-	-	-	-	-	-	P	L	-	-	-	-	Q	-	E	E	F	D	E	-	E	-	-	-	-	-	-	-	-	-	-	-	-	-	-	-	-	-	-	-	-	-	-	-	-	-	-	-
402. (58 . 59)	-	-	-	-	-	-	-	-	-	-	-	-	-	-	-	S	S	L	S	-	-	-	P	P	M	D	D	L	L	L	S	P	E	D	V	A	N	W	L	G	E	-	-	N	P	D	E	D	V
403. (56 . 101)	-	-	-	-	-	-	-	-	-	-	-	-	-	-	-	T	S	L	N	-	-	-	P	P	V	D	D	L	L	L	S	A	-	D	V	A	N	W	L	N	E	-	-	D	P	E	E	A	L
404. (1 . 2)	-	-	-	-	-	-	-	-	-	-	-	-	-	-	-	-	R	L	D	N	L	S	E	F	S	D	Y	P	L	-	-	-	-	-	-	-	-	-	-	-	-	-	-	-	A	A	D	M	T
405. (84 . 394)	-	-	-	-	-	-	-	-	-	-	-	-	-	-	-	S	E	L	S	-	-	-	P	A	V	D	E	L	L	L	S	E	-	D	V	A	N	W	L	D	E	-	-	D	P	D	D	A	P
406. (386 . 79)	-	-	-	-	-	-	-	-	-	-	-	-	-	-	-	S	E	L	S	-	-	-	A	A	V	D	D	L	L	L	S	P	-	D	V	A	N	W	L	D	E	-	-	N	P	D	E	A	P
407. (415 . 93)	-	-	-	-	-	-	-	-	-	-	-	-	-	-	-	P	S	L	P	P	A	-	E	V	V	D	D	L	L	L	S	E	-	D	A	A	N	W	L	E	-	-	-	S	Q	V	G	A	Q
408. (57 . 421)	-	-	-	-	-	-	-	-	-	-	-	-	-	-	-	T	S	L	S	-	-	-	P	S	M	E	D	L	F	L	S	Q	-	D	V	A	N	W	L	E	-	-	-	D	P	D	E	A	L
409. (399 . 85)	-	-	-	-	-	-	-	-	-	-	-	-	-	-	-	S	S	L	S	-	-	-	P	P	V	D	D	L	M	L	S	P	-	D	I	A	N	W	F	D	E	-	-	G	P	D	E	A	L
410. (433 . 417)	-	-	-	-	-	-	-	-	-	-	-	-	-	-	-	S	S	L	S	-	-	-	P	P	V	D	D	L	L	L	S	P	-	D	V	A	N	W	L	D	E	-	-	D	P	D	E	A	L
411. (363 . 383)	-	-	-	-	-	-	-	-	-	-	-	-	-	-	-	S	E	L	T	Q	-	-	-	-	-	-	-	-	-	-	-	-	-	-	-	-	-	-	-	-	-	-	-	-	-	-	-	-	-
412. (365 . 418)	-	-	-	-	-	E	Q	Y	L	-	-	-	-	P	-	G	S	F	D	P	-	N	I	F	-	-	-	-	-	-	-	-	-	-	-	-	-	-	-	-	-	-	-	-	D	N	V	L	T
413. (123 . 124)	-	-	-	-	-	-	-	-	-	-	-	-	-	-	-	G	S	G	D	P	-	S	L	L	L	P	Q	A	-	-	-	-	-	-	-	-	-	-	-	-	-	-	-	-	-	-	-	-	-
414. (335 . 396)	L	T	A	S	S	M	S	P	D	S	Q	T	N	I	I	G	S	S	-	A	S	S	P	Y	-	-	-	-	-	-	-	-	-	-	-	-	-	-	-	-	-	-	-	-	H	D	T	A	-
415. (380 . 114)	-	-	-	-	-	-	-	-	-	-	-	-	-	-	-	P	S	L	P	P	A	-	E	V	V	D	D	L	L	L	P	E	-	D	A	A	N	W	L	E	-	-	-	S	Q	V	G	A	Q
416. (435 . 423)	-	-	-	-	-	-	-	-	-	-	-	-	-	A	-	E	G	F	D	E	-	-	-	-	-	-	-	-	-	-	-	-	-	-	-	-	-	-	-	-	-	-	-	-	-	-	-	-	-
417. (403 . 440)	-	-	-	-	-	-	-	-	-	-	-	-	-	-	-	S	S	L	S	-	-	-	P	P	V	D	D	L	L	L	S	P	-	D	V	A	N	W	L	D	E	-	-	D	P	D	E	A	L
418. (39 . 40)	-	-	-	-	-	E	Q	Y	L	-	-	-	-	P	-	S	S	F	D	P	-	N	I	F	-	-	-	-	-	-	-	-	-	-	-	-	-	-	-	-	-	-	-	-	D	N	V	L	T
419. (395 . 405)	-	-	-	-	-	-	-	-	-	-	-	-	-	-	-	S	E	L	S	-	-	-	P	A	V	D	D	L	L	L	S	P	-	D	V	A	N	W	L	D	E	-	-	D	P	D	E	A	P
420. (374 . 402)	-	-	-	-	-	-	-	-	-	-	-	-	-	-	-	S	S	L	S	-	-	-	P	P	M	D	D	L	L	L	S	P	E	D	V	A	N	W	L	D	E	-	-	D	P	D	E	A	L
421. (71 . 432)	-	-	-	-	-	-	-	-	-	-	-	-	-	-	-	T	S	L	S	-	-	-	P	S	M	E	D	L	F	L	S	Q	-	D	V	A	N	W	L	E	-	-	-	D	P	D	E	A	L
422. (445 . 33)	-	-	-	-	-	-	-	P	L	-	-	-	-	Q	-	V	E	F	D	E	-	E	-	-	-	-	-	-	-	-	-	-	-	-	-	-	-	-	-	-	-	-	-	-	-	-	-	-	-
423. (5 . 6)	-	-	-	-	-	-	-	-	-	-	-	-	-	A	-	E	G	F	D	E	-	-	-	-	-	-	-	-	-	-	-	-	-	-	-	-	-	-	-	-	-	-	-	-	-	-	-	-	-
424. (14 . 425)	-	-	-	-	-	-	-	L	M	-	-	-	-	D	-	S	P	F	D	E	-	D	L	F	-	-	-	-	-	-	-	-	-	-	-	-	-	-	-	-	-	-	-	-	-	-	-	-	-
425. (13 . 15)	-	-	-	-	-	-	-	L	M	-	-	-	-	D	-	S	P	F	N	E	-	D	L	F	-	-	-	-	-	-	-	-	-	-	-	-	-	-	-	-	-	-	-	-	-	-	-	-	-
426. (362 . 414)	L	S	A	S	S	M	S	P	D	S	Q	T	N	I	I	G	S	T	-	A	S	S	P	Y	-	-	-	-	-	-	-	-	-	-	-	-	-	-	-	-	-	-	-	-	H	D	T	A	-
427. (341 . 342)	L	F	A	Q	S	L	P	S	T	Q	S	S	G	T	S	Q	V	T	T	V	S	K	H	E	Y	-	-	-	-	-	-	-	-	-	-	-	-	-	-	-	-	-	-	-	S	D	S	A	Q
428. (419 . 410)	-	-	-	-	-	-	-	-	-	-	-	-	-	-	-	S	S	L	S	-	-	-	P	A	V	D	D	L	L	L	S	P	-	D	V	A	N	W	L	D	E	-	-	D	P	D	E	A	P
429. (456 . 428)	-	-	-	-	-	-	-	-	-	-	-	-	-	-	-	P	S	L	S	-	-	-	P	A	V	D	D	L	L	L	S	P	-	D	V	A	N	W	L	D	E	-	-	S	P	D	E	A	S
430. (389 . 377)	-	-	-	-	-	-	-	-	-	-	-	-	-	-	-	P	S	L	P	P	-	-	E	V	V	D	D	L	L	L	S	E	-	D	A	A	N	W	L	E	-	-	-	S	Q	V	E	A	Q
431. (94 . 95)	-	-	-	-	-	-	-	-	-	-	-	-	-	-	-	P	S	L	P	P	A	-	E	V	M	D	D	L	L	L	S	E	-	D	A	A	N	W	L	E	-	-	-	S	Q	V	E	A	Q
432. (97 . 393)	-	-	-	-	-	-	-	-	-	-	-	-	-	-	-	T	S	L	S	-	-	-	P	S	M	E	D	L	F	L	P	Q	-	D	V	A	N	W	L	E	-	-	-	D	P	D	E	A	L
433. (409 . 102)	-	-	-	-	-	-	-	-	-	-	-	-	-	-	-	S	S	L	S	-	-	-	P	P	V	D	D	L	M	L	S	P	-	D	I	A	N	W	F	D	E	-	-	D	P	D	E	A	L
434. (91 . 92)	-	-	-	-	-	-	-	-	-	-	-	-	-	-	-	S	S	L	S	-	-	-	-	P	M	D	D	L	L	L	S	P	-	D	V	T	N	W	L	E	-	-	-	D	P	D	E	A	L
435. (447 . 7)	L	-	L	I	N	D	Q	L	L	-	-	-	-	A	-	E	G	F	D	E	-	N	L	F	-	-	-	-	-	-	-	-	-	-	-	-	-	-	-	-	-	-	-	-	-	-	-	-	-
436. (336 . 426)	L	S	A	S	S	M	S	P	D	S	Q	T	N	I	I	G	S	T	-	A	S	S	P	Y	-	-	-	-	-	-	-	-	-	-	-	-	-	-	-	-	-	-	-	-	N	D	S	A	-
437. (420 . 400)	-	-	-	-	-	-	-	-	-	-	-	-	-	-	-	S	S	L	S	-	-	-	P	P	M	D	D	L	L	L	S	P	E	D	V	A	N	W	L	D	E	-	-	D	P	D	E	A	L
438. (422 . 29)	-	-	-	-	-	-	-	P	L	-	-	-	-	Q	-	V	E	F	D	E	-	E	-	-	-	-	-	-	-	-	-	-	-	-	-	-	-	-	-	-	-	-	-	-	-	-	-	-	-
439. (387 . 87)	-	-	-	-	-	-	-	-	-	-	-	-	-	-	-	P	S	L	S	-	-	-	P	A	V	D	D	L	L	L	S	P	-	D	V	E	N	W	L	D	E	-	-	S	P	D	E	A	S
440. (434 . 437)	-	-	-	-	-	-	-	-	-	-	-	-	-	-	-	S	S	L	S	-	-	-	P	P	M	D	D	L	L	L	S	P	-	D	V	A	N	W	L	D	E	-	-	D	P	D	E	A	L
441. (42 . 43)	-	-	-	-	-	-	-	-	-	-	-	-	-	-	-	-	-	-	-	-	-	-	-	-	-	-	-	-	-	-	-	-	-	-	-	-	-	-	-	-	-	-	-	-	-	-	-	-	-
442. (430 . 429)	-	-	-	-	-	-	-	-	-	-	-	-	-	-	-	P	S	L	P	P	-	-	P	A	V	D	D	L	L	L	S	P	-	D	A	A	N	W	L	E	-	-	-	S	Q	D	E	A	S
443. (127 . 128)	-	-	-	-	-	-	-	-	-	-	-	-	-	-	-	-	-	-	-	-	-	-	-	-	-	-	-	-	-	-	-	-	-	-	-	S	N	W	Q	D	L	S	P	L	E	D	S	S	P
444. (357 . 119)	-	-	-	-	-	-	-	-	-	-	-	-	-	-	-	-	A	F	H	Q	E	A	A	S	S	M	D	Q	T	F	G	L	-	-	V	S	A	G	S	P	L	A	P	L	A	E	G	Y	P
445. (30 . 31)	-	-	-	-	-	-	-	P	L	-	-	-	-	Q	-	V	E	F	D	E	-	E	-	-	-	-	-	-	-	-	-	-	-	-	-	-	-	-	-	-	-	-	-	-	-	-	-	-	-
446. (129 . 130)	-	-	-	-	-	-	-	-	-	-	-	-	-	-	-	-	-	-	-	-	-	-	-	-	-	-	-	-	-	-	-	-	-	-	-	-	-	-	-	-	-	P	-	-	E	D	L	L	E
447. (373 . 19)	L	-	L	I	N	D	Q	L	L	-	-	-	-	A	-	E	G	F	D	E	-	N	L	F	-	-	-	-	-	-	-	-	-	-	-	-	-	-	-	-	-	-	-	-	-	-	-	-	-
448. (86 . 100)	-	-	-	-	-	-	-	-	-	-	-	-	-	-	-	P	S	Q	S	-	-	-	P	A	V	D	D	L	L	L	S	P	-	D	V	E	N	W	L	D	E	-	-	S	S	D	E	A	S
449. (397 . 35)	-	-	-	-	-	E	A	P	L	-	-	-	-	Q	-	G	E	F	D	E	-	S	L	F	-	-	-	-	-	-	-	-	-	-	-	-	-	-	-	-	-	-	-	-	-	-	-	V	V
450. (41 . 412)	-	-	-	-	-	E	E	Y	L	-	-	-	-	P	-	G	S	F	D	P	-	N	L	F	-	-	-	-	-	-	-	-	-	-	-	-	-	-	-	-	-	-	-	-	E	N	V	L	T
451. (444 . 118)	-	-	-	-	-	-	-	-	-	-	-	-	-	-	-	-	A	F	H	Q	E	A	A	S	S	M	D	Q	T	F	P	L	-	-	V	S	A	-	T	P	L	A	P	L	A	E	G	Y	P
452. (443 . 457)	-	-	-	-	-	-	-	-	-	-	-	-	-	-	-	-	-	-	-	-	-	-	-	-	-	-	-	-	-	-	-	-	-	-	-	-	-	-	-	-	-	S	-	-	E	D	S	S	P
453. (349 . 436)	L	S	A	S	S	M	S	P	D	S	Q	T	N	T	L	G	S	T	-	A	S	S	P	Y	-	-	-	-	-	-	-	-	-	-	-	-	-	-	-	-	-	-	-	-	N	D	T	S	-
454. (125 . 413)	-	-	-	-	-	-	-	-	-	-	-	-	-	-	-	G	S	A	D	P	-	S	L	L	L	P	Q	A	-	-	-	-	-	-	-	-	-	-	-	-	-	-	-	-	-	-	-	-	-
455. (416 . 12)	-	-	-	-	-	-	-	-	-	-	-	-	-	A	-	S	G	F	D	E	-	-	-	-	-	-	-	-	-	-	-	-	-	-	-	-	-	-	-	-	-	-	-	-	-	-	-	-	-
456. (439 . 448)	-	-	-	-	-	-	-	-	-	-	-	-	-	-	-	P	S	L	S	-	-	-	P	A	V	D	D	L	L	L	S	P	-	D	V	E	N	W	L	D	E	-	-	S	P	D	E	A	S
457. (131 . 446)	-	-	-	-	-	-	-	-	-	-	-	-	-	-	-	-	-	-	-	-	-	-	-	-	-	-	-	-	-	-	-	-	-	-	-	-	-	-	-	-	-	P	-	-	E	D	S	L	P
458. (455 . 424)	-	-	-	-	-	-	-	L	L	-	-	-	-	A	-	S	G	F	D	E	-	N	L	F	-	-	-	-	-	-	-	-	-	-	-	-	-	-	-	-	-	-	-	-	-	-	-	-	-
459. (27 . 411)	-	-	-	-	-	-	-	-	-	-	-	-	-	-	-	S	E	L	D	E	-	-	-	-	-	-	-	-	-	-	-	-	-	-	-	-	-	-	-	-	-	-	-	-	-	-	-	-	-
460. (551 . 324)	-	-	-	-	-	-	-	-	-	-	-	-	-	-	-	-	R	A	A	P	A	S	P	Y	T	P	-	E	-	-	-	-	-	-	-	-	-	-	-	-	-	-	-	-	H	A	A	S	-
461. (103 . 442)	-	-	-	-	-	-	-	-	-	-	-	-	-	-	-	S	S	L	P	P	-	S	P	S	V	D	D	L	L	L	S	P	-	D	S	A	N	W	L	E	-	-	-	S	E	D	E	A	S
462. (464 . 18)	-	-	-	-	-	-	-	-	-	-	-	-	-	S	-	S	T	F	D	E	-	-	-	-	-	-	-	-	-	-	-	-	-	-	-	-	-	-	-	-	-	-	-	-	-	-	-	-	-
463. (328 . 453)	L	S	A	S	S	M	S	P	A	S	S	T	N	T	L	S	S	T	-	N	S	S	P	Y	-	-	-	-	-	-	-	-	-	-	-	-	-	-	-	-	-	-	-	-	N	D	A	S	-
464. (466 . 465)	-	-	-	-	-	-	-	-	-	-	-	-	-	S	-	S	T	F	D	E	-	-	-	-	-	-	-	-	-	-	-	-	-	-	-	-	-	-	-	-	-	-	-	-	-	-	-	-	-
465. (359 . 384)	-	-	-	-	-	-	-	-	-	-	-	-	-	S	-	S	T	F	D	E	-	-	-	-	-	-	-	-	-	-	-	-	-	-	-	-	-	-	-	-	-	-	-	-	-	-	-	-	-
466. (458 . 479)	-	-	-	-	-	-	-	-	-	-	-	-	-	A	-	S	S	F	D	E	-	N	L	F	-	-	-	-	-	-	-	-	-	-	-	-	-	-	-	-	-	-	-	-	-	-	-	-	-
467. (471 . 301)	-	-	-	-	-	-	-	-	-	-	-	-	-	-	-	-	R	A	T	S	A	S	P	Y	S	S	-	E	-	-	-	-	-	-	-	-	-	-	-	-	-	-	-	-	N	T	S	S	S
468. (325 . 574)	-	-	-	-	-	-	-	-	-	-	-	-	-	-	-	-	R	A	A	P	A	S	P	Y	T	P	-	E	-	-	-	-	-	-	-	-	-	-	-	-	-	-	-	-	H	A	A	S	-
469. (467 . 302)	-	-	-	-	-	-	-	-	-	-	-	-	-	-	-	-	R	A	T	S	A	S	P	Y	S	S	-	E	-	-	-	-	-	-	-	-	-	-	-	-	-	-	-	-	N	T	S	S	S
470. (482 . 450)	-	-	-	-	-	E	E	Y	L	-	-	-	-	P	-	G	S	F	D	E	-	S	L	F	-	-	-	-	-	-	-	-	-	-	-	-	-	-	-	-	-	-	-	-	E	-	-	L	T
471. (299 . 300)	-	-	-	-	-	-	-	-	-	-	-	-	-	-	-	-	R	A	T	S	A	S	P	Y	S	S	-	E	-	-	-	-	-	-	-	-	-	-	-	-	-	-	-	-	N	T	S	S	S
472. (210 . 211)	N	-	-	-	-	-	-	-	-	-	-	-	-	-	-	-	G	S	T	S	T	S	P	Y	N	N	-	E	-	-	-	-	-	-	-	-	-	-	-	-	-	-	-	-	H	A	P	N	S
473. (212 . 472)	N	-	-	-	-	-	-	-	-	-	-	-	-	-	-	-	G	S	T	S	T	S	P	Y	N	N	-	E	-	-	-	-	-	-	-	-	-	-	-	-	-	-	-	-	H	A	P	N	S
474. (213 . 473)	N	-	-	-	-	-	-	-	-	-	-	-	-	-	-	-	G	S	T	S	T	S	P	Y	N	N	-	E	-	-	-	-	-	-	-	-	-	-	-	-	-	-	-	-	H	A	Q	N	S
475. (219 . 220)	G	-	-	-	-	-	-	-	-	-	-	-	-	-	-	-	G	S	T	S	T	S	P	Y	N	N	-	D	-	-	-	-	-	-	-	-	-	-	-	-	-	-	-	-	H	A	Q	N	N
476. (475 . 221)	G	-	-	-	-	-	-	-	-	-	-	-	-	-	-	-	G	S	T	S	T	S	P	Y	N	N	-	D	-	-	-	-	-	-	-	-	-	-	-	-	-	-	-	-	H	A	Q	N	N
477. (214 . 474)	N	-	-	-	-	-	-	-	-	-	-	-	-	-	-	-	G	S	T	S	T	S	P	Y	N	N	-	E	-	-	-	-	-	-	-	-	-	-	-	-	-	-	-	-	H	A	Q	N	S
478. (224 . 225)	G	-	-	-	-	-	-	-	-	-	-	-	-	-	-	-	G	S	T	S	T	S	P	Y	N	N	-	D	-	-	-	-	-	-	-	-	-	-	-	-	-	-	-	-	H	A	Q	N	N
479. (47 . 459)	-	-	-	-	-	-	-	-	-	-	-	-	-	-	-	S	E	L	D	E	-	N	L	F	-	-	-	-	-	-	-	-	-	-	-	-	-	-	-	-	-	-	-	-	-	-	-	-	-
480. (516 . 454)	-	-	-	-	-	-	-	-	-	-	-	-	-	-	-	S	S	L	D	P	-	S	L	S	V	P	Q	A	-	-	-	-	-	-	-	-	-	-	-	-	-	-	-	-	Q	D	G	G	S
481. (121 . 122)	-	-	-	-	-	-	-	-	-	-	-	-	-	-	-	S	A	F	D	P	-	L	S	S	T	P	S	V	-	-	-	-	-	-	-	-	-	-	-	-	-	-	-	-	Q	E	G	G	S
482. (441 . 46)	-	-	-	-	-	D	E	Y	L	-	-	-	-	P	-	G	S	F	D	E	-	S	L	F	-	-	-	-	-	-	-	-	-	-	-	-	-	-	-	-	-	-	-	-	-	-	-	-	-
483. (476 . 222)	G	-	-	-	-	-	-	-	-	-	-	-	-	-	-	-	G	S	T	S	T	S	P	Y	N	N	-	D	-	-	-	-	-	-	-	-	-	-	-	-	-	-	-	-	H	A	Q	N	N
484. (498 . 48)	-	-	-	-	-	D	S	N	L	-	-	-	-	S	-	S	S	F	D	E	-	S	L	F	S	E	-	L	-	-	-	-	-	-	-	-	-	-	-	-	-	-	-	-	E	A	D	V	A
485. (310 . 311)	-	-	-	-	-	-	-	-	-	-	-	-	-	-	-	-	R	A	T	S	T	S	P	Y	S	S	-	E	-	-	-	-	-	-	-	-	-	-	-	-	-	-	-	-	N	A	S	S	S
486. (307 . 485)	-	-	-	-	-	-	-	-	-	-	-	-	-	-	-	-	R	A	T	S	T	S	P	Y	S	S	-	E	-	-	-	-	-	-	-	-	-	-	-	-	-	-	-	-	N	A	S	S	S
487. (306 . 488)	-	-	-	-	-	-	-	-	-	-	-	-	-	-	-	-	R	A	T	S	T	S	P	Y	S	S	-	E	-	-	-	-	-	-	-	-	-	-	-	-	-	-	-	-	N	A	S	S	S
488. (308 . 486)	-	-	-	-	-	-	-	-	-	-	-	-	-	-	-	-	R	A	T	S	T	S	P	Y	S	S	-	E	-	-	-	-	-	-	-	-	-	-	-	-	-	-	-	-	N	A	S	S	S
489. (309 . 487)	-	-	-	-	-	-	-	-	-	-	-	-	-	-	-	-	R	A	T	S	T	S	P	Y	S	S	-	E	-	-	-	-	-	-	-	-	-	-	-	-	-	-	-	-	N	A	S	S	S
490. (316 . 317)	-	-	-	-	-	-	-	-	-	-	-	-	-	-	-	-	R	A	T	S	A	S	P	Y	S	S	-	E	-	-	-	-	-	-	-	-	-	-	-	-	-	-	-	-	N	A	S	S	S
491. (469 . 303)	-	-	-	-	-	-	-	-	-	-	-	-	-	-	-	-	R	A	T	S	A	S	P	Y	S	S	-	E	-	-	-	-	-	-	-	-	-	-	-	-	-	-	-	-	N	T	S	S	S
492. (513 . 536)	-	-	-	-	-	-	-	-	-	-	-	-	-	-	-	-	R	A	A	S	A	S	P	Y	T	P	-	E	-	-	-	-	-	-	-	-	-	-	-	-	-	-	-	-	H	A	A	S	-
493. (355 . 427)	L	S	A	Q	S	L	P	T	T	S	S	S	N	T	S	Q	V	T	S	S	T	S	P	N	T	G	D	A	-	-	-	-	-	-	-	-	-	-	-	-	-	-	-	-	T	Q	S	S	P
494. (215 . 216)	N	-	-	-	-	-	-	-	-	-	-	-	-	-	-	-	G	S	T	S	T	S	P	Y	N	N	-	E	-	-	-	-	-	-	-	-	-	-	-	-	-	-	-	-	H	A	Q	N	S
495. (494 . 477)	N	-	-	-	-	-	-	-	-	-	-	-	-	-	-	-	G	S	T	S	T	S	P	Y	N	N	-	E	-	-	-	-	-	-	-	-	-	-	-	-	-	-	-	-	H	A	Q	N	S
496. (478 . 223)	G	-	-	-	-	-	-	-	-	-	-	-	-	-	-	-	G	S	T	S	T	S	P	Y	N	N	-	D	-	-	-	-	-	-	-	-	-	-	-	-	-	-	-	-	H	A	Q	N	N
497. (49 . 510)	-	-	-	-	-	T	S	T	V	-	-	-	-	S	-	S	S	F	D	A	-	S	L	F	S	D	-	L	-	-	-	-	-	-	-	-	-	-	-	-	-	-	-	-	E	A	G	V	S
498. (462 . 28)	-	-	-	-	-	-	-	-	-	-	-	-	-	S	-	S	S	F	D	E	-	-	-	-	-	-	-	-	-	-	-	-	-	-	-	-	-	-	-	-	-	-	-	-	-	-	-	-	-
499. (507 . 481)	-	-	-	-	-	-	-	-	-	-	-	-	-	-	-	S	S	F	D	P	-	L	P	S	T	P	S	V	-	-	-	-	-	-	-	-	-	-	-	-	-	-	-	-	Q	E	G	G	S
500. (483 . 505)	G	-	-	-	-	-	-	-	-	-	-	-	-	-	-	-	G	S	T	S	T	S	P	Y	N	N	-	D	-	-	-	-	-	-	-	-	-	-	-	-	-	-	-	-	H	A	Q	N	N
501. (36 . 514)	-	-	-	-	-	D	S	T	L	-	-	-	-	S	-	S	S	F	D	E	-	S	L	F	S	E	-	-	-	-	-	-	-	-	-	-	-	-	-	-	-	-	-	-	E	A	D	V	S
502. (404 . 44)	-	-	-	-	-	-	-	-	-	-	-	-	-	S	-	S	S	L	D	A	-	S	L	F	S	D	Y	L	-	-	-	-	-	-	-	-	-	-	-	-	-	-	-	-	E	A	D	V	S
503. (480 . 452)	-	-	-	-	-	-	-	-	-	-	-	-	-	-	-	S	S	L	D	P	-	S	L	S	V	P	Q	L	-	-	-	-	-	-	-	-	-	-	-	-	-	-	-	-	E	D	G	A	S
504. (45 . 470)	-	-	-	-	-	D	S	Y	L	-	-	-	-	P	-	G	S	F	D	E	-	S	L	F	E	E	-	-	-	-	-	-	-	-	-	-	-	-	-	-	-	-	-	-	E	-	-	V	T
505. (217 . 218)	G	-	-	-	-	-	-	-	-	-	-	-	-	-	-	-	G	S	T	S	T	S	P	Y	N	N	-	D	-	-	-	-	-	-	-	-	-	-	-	-	-	-	-	-	H	A	Q	N	N
506. (496 . 511)	G	-	-	-	-	-	-	-	-	-	-	-	-	-	-	-	G	S	T	S	T	S	P	Y	N	N	-	D	-	-	-	-	-	-	-	-	-	-	-	-	-	-	-	-	H	A	Q	N	N
507. (451 . 120)	-	-	-	-	-	-	-	-	-	-	-	-	-	-	-	S	S	F	N	P	D	L	P	S	A	M	S	Q	-	-	-	-	-	-	-	-	-	-	-	-	-	-	-	-	Q	E	G	S	S
508. (503 . 461)	-	-	-	-	-	-	-	-	-	-	-	-	-	-	-	S	S	L	D	P	-	S	L	S	V	D	S	L	-	-	-	-	-	-	-	-	-	-	-	-	-	-	-	-	E	D	G	A	S
509. (602 . 493)	L	S	A	L	S	T	S	T	A	S	S	S	N	T	P	S	S	A	S	S	T	S	P	Y	S	A	A	G	-	-	-	-	-	-	-	-	-	-	-	-	-	-	-	-	T	T	S	S	P
510. (502 . 508)	-	-	-	-	-	-	-	-	-	-	-	-	-	S	-	S	S	L	D	A	-	S	L	F	S	D	S	L	-	-	-	-	-	-	-	-	-	-	-	-	-	-	-	-	E	A	G	V	S
511. (500 . 512)	G	-	-	-	-	-	-	-	-	-	-	-	-	-	-	-	G	S	T	S	T	S	P	Y	N	N	-	D	-	-	-	-	-	-	-	-	-	-	-	-	-	-	-	-	H	A	Q	N	N
512. (226 . 495)	G	-	-	-	-	-	-	-	-	-	-	-	-	-	-	-	G	S	T	S	T	S	P	Y	N	N	-	D	-	-	-	-	-	-	-	-	-	-	-	-	-	-	-	-	H	A	Q	N	N
513. (266 . 321)	-	-	-	-	-	-	-	-	-	-	-	-	-	-	-	-	R	A	A	S	A	S	P	Y	T	P	-	E	-	-	-	-	-	-	-	-	-	-	-	-	-	-	-	-	H	A	A	S	-
514. (449 . 504)	-	-	-	-	-	D	S	S	L	-	-	-	-	P	-	G	S	F	D	E	-	S	L	F	E	E	-	-	-	-	-	-	-	-	-	-	-	-	-	-	-	-	-	-	E	-	-	V	A
515. (509 . 346)	L	S	A	L	S	T	S	T	A	S	S	S	N	T	P	S	S	A	S	N	T	S	P	Y	S	A	P	G	-	-	-	-	-	-	-	-	-	-	-	-	-	-	-	-	T	T	S	S	P
516. (499 . 126)	-	-	-	-	-	-	-	-	-	-	-	-	-	-	-	S	S	L	D	P	-	F	L	S	V	P	L	A	-	-	-	-	-	-	-	-	-	-	-	-	-	-	-	-	Q	D	G	G	S
517. (491 . 304)	-	-	-	-	-	-	-	-	-	-	-	-	-	-	-	-	R	A	T	S	A	S	P	Y	S	S	-	E	-	-	-	-	-	-	-	-	-	-	-	-	-	-	-	-	N	T	S	S	S
518. (319 . 320)	Q	-	-	-	-	-	-	-	-	-	-	-	-	-	-	-	R	A	A	S	T	S	P	Y	S	S	G	E	-	-	-	-	-	-	-	-	-	-	-	-	-	-	-	-	N	T	S	A	-
519. (540 . 489)	-	-	-	-	-	-	-	-	-	-	-	-	-	-	-	-	R	A	T	S	A	S	P	Y	S	S	-	E	-	-	-	-	-	-	-	-	-	-	-	-	-	-	-	-	N	A	S	S	S
520. (265 . 492)	-	-	-	-	-	-	-	-	-	-	-	-	-	-	-	-	R	A	A	S	A	S	P	Y	T	P	-	E	-	-	-	-	-	-	-	-	-	-	-	-	-	-	-	-	H	A	A	S	-
521. (263 . 264)	-	-	-	-	-	-	-	-	-	-	-	-	-	-	-	-	R	A	A	S	A	S	P	Y	T	P	-	E	-	-	-	-	-	-	-	-	-	-	-	-	-	-	-	-	H	A	A	S	-
522. (274 . 275)	-	-	-	-	-	-	-	-	-	-	-	-	-	-	-	-	R	A	A	P	A	S	P	Y	T	P	-	E	-	-	-	-	-	-	-	-	-	-	-	-	-	-	-	-	H	A	A	S	-
523. (281 . 282)	-	-	-	-	-	-	-	-	-	-	-	-	-	-	-	-	R	A	A	P	G	S	P	Y	A	P	-	E	-	-	-	-	-	-	-	-	-	-	-	-	-	-	-	-	H	A	A	S	A
524. (532 . 521)	-	-	-	-	-	-	-	-	-	-	-	-	-	-	-	-	R	A	A	S	A	S	P	Y	T	P	-	E	-	-	-	-	-	-	-	-	-	-	-	-	-	-	-	-	H	A	A	S	-
525. (577 . 565)	-	-	-	-	-	-	-	-	-	-	-	-	-	-	-	-	R	A	A	P	A	S	P	Y	T	P	-	E	-	-	-	-	-	-	-	-	-	-	-	-	-	-	-	-	H	A	A	S	-
526. (314 . 315)	-	-	-	-	-	-	-	-	-	-	-	-	-	-	-	-	R	A	T	S	A	S	P	Y	S	S	-	E	-	-	-	-	-	-	-	-	-	-	-	-	-	-	-	-	N	A	S	S	S
527. (519 . 530)	-	-	-	-	-	-	-	-	-	-	-	-	-	-	-	-	R	A	T	S	A	S	P	Y	S	S	-	E	-	-	-	-	-	-	-	-	-	-	-	-	-	-	-	-	N	A	S	S	S
528. (524 . 520)	-	-	-	-	-	-	-	-	-	-	-	-	-	-	-	-	R	A	A	S	A	S	P	Y	T	P	-	E	-	-	-	-	-	-	-	-	-	-	-	-	-	-	-	-	H	A	A	S	-
529. (291 . 542)	-	-	-	-	-	-	-	-	-	-	-	-	-	-	-	-	R	A	A	S	T	S	P	Y	S	S	-	E	-	-	-	-	-	-	-	-	-	-	-	-	-	-	-	-	T	T	S	N	-
530. (313 . 541)	-	-	-	-	-	-	-	-	-	-	-	-	-	-	-	-	R	A	T	S	A	S	P	Y	S	S	-	E	-	-	-	-	-	-	-	-	-	-	-	-	-	-	-	-	N	A	S	S	S
531. (286 . 287)	-	-	-	-	-	-	-	-	-	-	-	-	-	-	-	-	R	A	A	P	A	S	P	Y	T	P	-	E	-	-	-	-	-	-	-	-	-	-	-	-	-	-	-	-	H	A	A	S	-
532. (534 . 267)	-	-	-	-	-	-	-	-	-	-	-	-	-	-	-	-	R	A	A	S	A	S	P	Y	T	P	-	E	-	-	-	-	-	-	-	-	-	-	-	-	-	-	-	-	H	A	A	S	-
533. (284 . 539)	-	-	-	-	-	-	-	-	-	-	-	-	-	-	-	-	R	A	A	S	A	S	P	Y	T	P	-	E	-	-	-	-	-	-	-	-	-	-	-	-	-	-	-	-	H	A	A	S	-
534. (268 . 270)	-	-	-	-	-	-	-	-	-	-	-	-	-	-	-	-	R	A	A	S	A	S	P	Y	T	P	-	E	-	-	-	-	-	-	-	-	-	-	-	-	-	-	-	-	H	A	A	S	-
535. (305 . 526)	-	-	-	-	-	-	-	-	-	-	-	-	-	-	-	-	R	A	T	S	A	S	P	Y	S	S	-	E	-	-	-	-	-	-	-	-	-	-	-	-	-	-	-	-	N	A	S	S	S
536. (269 . 323)	-	-	-	-	-	-	-	-	-	-	-	-	-	-	-	-	R	A	A	S	A	S	P	Y	T	P	-	E	-	-	-	-	-	-	-	-	-	-	-	-	-	-	-	-	H	A	A	S	-
537. (484 . 501)	-	-	-	-	-	D	S	T	L	-	-	-	-	S	-	S	S	F	D	E	-	S	L	F	S	E	-	L	-	-	-	-	-	-	-	-	-	-	-	-	-	-	-	-	E	A	D	V	A
538. (515 . 463)	L	S	A	S	S	T	S	P	A	S	S	S	N	T	L	S	S	T	S	N	S	S	P	Y	S	A	-	-	-	-	-	-	-	-	-	-	-	-	-	-	-	-	-	-	N	D	S	S	P
539. (283 . 288)	-	-	-	-	-	-	-	-	-	-	-	-	-	-	-	-	R	A	A	S	A	S	P	Y	T	P	-	E	-	-	-	-	-	-	-	-	-	-	-	-	-	-	-	-	H	A	A	S	-
540. (517 . 312)	-	-	-	-	-	-	-	-	-	-	-	-	-	-	-	-	R	A	T	S	A	S	P	Y	S	S	-	E	-	-	-	-	-	-	-	-	-	-	-	-	-	-	-	-	N	A	S	S	S
541. (490 . 535)	-	-	-	-	-	-	-	-	-	-	-	-	-	-	-	-	R	A	T	S	A	S	P	Y	S	S	-	E	-	-	-	-	-	-	-	-	-	-	-	-	-	-	-	-	N	A	S	S	S
542. (290 . 293)	-	-	-	-	-	-	-	-	-	-	-	-	-	-	-	-	R	A	A	S	T	S	P	Y	S	S	-	E	-	-	-	-	-	-	-	-	-	-	-	-	-	-	-	-	T	T	S	N	-
543. (545 . 278)	-	-	-	-	-	-	-	-	-	-	-	-	-	-	-	-	R	A	A	S	A	S	P	Y	T	P	-	E	-	-	-	-	-	-	-	-	-	-	-	-	-	-	-	-	H	A	A	S	-
544. (272 . 273)	-	-	-	-	-	-	-	-	-	-	-	-	-	-	-	-	R	A	A	P	A	S	P	Y	T	P	-	E	-	-	-	-	-	-	-	-	-	-	-	-	-	-	-	-	H	A	A	S	-
545. (593 . 277)	-	-	-	-	-	-	-	-	-	-	-	-	-	-	-	-	R	A	A	S	A	S	P	Y	T	P	-	E	-	-	-	-	-	-	-	-	-	-	-	-	-	-	-	-	H	A	A	S	-
546. (241 . 242)	-	-	-	-	-	-	-	-	-	-	-	-	-	-	-	-	R	A	A	S	T	S	P	Y	S	S	-	E	-	-	-	-	-	-	-	-	-	-	-	-	-	-	-	-	H	T	S	N	-
547. (246 . 247)	-	-	-	-	-	-	-	-	-	-	-	-	-	-	-	-	R	A	A	S	T	S	P	Y	S	S	-	E	-	-	-	-	-	-	-	-	-	-	-	-	-	-	-	-	H	T	S	N	-
548. (230 . 231)	-	-	-	-	-	-	-	-	-	-	-	-	-	-	-	-	R	A	A	S	T	S	P	Y	S	S	-	E	-	-	-	-	-	-	-	-	-	-	-	-	-	-	-	-	H	T	S	N	-
549. (547 . 245)	-	-	-	-	-	-	-	-	-	-	-	-	-	-	-	-	R	A	A	S	T	S	P	Y	S	S	-	E	-	-	-	-	-	-	-	-	-	-	-	-	-	-	-	-	H	T	S	N	-
550. (240 . 295)	-	-	-	-	-	-	-	-	-	-	-	-	-	-	-	-	R	A	A	S	T	S	P	Y	S	S	-	E	-	-	-	-	-	-	-	-	-	-	-	-	-	-	-	-	H	T	S	N	-
551. (531 . 322)	-	-	-	-	-	-	-	-	-	-	-	-	-	-	-	-	R	A	A	P	A	S	P	Y	T	P	-	E	-	-	-	-	-	-	-	-	-	-	-	-	-	-	-	-	H	A	A	S	-
552. (543 . 280)	-	-	-	-	-	-	-	-	-	-	-	-	-	-	-	-	R	A	A	S	A	S	P	Y	T	P	-	E	-	-	-	-	-	-	-	-	-	-	-	-	-	-	-	-	H	A	A	S	-
553. (560 . 244)	-	-	-	-	-	-	-	-	-	-	-	-	-	-	-	-	R	A	A	S	T	S	P	Y	S	S	-	E	-	-	-	-	-	-	-	-	-	-	-	-	-	-	-	-	H	T	S	N	-
554. (254 . 255)	-	-	-	-	-	-	-	-	-	-	-	-	-	-	-	-	R	A	A	S	T	S	P	Y	S	S	-	E	-	-	-	-	-	-	-	-	-	-	-	-	-	-	-	-	H	T	S	N	-
555. (232 . 575)	-	-	-	-	-	-	-	-	-	-	-	-	-	-	-	-	R	A	A	S	T	S	P	Y	S	S	-	E	-	-	-	-	-	-	-	-	-	-	-	-	-	-	-	-	H	T	S	N	-
556. (553 . 550)	-	-	-	-	-	-	-	-	-	-	-	-	-	-	-	-	R	A	A	S	T	S	P	Y	S	S	-	E	-	-	-	-	-	-	-	-	-	-	-	-	-	-	-	-	H	T	S	N	-
557. (239 . 554)	-	-	-	-	-	-	-	-	-	-	-	-	-	-	-	-	R	A	A	S	T	S	P	Y	S	S	-	E	-	-	-	-	-	-	-	-	-	-	-	-	-	-	-	-	H	T	S	N	-
558. (549 . 243)	-	-	-	-	-	-	-	-	-	-	-	-	-	-	-	-	R	A	A	S	T	S	P	Y	S	S	-	E	-	-	-	-	-	-	-	-	-	-	-	-	-	-	-	-	H	T	S	N	-
559. (234 . 236)	-	-	-	-	-	-	-	-	-	-	-	-	-	-	-	-	R	A	A	S	T	S	P	Y	S	S	-	E	-	-	-	-	-	-	-	-	-	-	-	-	-	-	-	-	H	T	S	N	-
560. (558 . 546)	-	-	-	-	-	-	-	-	-	-	-	-	-	-	-	-	R	A	A	S	T	S	P	Y	S	S	-	E	-	-	-	-	-	-	-	-	-	-	-	-	-	-	-	-	H	T	S	N	-
561. (571 . 548)	-	-	-	-	-	-	-	-	-	-	-	-	-	-	-	-	R	A	A	S	T	S	P	Y	S	S	-	E	-	-	-	-	-	-	-	-	-	-	-	-	-	-	-	-	H	T	S	N	-
562. (563 . 566)	-	-	-	-	-	-	-	-	-	-	-	-	-	-	-	-	R	A	A	S	T	S	P	Y	S	S	-	E	-	-	-	-	-	-	-	-	-	-	-	-	-	-	-	-	H	T	S	N	-
563. (559 . 235)	-	-	-	-	-	-	-	-	-	-	-	-	-	-	-	-	R	A	A	S	T	S	P	Y	S	S	-	E	-	-	-	-	-	-	-	-	-	-	-	-	-	-	-	-	H	T	S	N	-
564. (237 . 248)	-	-	-	-	-	-	-	-	-	-	-	-	-	-	-	-	R	A	A	S	T	S	P	Y	S	S	-	E	-	-	-	-	-	-	-	-	-	-	-	-	-	-	-	-	H	T	S	N	-
565. (271 . 528)	-	-	-	-	-	-	-	-	-	-	-	-	-	-	-	-	R	A	A	P	A	S	P	Y	T	P	-	E	-	-	-	-	-	-	-	-	-	-	-	-	-	-	-	-	H	A	A	S	-
566. (587 . 578)	-	-	-	-	-	-	-	-	-	-	-	-	-	-	-	-	R	A	A	S	T	S	P	Y	S	S	-	E	-	-	-	-	-	-	-	-	-	-	-	-	-	-	-	-	H	T	S	N	-
567. (544 . 522)	-	-	-	-	-	-	-	-	-	-	-	-	-	-	-	-	R	A	A	P	A	S	P	Y	T	P	-	E	-	-	-	-	-	-	-	-	-	-	-	-	-	-	-	-	H	A	A	S	-
568. (569 . 562)	-	-	-	-	-	-	-	-	-	-	-	-	-	-	-	-	R	A	A	S	T	S	P	Y	S	S	-	E	-	-	-	-	-	-	-	-	-	-	-	-	-	-	-	-	H	T	S	N	-
569. (561 . 564)	-	-	-	-	-	-	-	-	-	-	-	-	-	-	-	-	R	A	A	S	T	S	P	Y	S	S	-	E	-	-	-	-	-	-	-	-	-	-	-	-	-	-	-	-	H	T	S	N	-
570. (523 . 533)	-	-	-	-	-	-	-	-	-	-	-	-	-	-	-	-	R	A	A	S	A	S	P	Y	T	P	-	E	-	-	-	-	-	-	-	-	-	-	-	-	-	-	-	-	H	A	A	S	-
571. (556 . 557)	-	-	-	-	-	-	-	-	-	-	-	-	-	-	-	-	R	A	A	S	T	S	P	Y	S	S	-	E	-	-	-	-	-	-	-	-	-	-	-	-	-	-	-	-	H	T	S	N	-
572. (568 . 238)	-	-	-	-	-	-	-	-	-	-	-	-	-	-	-	-	R	A	A	S	T	S	P	Y	S	S	-	E	-	-	-	-	-	-	-	-	-	-	-	-	-	-	-	-	H	T	S	N	-
573. (576 . 579)	-	-	-	-	-	-	-	-	-	-	-	-	-	-	-	-	R	A	A	S	A	S	P	Y	T	P	-	E	-	-	-	-	-	-	-	-	-	-	-	-	-	-	-	-	H	A	A	S	-
574. (460 . 525)	-	-	-	-	-	-	-	-	-	-	-	-	-	-	-	-	R	A	A	P	A	S	P	Y	T	P	-	E	-	-	-	-	-	-	-	-	-	-	-	-	-	-	-	-	H	A	A	S	-
575. (233 . 251)	-	-	-	-	-	-	-	-	-	-	-	-	-	-	-	-	R	A	A	S	T	S	P	Y	S	S	-	E	-	-	-	-	-	-	-	-	-	-	-	-	-	-	-	-	H	T	S	N	-
576. (552 . 570)	-	-	-	-	-	-	-	-	-	-	-	-	-	-	-	-	R	A	A	S	A	S	P	Y	T	P	-	E	-	-	-	-	-	-	-	-	-	-	-	-	-	-	-	-	H	A	A	S	-
577. (567 . 276)	-	-	-	-	-	-	-	-	-	-	-	-	-	-	-	-	R	A	A	P	A	S	P	Y	T	P	-	E	-	-	-	-	-	-	-	-	-	-	-	-	-	-	-	-	H	A	A	S	-
578. (584 . 555)	-	-	-	-	-	-	-	-	-	-	-	-	-	-	-	-	R	A	A	S	T	S	P	Y	S	S	-	E	-	-	-	-	-	-	-	-	-	-	-	-	-	-	-	-	H	T	S	N	-
579. (285 . 581)	-	-	-	-	-	-	-	-	-	-	-	-	-	-	-	-	R	A	A	S	A	S	P	Y	T	P	-	E	-	-	-	-	-	-	-	-	-	-	-	-	-	-	-	-	H	A	A	S	-
580. (572 . 253)	-	-	-	-	-	-	-	-	-	-	-	-	-	-	-	-	R	A	A	S	T	S	P	Y	S	S	-	E	-	-	-	-	-	-	-	-	-	-	-	-	-	-	-	-	H	T	S	N	-
581. (289 . 468)	-	-	-	-	-	-	-	-	-	-	-	-	-	-	-	-	R	A	A	P	A	S	P	Y	T	P	-	E	-	-	-	-	-	-	-	-	-	-	-	-	-	-	-	-	H	A	A	S	-
582. (262 . 573)	-	-	-	-	-	-	-	-	-	-	-	-	-	-	-	-	R	A	A	S	A	S	P	Y	T	P	-	E	-	-	-	-	-	-	-	-	-	-	-	-	-	-	-	-	H	A	A	S	-
583. (580 . 252)	-	-	-	-	-	-	-	-	-	-	-	-	-	-	-	-	R	A	A	S	T	S	P	Y	S	S	-	E	-	-	-	-	-	-	-	-	-	-	-	-	-	-	-	-	H	T	S	N	-
584. (249 . 258)	-	-	-	-	-	-	-	-	-	-	-	-	-	-	-	-	R	A	A	S	T	S	P	Y	S	S	-	E	-	-	-	-	-	-	-	-	-	-	-	-	-	-	-	-	H	T	S	N	-
585. (261 . 582)	-	-	-	-	-	-	-	-	-	-	-	-	-	-	-	-	R	A	A	S	T	S	P	Y	N	P	-	E	-	-	-	-	-	-	-	-	-	-	-	-	-	-	-	-	H	S	A	S	-
586. (292 . 529)	-	-	-	-	-	-	-	-	-	-	-	-	-	-	-	-	R	A	A	S	T	S	P	Y	S	S	-	E	-	-	-	-	-	-	-	-	-	-	-	-	-	-	-	-	T	T	S	N	-
587. (250 . 256)	-	-	-	-	-	-	-	-	-	-	-	-	-	-	-	-	R	A	A	S	T	S	P	Y	S	S	-	E	-	-	-	-	-	-	-	-	-	-	-	-	-	-	-	-	H	T	S	N	-
588. (527 . 318)	-	-	-	-	-	-	-	-	-	-	-	-	-	-	-	-	R	A	T	S	A	S	P	Y	S	S	-	E	-	-	-	-	-	-	-	-	-	-	-	-	-	-	-	-	N	A	S	S	S
589. (588 . 518)	-	-	-	-	-	-	-	-	-	-	-	-	-	-	-	-	R	A	A	S	T	S	P	Y	S	S	-	E	-	-	-	-	-	-	-	-	-	-	-	-	-	-	-	-	N	T	S	S	-
590. (583 . 257)	-	-	-	-	-	-	-	-	-	-	-	-	-	-	-	-	R	A	A	S	T	S	P	Y	N	S	-	E	-	-	-	-	-	-	-	-	-	-	-	-	-	-	-	-	H	T	S	N	-
591. (600 . 594)	-	-	-	-	-	-	-	-	-	-	-	-	-	-	-	-	R	A	A	S	T	S	P	Y	N	S	-	E	-	-	-	-	-	-	-	-	-	-	-	-	-	-	-	-	H	T	S	N	-
592. (259 . 598)	-	-	-	-	-	-	-	-	-	-	-	-	-	-	-	-	R	A	A	S	T	S	P	Y	N	S	-	E	-	-	-	-	-	-	-	-	-	-	-	-	-	-	-	-	H	T	S	N	-
593. (279 . 297)	-	-	-	-	-	-	-	-	-	-	-	-	-	-	-	-	R	A	A	S	A	S	P	Y	T	P	-	E	-	-	-	-	-	-	-	-	-	-	-	-	-	-	-	-	H	A	A	S	-
594. (260 . 592)	-	-	-	-	-	-	-	-	-	-	-	-	-	-	-	-	R	A	A	S	T	S	P	Y	N	S	-	E	-	-	-	-	-	-	-	-	-	-	-	-	-	-	-	-	H	T	S	N	-
595. (296 . 586)	-	-	-	-	-	-	-	-	-	-	-	-	-	-	-	-	R	A	A	S	T	S	P	Y	S	S	-	E	-	-	-	-	-	-	-	-	-	-	-	-	-	-	-	-	N	T	S	N	-
596. (589 . 595)	-	-	-	-	-	-	-	-	-	-	-	-	-	-	-	-	R	A	A	S	T	S	P	Y	S	S	-	E	-	-	-	-	-	-	-	-	-	-	-	-	-	-	-	-	N	T	S	N	-
597. (298 . 591)	-	-	-	-	-	-	-	-	-	-	-	-	-	-	-	-	R	A	S	S	T	S	P	Y	N	S	-	E	-	-	-	-	-	-	-	-	-	-	-	-	-	-	-	-	H	T	S	N	-
598. (590 . 585)	-	-	-	-	-	-	-	-	-	-	-	-	-	-	-	-	R	A	A	S	T	S	P	Y	N	S	-	E	-	-	-	-	-	-	-	-	-	-	-	-	-	-	-	-	H	T	S	N	-
599. (537 . 497)	-	-	-	-	-	T	S	T	L	-	-	-	-	S	-	S	S	F	D	E	-	S	L	F	S	D	-	L	-	-	-	-	-	-	-	-	-	-	-	-	-	-	-	-	E	A	D	V	S
600. (596 . 294)	-	-	-	-	-	-	-	-	-	-	-	-	-	-	-	-	R	A	A	S	T	S	P	Y	S	S	-	E	-	-	-	-	-	-	-	-	-	-	-	-	-	-	-	-	H	T	S	N	-
601. (50 . 599)	-	-	-	-	-	T	S	T	L	-	-	-	-	S	-	S	S	A	D	E	T	S	P	F	S	N	A	D	-	-	-	-	-	-	-	-	-	-	-	-	-	-	-	-	E	T	S	G	S
602. (603 . 601)	-	-	-	-	-	-	-	-	-	-	-	-	-	-	-	S	S	A	S	S	T	S	P	Y	S	N	A	E	-	-	-	-	-	-	-	-	-	-	-	-	-	-	-	-	H	T	S	S	S
603. (605 . 597)	-	-	-	-	-	-	-	-	-	-	-	-	-	-	-	-	R	A	S	S	T	S	P	Y	N	N	-	E	-	-	-	-	-	-	-	-	-	-	-	-	-	-	-	-	H	T	S	N	S
604. (227 . 506)	G	-	-	-	-	-	-	-	-	-	-	-	-	-	-	-	G	S	S	S	T	S	P	Y	N	N	-	E	-	-	-	-	-	-	-	-	-	-	-	-	-	-	-	-	H	A	Q	N	N
605. (606 . 228)	-	-	-	-	-	-	-	-	-	-	-	-	-	-	-	-	G	S	S	S	T	S	P	Y	N	N	-	E	-	-	-	-	-	-	-	-	-	-	-	-	-	-	-	-	H	T	S	N	N
606. (607 . 604)	-	-	-	-	-	-	-	-	-	-	-	-	-	-	-	-	G	S	S	S	T	S	P	Y	N	N	-	E	-	-	-	-	-	-	-	-	-	-	-	-	-	-	-	-	H	A	Q	N	N
607. (646 . 209)	-	-	-	-	-	-	-	-	-	-	-	-	-	-	-	-	G	S	S	S	T	S	P	Y	N	T	-	E	-	-	-	-	-	-	-	-	-	-	-	-	-	-	-	-	H	A	Q	N	S
608. (200 . 651)	-	-	-	-	-	-	-	-	-	-	-	-	-	-	-	-	G	S	S	S	T	S	P	Y	N	T	-	D	-	-	-	-	-	-	-	-	-	-	-	-	-	-	-	-	H	A	Q	N	S
609. (203 . 204)	-	-	-	-	-	-	-	-	-	-	-	-	-	-	-	-	G	S	S	S	T	S	P	Y	N	T	-	D	-	-	-	-	-	-	-	-	-	-	-	-	-	-	-	-	H	A	Q	N	S
610. (208 . 229)	-	-	-	-	-	-	-	-	-	-	-	-	-	-	-	-	G	S	S	S	T	S	P	Y	N	T	-	D	-	-	-	-	-	-	-	-	-	-	-	-	-	-	-	-	H	A	Q	N	S
611. (136 . 137)	-	-	-	-	-	-	-	-	-	-	-	-	-	-	-	-	G	S	S	S	T	S	P	Y	N	T	-	E	-	-	-	-	-	-	-	-	-	-	-	-	-	-	-	-	H	A	Q	N	S
612. (611 . 139)	-	-	-	-	-	-	-	-	-	-	-	-	-	-	-	-	G	S	S	S	T	S	P	Y	N	T	-	E	-	-	-	-	-	-	-	-	-	-	-	-	-	-	-	-	H	A	Q	N	S
613. (140 . 141)	-	-	-	-	-	-	-	-	-	-	-	-	-	-	-	-	G	S	S	S	T	S	P	Y	N	T	-	E	-	-	-	-	-	-	-	-	-	-	-	-	-	-	-	-	H	A	Q	N	S
614. (612 . 135)	-	-	-	-	-	-	-	-	-	-	-	-	-	-	-	-	G	S	S	S	T	S	P	Y	N	T	-	E	-	-	-	-	-	-	-	-	-	-	-	-	-	-	-	-	H	A	Q	N	S
615. (133 . 134)	-	-	-	-	-	-	-	-	-	-	-	-	-	-	-	-	G	S	S	S	T	S	P	Y	N	T	-	E	-	-	-	-	-	-	-	-	-	-	-	-	-	-	-	-	H	A	Q	N	S
616. (617 . 615)	-	-	-	-	-	-	-	-	-	-	-	-	-	-	-	-	G	S	S	S	T	S	P	Y	N	T	-	E	-	-	-	-	-	-	-	-	-	-	-	-	-	-	-	-	H	A	Q	N	S
617. (625 . 132)	-	-	-	-	-	-	-	-	-	-	-	-	-	-	-	-	G	S	S	S	T	S	P	Y	N	T	-	E	-	-	-	-	-	-	-	-	-	-	-	-	-	-	-	-	H	A	Q	N	S
618. (614 . 613)	-	-	-	-	-	-	-	-	-	-	-	-	-	-	-	-	G	S	S	S	T	S	P	Y	N	T	-	E	-	-	-	-	-	-	-	-	-	-	-	-	-	-	-	-	H	A	Q	N	S
619. (616 . 142)	-	-	-	-	-	-	-	-	-	-	-	-	-	-	-	-	G	S	S	S	T	S	P	Y	N	T	-	E	-	-	-	-	-	-	-	-	-	-	-	-	-	-	-	-	H	A	Q	N	S
620. (148 . 149)	-	-	-	-	-	-	-	-	-	-	-	-	-	-	-	-	G	S	S	S	T	S	P	Y	N	T	-	E	-	-	-	-	-	-	-	-	-	-	-	-	-	-	-	-	H	A	Q	N	S
621. (158 . 620)	-	-	-	-	-	-	-	-	-	-	-	-	-	-	-	-	G	S	S	S	T	S	P	Y	N	T	-	E	-	-	-	-	-	-	-	-	-	-	-	-	-	-	-	-	H	A	Q	N	S
622. (156 . 157)	-	-	-	-	-	-	-	-	-	-	-	-	-	-	-	-	G	S	S	S	T	S	P	Y	N	T	-	E	-	-	-	-	-	-	-	-	-	-	-	-	-	-	-	-	H	A	Q	N	S
623. (150 . 621)	-	-	-	-	-	-	-	-	-	-	-	-	-	-	-	-	G	S	S	S	T	S	P	Y	N	T	-	E	-	-	-	-	-	-	-	-	-	-	-	-	-	-	-	-	H	A	Q	N	S
624. (162 . 163)	-	-	-	-	-	-	-	-	-	-	-	-	-	-	-	-	G	S	S	S	T	S	P	Y	N	T	-	E	-	-	-	-	-	-	-	-	-	-	-	-	-	-	-	-	H	A	Q	N	S
625. (618 . 138)	-	-	-	-	-	-	-	-	-	-	-	-	-	-	-	-	G	S	S	S	T	S	P	Y	N	T	-	E	-	-	-	-	-	-	-	-	-	-	-	-	-	-	-	-	H	A	Q	N	S
626. (624 . 161)	-	-	-	-	-	-	-	-	-	-	-	-	-	-	-	-	G	S	S	S	T	S	P	Y	N	T	-	E	-	-	-	-	-	-	-	-	-	-	-	-	-	-	-	-	H	A	Q	N	S
627. (622 . 623)	-	-	-	-	-	-	-	-	-	-	-	-	-	-	-	-	G	S	S	S	T	S	P	Y	N	T	-	E	-	-	-	-	-	-	-	-	-	-	-	-	-	-	-	-	H	A	Q	N	S
628. (151 . 152)	-	-	-	-	-	-	-	-	-	-	-	-	-	-	-	-	G	S	S	S	T	S	P	Y	N	T	-	E	-	-	-	-	-	-	-	-	-	-	-	-	-	-	-	-	H	A	Q	N	S
[truncated: 5,536 more rows]
[truncated: 32 more columns]

## Sheet: ML sequences
		Summary of maximum likelihood sequences
Node
538	Bilateria				S	Q	E	T	F	N	H	L	W	N	T	L	N
602	1R (p53 p63 p73) Jawed vertebrates (gnathostomes)				S	Q	E	T	F	N	H	L	W	N	M	L	D
603	2R (p63 p73) Jawed vertebrates				S	Q	D	T	F	N	H	L	W	N	M	L	E
601	p53 Jawed vertebrates				S	Q	E	T	F	S	D	L	W	N	M	L	D
605	p63 Jawed vertebrates				S	Q	D	V	F	N	H	L	W	D	M	L	E
597	p73 Jawed vertebrates				E	G	H	T	F	E	H	L	W	S	T	L	E
606	p63 Fishes tetrapods				S	Q	D	V	F	N	H	L	W	D	M	L	E
591	p73 Fishes tetrapods				E	G	T	T	F	E	H	L	W	S	T	L	E
599	p53 Fishes tetrapods				S	Q	E	T	F	S	D	L	W	N	M	L	P
508	p53 Reptiles mammals				S	Q	E	T	F	S	D	L	W	N	L	L	P

## Sheet: Bilateria
Node 538
Res. no.	A	C	D	E	F	G	H	I	K	L	M	N	P	Q	R	S	T	V	W	Y	Res. no.		Bilaterian ancestor (deuterostomes versus protostomes)
15	0	0	0	0	0	0	0	0	0	0	0	0	0	0	0	0.99	0	0	0	0	15			15	16	17	18	19	20	21	22	23	24	25	26
16	0	0	0	0	0	0	0	0	0	0	0	0	0	1	0	0	0	0	0	0	16		ML	S	Q	E	T	F	N	H	L	W	N	T	L
17	0	0	0.04	0.95	0	0	0	0	0	0	0	0	0	0.01	0	0	0	0	0	0	17								0.67	0.38			0.84	0.29
18	0.02	0	0	0	0	0	0	0	0	0	0	0	0	0	0	0.05	0.92	0	0	0	18		AltAll	S	Q	E	T	F	D	F	L	W	K	S	L
19	0	0	0	0	1	0	0	0	0	0	0	0	0	0	0	0	0	0	0	0	19								0.27	0.18			0.12	0.28
20	0	0	0.27	0	0	0	0	0	0	0	0	0.67	0	0	0	0.05	0	0	0	0	20
21	0.01	0	0.02	0	0.18	0	0.38	0	0	0.11	0	0.04	0.01	0.03	0	0.07	0.01	0	0	0.13	21
22	0	0	0	0	0	0	0	0.02	0	0.97	0	0	0	0	0	0	0	0.01	0	0	22
23	0	0	0	0	0	0	0	0	0	0	0	0	0	0	0	0	0	0	1	0	23
24	0	0	0.01	0	0	0	0	0	0.12	0	0	0.84	0	0.01	0	0.01	0	0	0	0	24
25	0.03	0	0	0	0	0	0.01	0.01	0.01	0.08	0.06	0.01	0.03	0.17	0.01	0.28	0.29	0.01	0	0	25
26	0	0	0	0	0	0	0	0.01	0	0.96	0.02	0	0	0	0	0	0	0	0	0	26

## Sheet: 1R (Anc p53 p63 p73)
Node 602
Res. no.	A	C	D	E	F	G	H	I	K	L	M	N	P	Q	R	S	T	V	W	Y	Res. no.		1R whole genome duplication (anc gnathostome p53/p63/p73)
15	0	0	0	0	0	0	0	0	0	0	0	0.02	0	0	0	0.98	0	0	0	0	15			15	16	17	18	19	20	21	22	23	24	25	26
16	0	0	0	0	0	0	0	0	0	0	0	0	0	1	0	0	0	0	0	0	16		ML	S	Q	E	T	F	N	H	L	W	N	M	L
17	0	0	0.21	0.79	0	0	0	0	0	0	0	0	0	0	0	0	0	0	0	0	17					0.79			0.76	0.69				0.39
18	0.01	0	0	0	0	0	0	0	0	0	0	0	0	0	0	0.02	0.97	0	0	0	18		AltAll	S	Q	D	T	F	S	D	L	W	N	Q	L
19	0	0	0	0	1	0	0	0	0	0	0	0	0	0	0	0	0	0	0	0	19					0.21			0.12	0.2				0.25
20	0	0	0.07	0.03	0	0.01	0	0	0	0	0	0.76	0	0	0	0.12	0	0	0	0	20
21	0	0	0.2	0.01	0	0	0.69	0	0	0	0	0.05	0	0.05	0	0	0	0	0	0	21
22	0	0	0	0	0	0	0	0	0	1	0	0	0	0	0	0	0	0	0	0	22
23	0	0	0	0	0	0	0	0	0	0	0	0	0	0	0	0	0	0	1	0	23
24	0	0	0.02	0	0	0	0	0	0	0	0	0.97	0	0	0	0.01	0	0	0	0	24
25	0	0	0	0	0	0	0	0.01	0	0.13	0.39	0	0	0.25	0	0.06	0.14	0	0	0	25
26	0	0	0	0	0	0	0	0	0	1	0	0	0	0	0	0	0	0	0	0	26

## Sheet: 2R (Anc p63 p73)
					Node 603
Res. no.	A	C	D	E	F	G	H	I	K	L	M	N	P	Q	R	S	T	V	W	Y	Res. no.		2R whole genome duplication (anc gnathostome p63/p73)
15	0.01	0	0.01	0.01	0	0	0	0	0	0	0	0.09	0	0	0	0.87	0.01	0	0	0	15			15	16	17	18	19	20	21	22	23	24	25	26
16	0	0	0	0	0	0	0	0	0	0	0	0	0	0.99	0	0	0	0	0	0	16		ML	S	Q	D	T	F	N	H	L	W	N	M	L
17	0	0	0.68	0.28	0	0	0.01	0	0	0	0	0.02	0	0	0	0	0.01	0	0	0	17			0.87		0.68			0.82	0.81			0.77	0.43
18	0.02	0	0	0	0	0	0	0.01	0	0	0	0	0	0	0	0.01	0.94	0.02	0	0	18		AltAll	S	Q	E	T	F	N	H	L	W	D	T	L
19	0	0	0	0	1	0	0	0	0	0	0	0	0	0	0	0	0	0	0	0	19					0.28							0.14	0.19
20	0	0	0.08	0.05	0	0	0	0	0	0	0	0.82	0	0	0	0.04	0	0	0	0	20
21	0	0	0.03	0	0	0	0.81	0	0	0	0	0.06	0	0.09	0	0	0	0	0	0	21
22	0	0	0	0	0	0	0	0	0	1	0	0	0	0	0	0	0	0	0	0	22
23	0	0	0	0	0	0	0	0	0	0	0	0	0	0	0	0	0	0	1	0	23
24	0	0	0.14	0	0	0	0	0	0	0	0	0.77	0	0	0	0.09	0	0	0	0	24
25	0.01	0	0	0	0	0	0	0.01	0	0.18	0.43	0	0.01	0.08	0	0.08	0.19	0	0	0	25
26	0	0	0	0	0	0	0	0	0	1	0	0	0	0	0	0	0	0	0	0	26

## Sheet: Anc fishes vs tetrapods
Node 599
Res. no.	A	C	D	E	F	G	H	I	K	L	M	N	P	Q	R	S	T	V	W	Y	Res. no.		Fishes versus tetrapods
15	0	0	0	0	0	0	0	0	0	0	0	0	0	0	0	1	0	0	0	0	15			15	16	17	18	19	20	21	22	23	24	25	26
16	0	0	0	0	0	0	0	0	0	0	0	0	0	1	0	0	0	0	0	0	16		ML	S	Q	E	T	F	S	D	L	W	N	M	L
17	0	0	0	1	0	0	0	0	0	0	0	0	0	0	0	0	0	0	0	0	17						0.76		0.6					0.67
18	0	0	0	0	0	0	0	0	0	0	0	0	0	0	0	0.24	0.76	0	0	0	18		AltAll	S	Q	E	S	F	S	D	L	W	N	L	L
19	0	0	0	0	1	0	0	0	0	0	0	0	0	0	0	0	0	0	0	0	19						0.24							0.3
20	0.08	0	0.02	0.09	0	0.06	0	0	0	0	0	0.09	0	0.05	0	0.6	0.01	0	0	0	20
21	0	0	0.97	0.03	0	0	0	0	0	0	0	0	0	0	0	0	0	0	0	0	21
22	0	0	0	0	0	0	0	0	0	1	0	0	0	0	0	0	0	0	0	0	22
23	0	0	0	0	0	0	0	0	0	0	0	0	0	0	0	0	0	0	1	0	23
24	0	0	0	0	0	0	0	0	0	0	0	1	0	0	0	0	0	0	0	0	24
25	0	0	0	0	0	0	0	0	0	0.3	0.67	0	0	0.02	0	0.01	0	0	0	0	25
26	0	0	0	0	0	0	0	0.01	0	0.98	0	0	0	0	0	0	0	0.01	0	0	26
27	0.09	0	0.06	0.03	0	0	0	0.02	0	0.09	0.01	0.01	0.47	0.01	0	0.05	0.03	0.11	0	0	27

## Sheet: Anc reptiles mammals
Node 508
Res. no.	A	C	D	E	F	G	H	I	K	L	M	N	P	Q	R	S	T	V	W	Y	Res. no.		Reptiles/birds versus mammals
15	0	0	0	0	0	0	0	0	0	0	0	0	0	0	0	1	0	0	0	0	15			15	16	17	18	19	20	21	22	23	24	25	26
16	0	0	0	0	0	0	0	0	0	0	0	0	0	1	0	0	0	0	0	0	16		ML	S	Q	E	T	F	S	D	L	W	N	L	L
17	0	0	0	1	0	0	0	0	0	0	0	0	0	0	0	0	0	0	0	0	17													0.5
18	0	0	0	0	0	0	0	0	0	0	0	0	0	0	0	0.01	0.99	0	0	0	18		AltAll	S	Q	E	T	F	S	D	L	W	N	M	L
19	0	0	0	0	1	0	0	0	0	0	0	0	0	0	0	0	0	0	0	0	19													0.49
20	0	0	0	0	0	0	0	0	0	0	0	0	0	0	0	0.99	0	0	0	0	20
21	0	0	1	0	0	0	0	0	0	0	0	0	0	0	0	0	0	0	0	0	21
22	0	0	0	0	0	0	0	0	0	1	0	0	0	0	0	0	0	0	0	0	22
23	0	0	0	0	0	0	0	0	0	0	0	0	0	0	0	0	0	0	1	0	23
24	0	0	0	0	0	0	0	0	0.01	0	0	0.9	0	0	0	0.09	0	0	0	0	24
25	0	0	0	0	0	0	0	0	0	0.5	0.49	0	0	0	0	0	0	0	0	0	25
26	0	0	0	0	0	0	0	0	0	1	0	0	0	0	0	0	0	0	0	0	26
