# Supplementary material for: Evolution of affinity between p53 transactivation domain and MDM2 across the animal kingdom demonstrates high plasticity of motif‐mediated interactions
Source: Protein Sci. 2023 Jul 1;32(7):e4684. doi: 10.1002/pro.4684 (PMC10303687; doi:10.1002/pro.4684)
Supplement: Supplementary file 8 — Appendix S8: Supporting Information [file PRO-32-e4684-s004.txt]

>XP_015261210.1 PREDICTED: E3 ubiquitin-protein ligase Mdm2 isoform X1 [Gekko japonicus]
MHTEKQMCNTKMAT-SADQP--AAGTS---GMNQRDQAALVKPKPQLLKLLKFAGAQKDT
FTMKEVIFYIGQYIMSKHLYDERQQHIVHCANDLLGDLFGVQSFSVKEHRQLYLMISKNL
TTVNQ-QDSSNVNTSSNQSRSLLENGNAIKESVQESSEP---------------------
----STSAKRVH-----------SET----------------EEN-ALEDPNDERQRKRH
KSDSISLTFDESLSWCVVSGLYSDRSN-----SSSSSGSISSPDNNANSLSGNSDWLDQD
SIS--DQFSVEFEVESICSEDYSPNEDVQEL------TDEDDEIYQVTIYQTEESDMDSF
DD--DPEISL-------------ADYWKCSNCNEMNPPLPRHCPRCWALRENWLPDRKSE
KSQN--------------------------K----CEDLAPLDLEEGFDVPDCKKGKLDE
VEE-V------------DEAEQTSESQE-SEEYSQPSTSSSM------------------
-------------------PCSSQENLKEPEKEETEDKDGGTDSNLPLSSIEPCVICQSQ
PKNGCIVHGRTGHLMSCYACAKKLKKRNKPCPVCRQPIEMILRTYFC-
>XP_008114806.2 PREDICTED: E3 ubiquitin-protein ligase Mdm2 [Anolis carolinensis]
-----------MAS-ALEPA--AAGTS---GSSGTSQETLVKPKPLLLKLLKFAGAQKDT
FTMKEILLYIGQYIMSKHLYDEKQQHIVHCANDLLGELFGVQSFSIKEQRQLYMMISKNL
VTVSR-QD--NVNTTVNQSRCQLENGSALKEFVQESNDA---------------------
----TTSRRRAY-----------SET----------------EE-HGSEDMNDERQSKRH
KSDSISLTFDESLSWCVVSGLYCDQNN-----SSSSAGSPASPDH--NA--SLSDWLDDD
SVS--DQFSVEFEVESICSEEYSPNEEGVEL------TDEDDEIYQVTIYQTEDSDMDSF
DE--DPEISL-------------GDYWKCSHCNEMNPPLPPYCPRCWTLREGWLPEKSEK
SQMSKH------------------ENSTSLG----PEKASELDQEDGFDVPDCKKGKIND
DNKET------------GDTEQSSESQE-SEAYSQPSTSSSI------------------
-------------------LWSSQEDSKEPEKEDPGDK--SPEPSLPLSSVEPCVICQTR
PKNGCIVHGRTGHLMSCFTCAKKLKKRNKPCPVCRQPIEMVVLTYFC-
>XP_025019297.1 E3 ubiquitin-protein ligase Mdm2 [Python bivittatus]
------MCNTKMAS-ATDQP--AAGTS---AIGRSDQEALIKPKPLLLKILQLAGAEKDT
FTMKEILFYIGQYIMSKRLYDEKQQHIVHCANDLLGDLFGVQSFSIKERRQLYSMISKHL
VTASQ-QDSNNVNTAVNQSRCQVENGNVLKETIQEANEA---------------------
----TTSRRTYS-----------ET------------------EDSVSEDMNYERQRKRH
KSDSISLTFDESLKWCLV---HCERSN-----SSSSIDSPPSPDH--ASLSENSDWLDED
SVS--DQFSVEFEVESIYSEDYSPNEEGLEL------TDEDDEVYQVTIYQTEDSDMDSF
DG--DPEISL-------------ADYWKCSKCNEMNPPLPSHCPRCWTLRKDWLPDKKTE
IFEK----------------------S---K----LLNTPPLDPEEGFDVPDCKKGKINE
DKEEE-------------DAEQSPESQE--SIYSQPSTSSSV------------------
-------------------HCSSQEDYKESEKEDTDDKEERLEPGQPVSSVEPCVICQTR
PKNGCIVHGRTGHLMSCFICAKKLKKRNKPCPVCRQPIEVILLTYFC-
>XP_013907923.1 PREDICTED: E3 ubiquitin-protein ligase Mdm2 isoform X1 [Thamnophis sirtalis]
-----------MAS-ATDQP--AAGSA---VIGCSDQEGLIKPKPLLMKLLQFAGAEKDT
FTMKEILFYIGQYIMSKRLYDEKQQHIVHCANDLLGDLFGVQSFSIKEHRQLYLMISKNL
VTATQ-QDFNGI--AVNQSRCQLENGNILKDTIQEATEA---------------------
----TTSRRTRS-----------SET----------------EESAS-EDVNYERQRKRQ
KSDSISLTFDESLKWCVV---HCERSN-----SSSSINSSPSPDR--ASLSENSDWLDED
SIS--DQFSVEFEVESIYSEDYSPNEEGFEL------TDEDDEVYQLTIYQTEDSDIDSF
DE--DPEISL-------------ADYWKCSKCNEMNPPLPSHCPRCWTLRKDWLPDKKTD
IAK-----------------------N---K----FLNSSPLDPEEGFDVPDCKKGKINE
DKEE-------------ESAEQSPESQE-SEAYSQPSTSSSM------------------
-------------------VYSSQEDYKESEKEDIEDKEEKLELGQPVSSVEPCVICQTR
PKNGCIVHGRTGHLMSCFVCAKKLKKRNKPCPVCRQPIEMILLTYFC-
>tr|T1DHM2|T1DHM2_CROHD E3 ubiquitin-protein ligase Mdm2 OS=Crotalus horridus OX=35024 PE=2 SV=1
------MCNTKMAS-ATEQS--EAGSA---VIGRSDQEALIKPKPLLMKLLQFAGAEKDT
FTMKEILFYLGQYIMSKRLYDEKQQHIVHCANDLLGDLFGVQSFSIKEHRQLYLMISKNL
VTATQ-QDSNNI--TVNQSRCQLENENILKEATQEATEA---------------------
----TTSRRTRS-----------SET----------------EESAS-EDMNYERQ--RQ
KSDSISLTFDESLKWCVV---HCEQSN-----SSSSINSLPSPDH--ASLSENSDWLDED
SVS--DQFSVEFEVESIYSEDYSPNEEAFEL------TDEDDEVYQVTIYQTEDSDIDSF
DE--DPEISL-------------ADYWKCTKCNEMNPPLPSHCPRCWTLRKDWLPDKKTE
IAKK----------------------S---K----FLNPSPLDPEEGFDVPDCKKGKMNE
DKEEE------------ESAEQSPESQE-SEAYSQPSTSSSM------------------
-------------------LCSSQEDCKESEKEDIEDKEKRLEPGQPISSVEPCVICQTR
PKNGCIVHGKTGHLMSCFVCAKKLKKRNKPCPVCRQPIEMILLTYFC-
>XP_015667945.1 E3 ubiquitin-protein ligase Mdm2 isoform X1 [Protobothrops mucrosquamatus]
------MCNTKMAS-ATDQS--AAGSA---VIGRSDQEALIKPKPLLMKLLQFAGAEKDT
FTMKEILFYLGQYIMSKRLYDEKQQHIVHCANDLLGDLFGVQSFSIKEHRQLYLMISKNL
VTAIQ-QDSNNI--AVNQSRCQLENENILKETTQEATEA---------------------
----TTSRRTRS-----------SET----------------EESATEEDMNYERQRKRQ
KSDSISLTFDESLKWCVV---HCERSN-----SSSSINSSPSPDH--ASLSENSDWLDED
SVS--DQFSVEFEVESIYSEDYSPNEEGFEL------TDEDDEVYQVTIYHTEDSDIDSF
DE--DPEISL-------------ADYWKCTKCNEMNPPLPSHCPRCWTLRKDWLPDKKTE
IAKK----------------------G---E----FLNPSPLDPEDGFDVPDCKKGKMNE
DKE--------------ESAEQSPESQE-SEAYSQPSTSSSM------------------
-------------------LCSSQEDCKESEKEDIEDKEERLEPGQPISSVEPCVICQTR
PKNGCIVHGRTGHLMSCFVCAKKLKKRNKPCPVCRQPIEMILLTYFC-
>tr|A0A093Q2G3|A0A093Q2G3_9PASS E3 ubiquitin-protein ligase Mdm2 (Fragment) OS=Manacus vitellinus OX=328815 GN=N305_02737 PE=3 SV=1
---CRQMCNTKMSS-LTDA-------S---AVTGSEQEALVKPKPLLLKLLKLAGAEKDT
FTMKEVIFYIGQYIMSKQLYDEKQQHIVHCANDLLGDLFGVTSFSVKEHRRLYSMISRNL
IAINQ-QDSTLGGTPEDDAGSQLEEENVLKESMQELEEK-------QTSSNV-------T
SQPTTSSRRRTH-----------SES------------------EENSSDDLHSDRRKRH
KSDSISLTFDESLSWCVVSGLCHERSN-----SSDSTDSLSIPDLDASSLSENSDWFDHR
SVS--DQFSVEFEVESIYSEDYSHNEEGQEL------TDEDDEVYQLTIYQDEDSDGDSF
DE--DPEISL-------------ADYWKCPECSEMNPPLPRHCHRCWALREDWLPDEKSE
KL-------------------------EKSK----SEGSFPAESEEGFDVPDCKKTKMTE
DKEPAVDE------NEE-KVVQISESQE-SEDYSQPSTSSSM------------------
-------------------FCSSQEDYKEPEKREMQDKEENLESSLPVTSIEPCVICQSR
PKNGCIVHGKTGHLMSCFTCAKKLKKRNKPCPVCRQPIQMIVLTYF--
>tr|A0A091MP31|A0A091MP31_9PASS E3 ubiquitin-protein ligase Mdm2 (Fragment) OS=Acanthisitta chloris OX=57068 GN=N310_04040 PE=3 SV=1
---CRQMCNSKMSS-LADA-------S---PVTASEQEALVKPKPLLLKLLKLAGAEKDT
FTMKEVIFYLGQYIMSKQLYDEKQQHIVHCANDLLGDLFGVTSFSVKEHRRLYSMISRNL
IAINQ-QDSTLGDTPEDDARFQLEEENVLKESMQESEEK-------QTSSNV-------A
SRPTTSSKRRTH-----------SES------------------EENSSDDLHSDRRKRH
KSDSISLTFDESLSWCVVSGLCHERSN-----SSDSTDSLSIPDLDASSLSENSDWFDHS
SVS--DQFSVEFEVESIYSEDYSHNEEGQEL------TDEDDEVYQLTIYQDEDSDADSF
DE--DPEISL-------------ADYWKCPECSKMNPPLPRHCHRCWALREDWLPDEKSE
KL-------------------------EKSK----SEGSFPAEAEEGFDVPDCKKTKMIE
DKEPAVDE------SEE-KAVQISESQE-SEEYSQPSTSGSM------------------
-------------------FCGSQEDYKEPEKREMQDKDESMESSLPITSIEPCVICQSR
PKNGCIVHGKTGHLMSCFTCAKKLKKRNKPCPVCRQPIQMIVLTYF--
>XP_009084988.1 E3 ubiquitin-protein ligase Mdm2 [Serinus canaria]
------MCNTKMSS-LTDA-------S---SVTASEQEALVKPKPLLLKLLKLAGAEKDT
FTMKEVIFYIGQYIMSKQLYDEKQQHIVHCANDLLGDLFGVTSFSVKEHRRLYSMISRNL
IAINQ-QGSAIGDTPEDDATSQLEEENVIKESRQELEES-------QTSSSV-------T
SRPTTSSRRRTH-----------SES------------------EKSSSDDLHSDRRKRH
KSENISVTFDESLSWCVVSGLCRERSN-----SSDSTDSLSIPDLDASSLSENSDWFDHG
SVS--DQFSVEFEVESIYSEDYSHNEEGQEL------SDDDDEVYQLTIYQDEDSDADSF
DE--DPEISL-------------ADYWKCPECSEMNPPLPRHCHRCWALREDWLPDEKRE
KL-------------------------EKSK----LEASFPAESGEGFDVPDCKKTKMTE
DKEPAVDE------NED-KAVQLSESQE-SEGYSQPSTSSSM------------------
-------------------FCSSQEDLKEPEKREMQDKEESMESSLPVTSIEPCVICQSR
PKNGCIVHGKTGHLMSCFTCAKKLKKRNKPCPVCRQPIQMIVLTYFS-
>tr|A0A6I9HFT8|A0A6I9HFT8_GEOFO E3 ubiquitin-protein ligase Mdm2 OS=Geospiza fortis OX=48883 GN=MDM2 PE=3 SV=1
------MCNTKMSS-LTDP-----------SVTASEQEALVKPKPLLLKLLKLAGAEKDT
FTMKEVIFYIGQYIMSKQLYDEKQQHIVHCANDLLGELFGVTSFSVKEHRRLYSMISRNL
IAINQ-QDSTLGDAPEDDATSQLEEENVVKESRQELEES-------QTSSSV-------T
SRPTTSSRRRTH-----------SES------------------EKSSPDDLHSDRRKRH
KSENISVTFDESLSWCVVSGLCRERSN-----SSDSTDSLSIPDLDASSLSENSDWFDHG
SVS--DQFSVEFEVESVYSEDYSHNEEGQEL------TDEDDEVYQLTIYQDEDSDADSF
DE--DPEISL-------------ADYWKCPECSEMNPPLPRHCHRCWALREDWLPDEKSE
KL-------------------------EKSK----LETSFPAESGEGFDVPDCKKTKMTE
DKEPAVDE------NED-KAVQLSESQE-SEGYSQPSTSSSM------------------
-------------------FCSSQEDFKEPEKREMQDKEESMESSLPVTSIEPCVICQSR
PKNGCIVHGKTGHLMSCFTCAKKLKKRNKPCPVCRQPIQMIVLTYFS-
>tr|A0A8C3E8N0|A0A8C3E8N0_9CORV E3 ubiquitin-protein ligase Mdm2 OS=Corvus moneduloides OX=1196302 GN=MDM2 PE=3 SV=1
------MCNTKMSS-LADA-------S---SVTSSEQEALVKPKPLLLKLLKLAGAEKDT
FTMKEVIFYIGQYIMSKQLYDEKQQHIVHCANDLLGDLFGVTSFSVKEHRRLYSMISRNL
IAINQ-QDSALRDTPEDDATSQLEEENVIKESVQELEEK-------QTSSNV-------T
CQATTSSRRRTH-----------SES------------------EENSSDELHSDRRKRH
KSDSISLTFDESLSWCVVSGLCRERSN-----SSDSTDSLSIPDLDASSLSENSDWFDHS
SVS--DQFSVEFEVESVYSEDYSHNEEGQEL------TDEDDEVYQLTIYQDEDSDADSF
DE--DPEISL-------------ADYWKCPECNEMNPPLPRHCHRCWALREDWLPDEKNV
KL-------------------------EKSK----LEGSFLSESGEGFDVPDCKKTRMTE
DKEPAVDE------NED-KAVQISESQE-SEGYSQPSTSSSM------------------
-------------------FCSSQEDFKEPEKRETQDKEESMESSLPVTSIEPCVICQSR
PKNGCIVHGKTGHLMSCFTCAKKLKKRNKPCPVCRQPIQMIVLTYFS-
>XP_015483835.1 E3 ubiquitin-protein ligase Mdm2 isoform X1 [Parus major]
------MCNTKMSS-LTDA-------S---SVAASEQEALVKPKPLLLKLLKLAGAEKDT
FTMKEVIFYIGQYIMSKQLYDEKQQHIVHCANDLLGDLFGVTSFSVKEHRRLYSMISRNL
IAINQ-QDSTLGDTPEDDAVSPLEEENVIKESMQELEEK-------QTSSNV-------T
SRPTTSSRRRTH-----------SES------------------EENSSDDLHSERRKRH
KSDSISLTFDESLSWCVVSGLCHERSN-----SSDSTDSLSIPDLDGSSLSENSDWFDNS
SVS--DQFSVEFEVESIYSEDYSHNEEGQEL------TDEDDEVYQLTIYQDEDSDADSF
DE--DPEISL-------------ADYWKCPECNEMNPPLPRHCHRCWALREDWLPEEKSE
KL-------------------------EKSK----LEASFPAESVEGFDVPDCKKTKMTE
EKEPAMDE------NED-KAVQLSESQE-SEGYSQPSTSSSM------------------
-------------------FCSSQEDFKEPEKRETQDKEESMESSLPVTSIEPCVICQSR
PKNGCIVHGKTGHLMSCFTCAKKLKKRNKPCPVCRQPIQMIVLTYFS-
>XP_014104378.1 PREDICTED: E3 ubiquitin-protein ligase Mdm2 isoform X1 [Pseudopodoces humilis]
------MCNTKMSS-LTDA-------S---SVAASEQEALVKPKPLLLKLLKLAGAEKDT
FTMKEVIFYIGQYIMSKQLYDEKQQHIVHCANDLLGDLFGVTSFSVKEHRRLYSMISRNL
IAINQ-QDSTLGDTPEDDAASPLEEENVIKESMQELEEK-------QTSSNV-------T
SRPTTSSRRRTH-----------SES------------------EENSSDDLSSERRKRH
KSDSISLTFDESLSWCVVSGLCRERSN-----SSDSTDSLSIPDLDGSSLSENSDWFDHS
SVS--DQFSVEFEVESIYSEDYSHNEEGQEL------TDEDDEVYQLTIYQDEDSDADSF
DE--DPEISL-------------ADYWKCPECNEMNPPLPRHCHRCWALREDWLPDEKSE
KL-------------------------EKSK----LEASFPAESGEGFDVPDCKKTKMTE
EKEPAMDE------NED-KTVQLSESQE-SEGYSQPSTSSSM------------------
-------------------FCSSQEDFKEPEKRETQDKEESMESSLPVTSIEPCVICQSR
PKNGCIVHGKTGHLMSCFTCAKKLKKRNKPCPVCRQPIQMIVLTYFS-
>XP_014735320.1 PREDICTED: E3 ubiquitin-protein ligase Mdm2 isoform X1 [Sturnus vulgaris]
------MCNTKMSS-LTDP-------S---SVTASEQEALVKPKPLLLKLLKLAGAEKDT
FTMKEVIFYIGQYIMSKQLYDEKQQHIVHCANDLLGDLFGVTSFSVKEHRRLYSMISRNL
IAINQ-QDSTLGDTPEDDAKSQLEEENVIKESVQELEEK-------QTSSNM-------T
SRPTTSSRRRTH-----------SES------------------EENSSDDLHSDRRKRH
KSDSISLTFDESLSWCVVSGLCRERSN-----SSDSTDSLSIPDLDASSLSENSDWFDHS
SVS--DQFSVEFEVESIYSEDYSHNEEGQEL------TDEDDEVYQLTIYQDEDSDADSF
DE--DPEISL-------------ADYWKCPECNEMNPPLPRHCHRCWALREDWLPDEKSE
KL-------------------------EKSK----LEASFPAESGEGFDVPDCKKTKMTE
DKELAVDQ------NED-KALQLSESQE-SEGYSQPSTSSSM------------------
-------------------FCSSQEDFKEPEKRETQDKEESMESSLPVTSIEPCVICQSR
PKNGCIVHGKTGHLMSCFTCAKKLKKRNKPCPVCRQPIQMIVLTYFS-
>tr|U3K6C0|U3K6C0_FICAL E3 ubiquitin-protein ligase Mdm2 OS=Ficedula albicollis OX=59894 GN=MDM2 PE=3 SV=2
------MCNTKMSS-LTDA-------S---SVPASEQEALVKPKPLLLKLLKLAGAEKDT
FTMKEVIFYIGQYIMSKQLYDEKQQHIVHCANDLLGDLFGVASFSVKEHRRLYSMISRNL
IAINQ-QDSTPVDTPEDDATSQLEEENVIKESVEELDEK-------QTSSNM-------T
SRPTTSSRRRTH-----------SES------------------EENSSDDLHSDRRKRH
KSDSISLTFDESLSWCVVSGLCRERSN-----SSDSTDSLSIPDLDASSLSENSDWFDHS
SVS--DQFSVEFEVESIYSEDYSHNEEGQEL------TDEDDEVYQLTIYQDEDSDADSF
DE--DPEISL-------------ADYWKCPECNEMNPPLPRHCHRCWALREDWLPDEKSE
KL-------------------------EKSK----LEASFLAESGEGFDVPDCKKTKMTE
DKEPAVDQ------NED-KALQLSESQE-SEGYSQPSTSSSM------------------
-------------------FCSSQEDFKEPEKREMQDKEESMESSLPVTSIEPCVICQSR
PKNGCIVHGKTGHLMSCFTCAKKLKKRNKPCPVCRQPIQMIVLTYFS-
>XP_010220001.1 PREDICTED: E3 ubiquitin-protein ligase Mdm2 isoform X1 [Tinamus guttatus]
------MCTTKMSS-LVDA-------S---PVTAAEQEALVKPKPLLLRLLRLAGAEKDT
FTMKEVIFYLGQYIMSKQLYDEKQQHIVHCANDLLGDLFGVPSFSVKEHRRVYSMISRNL
VAINQ-QDSTLAATPEDDARLQLETENVLKESMQDLEER-------QASPNL-------A
SRPTTSSRRRTH-----------SES------------------E-NSLDDPPSDRRKRH
KSDSISLTFDESLSWCVVSGLCRDRSN-----SSDSTDSPSIADLDACSLSENSDWFDHS
SVS--DQFSVEFEVESIYSEDYSHNEEVQEL------TDEDDEVYQLTIYQDEESDADSF
DE--DPEISL-------------ADYWKCPQCSEMNPPLPRHCHRCWALREDWLPEEKSD
KS-------------------------EKGK----LEGSLPLESEEGFDVPDCKKVKMTE
DKEAALEE------SDD-KAVQTCESQE-SEDYSQPSTSSSM------------------
-------------------FCSSQEDFKEPEKRDGQDKEDSTESTLPVTSIEPCVICQSR
PKNGCIVHGRTGHLMSCFTCARKLKKRNKPCPVCRQPIQMIVLTYFS-
>tr|F1NGX6|F1NGX6_CHICK E3 ubiquitin-protein ligase Mdm2 OS=Gallus gallus OX=9031 GN=MDM2 PE=3 SV=2
------MCNTEMTS-LTDG-------S---PVSASEQEALVKPKPLLLKLLKLAGAEKDT
FTMKEVIFYLGQYIMSKQLYDEKEQHIVHCANDLLGDLFGVTSFSVKEHRRIYSMISRNL
IAINQ-QDSTLAVPPEDDAKFRLEKENVLKESMQELEEK-------QTSSNA-------T
SQPTT-SRRRTH-----------SES------------------EENSSDDLHSDRRKRH
KSDSISLTFDESLSWCVVSGLCRDRSN-----SSDSTDSVSIPDLDASSLSENSDWFDHG
SVS--DQFSVEFEVESIYSEDYSHNEEGQEL------TDEDDEVYQLTIYQDEDSDSDSF
NE--DPEISL-------------ADYWKCPECSEMNPPLPRHCHRCWALREDWLPDEKSD
KL-------------------------VKSK----LEGSFHLESDEGFDVPDCKKVKTNE
DKEPAVEE------NED-KAVQISESQE-SEDYSQPSTSSSV------------------
-------------------LCSSQEDFREPEKKEMKDKEEGMESSLPVSSIEPCVICQSR
PKNGCIVHGKTGHLMSCFTCARKLKKRNKPCPVCRQPIQMIVLTYFG-
>tr|A0A8B9T3Y6|A0A8B9T3Y6_ANAPL E3 ubiquitin-protein ligase Mdm2 OS=Anas platyrhynchos OX=8839 PE=3 SV=1
------MCNTKMSA-LTDG-------A---AVTASEQEALVKPKPLLLKLLKLAGAEKDT
FTMKEVIFYLGQYIMSKQLYDEKEQHIVHCANDLLGDLFGVTSFSVKEHRRVYSMICRNL
VAINQ-QDCTLADTPEVDARFQLEKENVLKESMQELEEK-------QTSSNV-------T
PRPTSSSRRRTH-----------SES------------------EENPSDDPHADRRKRH
KSDSISLTFDESLSWCVVSGLCRERSN-----SSDSTDSLSIPDLDASSLSENSDWFDHS
SVS--DQFSVEFEVESIYSEDYSHNEEGQEL------TDEDDE-----------------
------------------------DYWKCPECSEMNPPLPRHCHRCWALREDWLPDEKNE
KL-------------------------AASK----LESSFHLESEEGFDVPDCKKVKMTE
DKEPPVEE------NEE-KAVQISESQE-SEDYSQPSTSSSM------------------
-------------------FCSSQEDYKEPEKREMPGKEEGVESSLPVSSIEPCVICQSR
PKNGCIVHGKTGHLMSCFTCARKLKKRNKPCPVCRQPIQMIVLTYFG-
>XP_009670027.1 PREDICTED: E3 ubiquitin-protein ligase Mdm2 isoform X1 [Struthio camelus australis]
------MCNTKMSS-LTDA-------S---SVTASEQETLVKPKPLLLKLLKLAGAEKDT
FTMKEVIFYLGQYIMSKQLYDEKQQHIVHCANDLLGDLFGVPSFSVKEHRRVYSMISRNL
IAINQ-QDSSLVDTSEDDTRFQLETENVLKESMQELEEK-------QTSPNL-------A
SRPTTSSRRRTH-----------SES------------------EENSSDDLHSDRRKRH
KSDSISLTFDESLSWCVVSGLCRERSN-----SSDSTDSPSIPDLDASSLSENSDWFDHS
SVS--DQFSVEFEVESIYSEDYSHNEEGQEL------TDEDDEVYQLTIYQDEESDADSF
DE--DPEISL-------------ADYWKCAECSEMNPPLPRHCHRCWALREDWLPDEKSG
KSE-------------------------KSK----SESSLHLESEEGFDVPDCKKVKMTE
DKERALEE------NDD-KTVQMSESQE-SEEYSQPSTSSSM------------------
-------------------FCSSQEDFKEPEKRDVQDKEESMETSLPITSIEPCVICQSR
PKNGCIVHGKTGHLMSCFTCARKLKKRNKPCPVCRQPIQMIVLTYFS-
>XP_013803234.1 PREDICTED: E3 ubiquitin-protein ligase Mdm2 isoform X1 [Apteryx mantelli mantelli]
------MCNTKMSS-LTDA-------S---SVTASEQEALVKPKPLLLKLLKLAGAEKDT
FTMKEVIFYLGQYIMSKQLYDEKQQHIVHCANDLLGDLFGVPSFSVKEHRRVYSMISRNL
VAINQ-QVSTLVDTPEDDARFQLETENVLKESMQELEEK-------QTSPNL-------T
SRPTTSSRRRTH-----------SES------------------EENSSDDPHSDRRKRH
KSDSISLTFDESLSWCVVSGLCRERSN-----SSDSTDSPSIPDLDASSLSENSDWFDHS
SVS--DQFSVEFEVESIYSEDYSHNEEGQEL------TDEDDEVYQLTIYQDEESDADSF
DE--DPEISL-------------ADYWKCAECSEMNPPLPRHCHRCWALREDWLPDEKSD
KSE-------------------------KSK----LESSLHLESEEGFDVPDCKKVKMTE
DKEPALEE------SDD-KAVQICESQE-SEEYSQPSTSSSM------------------
-------------------FCSSQEDFKEPEKREVQDKEESKESSLPITSIEPCVICQSR
PKNGCIVHGKTGHLMSCFTCARKLKKRNKPCPVCRQPIQMIVLTYFS-
>XP_030316455.1 E3 ubiquitin-protein ligase Mdm2 isoform X1 [Calypte anna]
------MCNTKMSS-LTDA-------S---SVTASEQEALVKPKPLFLKLLKLAGAEKDT
FTMKEVIFYLGQYIMSKQLYDEKQQHIVHCANDLLGDLFEVTSFSVKEHRRLYSMISRNL
LAINQ-QDSKLADTPEDDARFQLE-ENVLKESMQELEEK-------QTSSNV-------T
SRPAASSRRRTH-----------SES------------------E-NSSDDLHSDRRKRH
KSDSISLTFDESLSWCVVSGLCRERSN-----SSDSSDSLSIPDLDASSLSENSDWFDHS
SVS--DQFSVEFEVESIYSEDYSHNEEGQEL------TDEDDEVYQLTFYQDEDSDADSF
DE--DPEISL-------------ADYWKCPQCSEMNPPLPRHCHRCWALREDWLPEEKSD
KLEKSDKLEKS-------------DKLEKST----LESSIPLESEEGFDVPDCKKGKTSD
DKEPAVEE------NED-KGVQISESQE-SEDFSQPSTSSSM------------------
-------------------FFSSQEDYKEPEKREMQDKEESMESSLPVTSIEPCVICQSR
PKNGCIVHGKTGHLMSCFTCARKLKKRNKPCPVCRQPIQMIVLTYFS-
>XP_009996031.1 PREDICTED: E3 ubiquitin-protein ligase Mdm2 isoform X1 [Chaetura pelagica]
------MCNTKMSS-LTDA-------A---SVTASEQETLVKPNPLFLKLLKLAGAEKDT
FTMKEVIFYLGQYIMSKQLYDEKQQHIVHCANDLLGDLFEVTSFSVKEHRRLYSMISRNL
LAVNQ-QDSRLADTPEDDARFQLE-ENVLKESMQELEEK-------QTSSNV-------T
SRPTTSSRRRTH-----------SES------------------EENSSDDLHSDRRKRH
KSDSISLTFDESLSWCVVSGLCRDRSS-----SSDSTDSLSIPDLDASSLSENSDWFDHS
SVS--DQFSVEFEVESIYSEDYSHNEEGQEL------TDEDDEVYQLTFYQDEDSDADSF
DE--DPEISL-------------ADYWKCPQCSEMNPPLPRHCHRCWALREDWLPDEKSG
KL-------------------------EKSK----LEDSSPLESEEGIDVPDCKKVKVTD
KKEPDMEE------NED-KAVQISESQE-SEDYSQPSTSSSM------------------
-------------------FCSSQEDCKEPEKREMQDKEDNMESSLPVTSIEPCVICQSR
PKNGCIVHGRTGHLMSCFTCARKLKKRNKPCPVCRQPIQMIVLTYFS-
>XP_010200951.1 PREDICTED: E3 ubiquitin-protein ligase Mdm2 isoform X1 [Colius striatus]
------MCNTKMSS-LTDA-------S---AVTASEQETLVKPKPLLLKLLKLAGAEKDT
FTMKEVIFYLGQYIMSKQLYDEKQQHIVHCANDLLGDLFGVTSFSVKEHRRLYSMISRNL
IAINQ-QGPALADTPEDDATFHLAEENVLKESVQGSEEK-------QTSSNG-------T
SRPTTSSRRRTH-----------SES------------------EENSSDDLHSDRRKRH
KSDSISLTFDESLSWCVVSGLCRERSN-----SSDSTDSLSIPDLDASSLSENSDWFEHS
SVS--DQFSVEFEVESIYSEDYSHNEEGQEL------TDEDDEVYQLTIYQDEDSDGDSF
DE--DPEISL-------------ADYWKCPECSEMNPPLPRHCHRCWALREDWLPEEKND
KL-------------------------EKSE----LEGSLPLQPEEGFDVPDCKKVKMTE
EKEAAMEE------NED-KAVQISESQE-SEDYSQPSTSSSV------------------
-------------------FCSSQEDYKEPEKREME----SVESSLPVTSIEPCVICQSR
PKNGCIVHGKTGHLMSCFTCARKLKKRNKPCPVCRQPIQMIVLTYFS-
>XP_010134699.1 PREDICTED: E3 ubiquitin-protein ligase Mdm2 isoform X1 [Buceros rhinoceros silvestris]
------MCNTKMSS-LTDT-------A---SVPASEQETLVKPKPLLLKLLKLAGAEKDT
FTMKEVIFYLGQYIMSKQLYDEKQQHIVHCANDLLGDLFGVTSFSVKEHRRLYSMISRNL
IAVNQ-QDSRHAEAAEDDARFQLEEGNVFKESAQELEEK-------QTSSNM-------A
SRPATS-RRRTH-----------SES------------------EENSSDDLHSDRRKRH
KSDSISLTFDESLSWCVVSGLCRERSN-----SSDSTDSLSIPDLDASSLSENSDWFDHS
SVS--DQFSVEFEVESIYSEDYSHNEEGQEL------TDEDDEVYQLTIYQDEDSDADSF
DE--DPEISL-------------ADYWKCPECSEMNPPLPSHCHRCWALREDWLPDEKSD
KL-------------------------EKSK----LEGSFPLESEEGFDVPDCKKVKMTE
DKEPAVEE------KED-KATQISESQE-SEDYSQPSTSSSV------------------
-------------------FCSSQEDYKEPEKRETQDKEETMESSLPVTSIEPCVICQSR
PKNGCIVHGKTGHLMSCFTCARKLKKRNKPCPVCRQPIQMIVLTYFS-
>XP_010157423.1 PREDICTED: E3 ubiquitin-protein ligase Mdm2 isoform X1 [Eurypyga helias]
------MCNTKMSS-LTDA-------S---SVTASEQEALVKPKPLLLKLLKLAGAEKDT
FTMKEVIFYLGQYIMSKQLYDEKQQHIVHCANDLLGDLFGVTSFSVKEHRRLYSMISRNL
IAINQ-QDSALADTPEEDARIQLEEENVLKESVQGLEEK-------QAASHV-------T
SRPTTSSRRRTH-----------SES------------------EENSSDDAHSDRRKRH
KSDSISLTFDESLSWCVVSGLCRDRSN-----S-DSTDSLSIPDLDASSLSENSDWFDHN
SVS--DQFSVEFEVESIYSEDYSHNEEGQEL------TDEDDEVYQLTIYQDEDSDADSF
DE--DPEISL-------------ADYWKCPECSEMNPPLPRHCHRCWALREDWLPEEKSD
KL-------------------------AKSK----LESSFPLESEEGFDVPDCKKVKMSE
DKDAAGEE------HGD-KAVQISESQE-SEDYSQPSTSSSM------------------
-------------------FCSSQEDYKEPEKRDVQDKEEGVESSLPVSSIEPCVICQSR
PKNGCIVHGKTGHLMSCFTCARKLKKRNKPCPVCRQPIQMIVLTYFS-
>XP_010019038.1 PREDICTED: E3 ubiquitin-protein ligase Mdm2 isoform X1 [Nestor notabilis]
------MCNTKMSS-LTDA-------S---SVTASEQQALVRPKPLLLKLLKSAGAEKDI
FTMKEVIFYLGQYIMSKQLYDEKQQHIVHCANDLLGDLFGVTSFSVKEHRRLYSMISRNL
IAVNQ-QDSALADTPKDDARLQLE-ENVLKESVQELEER-------QTSSNV-------T
SRPTTSSRRRTH-----------SES------------------EEDSSDDLHNDRRKRH
KSDSISLTFDESLSWCVVSGLCRERSN-----SSNSTDCLSIPDLDASSLSENSDWFDHS
SVS--DQFSVEFEVESIYSEDYSHNEEGQEL------TDEDDEVYQLTIYQDEDSDADSF
DE--DPEISL-------------ADYWKCPECSEMNPPLPRHCHRCWALREDWLPEEKSD
KL-------------------------EESK----LESSSPLESEEGFDVPDCKKVKMTE
DKEPAVEE------GEH-KAVQISESQE-SEDYSQPSTSSSM------------------
-------------------FCSSQEDYKEPEKRERQDKEESMESSLPVTSIEPCVICQSR
PKNGCIVHGKTGHLMSCFTCARKLKKRNKPCPVCRQPIQMIVLTYFS-
>XP_014819102.1 PREDICTED: E3 ubiquitin-protein ligase Mdm2 isoform X1 [Calidris pugnax]
------MCNTKMSS-LTDA-------A---SVTASEQEALVKPKPLLLKLLKIAGAEKDT
FTMKEVIFYLGQYIMSKQLYDEKQQHIVHCANDLLGDLFGVTSFSVKEHRRLYSMISRNL
IAINQ-QDSAVADTPEDDARFQLEGENVLKESLQELEEK-------QTSSNG-------S
SRPTTSSRRRTH-----------SES------------------EENSSDDVHSDRRKRH
KSDSISLTFDESLSWCVVSGLCRERSN-----SSDSTDSLSIPDLDASSLSENSDWFEHS
SVS--DQFSVEFEVESIYSEDYSHNEEGQEL------TDEDDEVYQLTIYQDDDSDADSF
DE--DPEISL-------------ADYWKCPECSEMNPPLPRHCHRCWALREDWLPDEKSD
KL-------------------------EKSK----AE--TPLEPEEGFDVPDCKKVKMTE
DKEPAAEE------NED-KAAQISESQE-SEDYSQPSTSSSM------------------
-------------------FCGSQEDYKEPEKREMQDKEDSVESSLPITSIEPCVICQSR
PKNGCIVHGKTGHLMSCFTCARKLKKRNKPCPVCRQPIQMIVLTYFS-
>XP_009868690.1 PREDICTED: E3 ubiquitin-protein ligase Mdm2 isoform X1 [Apaloderma vittatum]
------MCNTKMSS-LTDA-------S---SVTASEQEALVKPKPLLLRLLKLAGAEKDT
FTMKEVIFYLGQYIMSKQLYDEKQQHIVHCANDLLGDLFGVTSFSVKEHRRLYSMISRNL
IAINQ-QDSTLADTPEDAARFQLEEENV-KESMQELEEK-------QTSSNV-------T
SRPATS-RRRTH-----------SES------------------EENSSDDLHSDRRKRH
KSDSISLTFDESLSWCVVSGLCRERSN-----SSDSTDSLSIPDLDASSLSENSDWFDHS
SVS--DQFSVEFEVESIYSEDYSHNEEGQEL------TDEDDEVYQLTIYQDEDSDADSF
DE--DPEISL-------------ADYWKCPKCSEMNPPLPRHCHRCWALREDWLPDEKGD
KL-------------------------QKAK----LESSVPLEAEEGFDVPDCKKVKTTE
DKEPAAEE------SED-KAVQISESQE-SEDYSQPSTSSSM------------------
-------------------FCSSQEDYREPEKREMQDKEESPESSLPVISIEPCVICQSR
PKNGCIVHGKTGHLMSCFTCARKLKKRNKPCPVCRQPIQMIVLTYFS-
>XP_008935470.1 PREDICTED: E3 ubiquitin-protein ligase Mdm2 isoform X1 [Merops nubicus]
------MCNTKMSS-LTDA-------S---SVTASEQEALVKPKPLLLKLLKFAGAEKDT
FTMKEVIFYLGQYIMSKQLYDEKQQHIVHCANDLLGDLFGVTSFSVKEHRRLYAMISRNL
IAVNQ-QDSTLADTPEDDARFQLEEENVLKESMQQLEET-------QASSNV-------T
SRPATSSRRRTH-----------SES------------------EENSSDDLHSDRRKRH
KSDSISLTFDESLSWCVVSGLCRERSN-----SSDSTDSLSIPDIGASSLSENSDWLDHS
SVS--DQFSVEFEVESIYSEDYSHNEEGQEL------TDEDDEVYQLTIYQDEDSDADSF
DE--DPEISL-------------ADYWKCPECSEMNPPLPRHCHRCWALREDWLPDEKGD
KL-------------------------EKSK----LESSLPLEPEEGFDVPDCKKVKITE
EKEPAVEE------SED-KAVQISESQE-SEDYSQPSTSSSM------------------
-------------------FCSSQEDYKEPEKKEMQDKEEVVESSLPVSSIEPCVICQSR
PKNGCIVHGKTGHLMSCFTCARKLKKRNKPCPVCRQPIQMIVLTYFS-
>XP_032855653.2 E3 ubiquitin-protein ligase Mdm2 isoform X1 [Tyto alba]
------MCNTKMSS-LTDA-------S---SVTASEQEALVKPKPLLLKLLKLAGAEKDT
FTMKEVIFYLGQYIMSKQLYDEKQQHIVHCANDLLGDLFGVTSFSVKEHRRLYSMISRNL
IAINQ-QDSALADTPEDDSRFQLE-ENVLKESMQELEEK-------QTS-NM-------T
SQATTSSRRRTH-----------SES-------------------ENSSDDLHSDRRKRH
KSDSISLTFDESLSWCVVSGLCRERSN-----SSDSTDSLSIPDLDASSLSENSDWFEHS
SVS--DQFSVEFEVESIYSEDYSHNEEGQEL------TDEDDEVYQLTIYQGEDSDADSF
DE--DPEISL-------------ADYWKCPECSEMNPPLPRHCHRCWALREDWLPDEKSD
KL-------------------------EKSK----LESSIPLEAEEGFDVPDCKKVKMTE
EKEPAVEE------SED-KAVQISESQE-SEDYSQPSTSSSM------------------
-------------------FCSSQEDYKEPEKREMQDKEESMESSLPVTSIEPCVICQSR
PKNGCIVHGKTGHLMSCFTCARKLKKRNKPCPVCRQPIQMIVLTYFS-
>XP_013158451.1 E3 ubiquitin-protein ligase Mdm2 isoform X2 [Falco peregrinus]
------MCNTKMSS-LTDA-------S---SVTASEQEALVKPKPLLLKLLKLAGAEKDT
FTMKEVIFYLGQYIMSKQLYDEKQQHIVHCANDLLGDLFGVTSFSVKEHRRLYSMISRNL
IAINQ-QDSGLADTPEDDDRFRLEEENV-TESMQELEEK-------QTSSNV-------T
SRPTTSTRRRTH-----------SES------------------EENSSDDLHSDRRKRH
KSDSISLTFDESLSWCVVSGLCRERSN-----SSDSTDSLSIPDLDASSLSENSDWFDHS
SVS--DQFSVEFEVESIYSEDYSHNEEGQEL------TDEDDEVYQLTIYQDDDSDADSF
DE--DPEISL-------------ADYWKCPECSEMNPPLPRHCHRCWALREDWLPDEKSN
KL-------------------------EKSK----LESSFPLESEEGFDVPDCKKVKMTE
DKGRAVEE------SED-KAVQISESQE-SEDFSQPSTSSSM------------------
-------------------FCGSQEDYKEPEKREMQDKEENMECTLPITSIEPCVICQSR
PKNGCIVHGKTGHLMSCFTCARKLKKRNKPCPVCRQPIQMIVLTYFS-
>XP_010180687.1 PREDICTED: E3 ubiquitin-protein ligase Mdm2 isoform X1 [Mesitornis unicolor]
------MCNTKMSS-VTDA-------S---SVTSSEQEALVKPKPLLLKLLKLAGAEKDT
FTMKEVIFYLGQYIMSKQLYDEKQQHIVHCANDLLGDLFGVASFSVKEHRRLYSMISRNL
IAINQ-QDSTLADTAEDGTRFQLEEENVVKESMQELEEK-------QTSSNM-------A
SRPATSSRRRTH-----------SES------------------EENSSDDLPNDRRKRH
KSDSISLTFDESLSWCVVSGLCRERSN-----SSDSTDSLSIPDLDASSLSENSDWFDHS
SVS--DQFSVEFEVESIYSEDYSHNEEGQEL------SDEDDEVYQLTIYQDEDSDADSF
DE--DPEISL-------------ADYWKCPECSEMNPPLPRHCHRCWALREDWLPDEKSD
KL-------------------------EKSK----LESSCPLESEEGFDVPDCKKVKVIE
DKEPAVEE------NED-KAVQISESQE-SEDYSQPSTSSSM------------------
-------------------FCSSQEDFKEPEKREMQGKEESMESGLPVTSIEPCVICQSR
PKNGCIVHGKTGHLMSCFTCARKLKKRNKPCPVCRQPIQMIVLTYFS-
>XP_009561549.1 PREDICTED: E3 ubiquitin-protein ligase Mdm2 isoform X1 [Cuculus canorus]
------MCNTEMSS-LTDA-------S---AVTASEREALVRPKPLLLRLLKLAGAEKDT
FTMKEVIFYLGQYIMSKQLYDEKQQHIVHCANDLLGDLFGVTSFSVKEHRRLYSMISRNL
IAVSQ-QDSRHADTPEDDARFQLEEENSLKESIQELEEK-------QTSSNV-------T
SRPTTSSRRRPH-----------SES------------------EENSSDDLHSDRRKRH
KSDSISLTFDESLSWCVVSGLCRERSN-----SSDSTDSLSIPDLDASSLSENSDWFDHS
SVS--DQFSVEFEVESIYSEDYNHNEEGQEL------TDEDDEVYQLTIYQDEDSDADSF
DE--DPEISL-------------ADYWKCPECSEMNPPLPRHCHRCWALREDWLPDEKSD
KS-------------------------VKSK----LESSLPLESEEGFDVPDCKKVKMIE
DKEPALEE------NED-KAAQISESQE-SEDYSQPSTSSSM------------------
-------------------FCSSQEDYKEPEKRETQDKEESIESSLPVTSIEPCVICQSR
PKNGCIVHGKTGHLMSCFTCARKLKKRNKPCPVCRQPIQMIVLTYFS-
>XP_009506625.1 PREDICTED: E3 ubiquitin-protein ligase Mdm2 isoform X1 [Phalacrocorax carbo]
------MCNTNMSS-LTDA-------S---SVTASEQEALVKPKPLLLKLLKLAGAEKDT
FTMKEVIFYLGQYIMSKQLYDEKQQHIVHCANDLLGDLFGVASFSVKEHRRLYSMISRNL
VAINQ-QDSTLADPPEEDARFQLGEENVLKESMQELEEK-------QTSSNV-------T
SRPTTSSRRRQH-----------SES------------------EENSSDDLHSDRRKRH
KSDSISLTFDESLSWCVVSGLCRERSN-----SSDSTDSLSIPDLDASSLSENSDWFDHS
SVS--DQFSVEFEVESIYSEDYSHNEEGQEL------TDEDDEVYQLTIYQDEDSDADSF
DE--DPEISL-------------ADYWKCLECNEMNPPLPRHCHRCWALREDWLPDEKSE
KS-------------------------VKSK----LESSLPLESEEGFDVPDCKKVKMTE
DKEPAAEE------NEE-KAVQTSESQE-SEDYSQPSTSSSM------------------
-------------------FCSSQEDYKEPEKREMQDKEEGVESSLPVTSIEPCVICQSR
PKNGCIVHGKTGHLMSCFTCARKLKKRNKPCPVCRQPIQMIVLTYFS-
>XP_010085738.1 PREDICTED: E3 ubiquitin-protein ligase Mdm2 isoform X1 [Pterocles gutturalis]
------MCNTKMSS-LTDA-------S---SVTASEQEALVKPKPLLLKVLKLAGAEKDT
FTMKEVIFYLGQYIMSKQLYDEKQQHIVHCANDLLGDLFGVTSFSVKEHRRLYSMISRNL
IAINQ-QDSTLADSPENDARFQLEEENVLKESMQELEEK-------QTSSNV-------T
SRPTTSSRRRTH-----------SVS------------------EENSSDDPHSDRRKRH
KSDSISLTFDESLSWCVVSGLCRERSN-----SSDSTDSLSIPDIDASSLSENSDWFDHS
SVS--DQFSVEFEVESIYSEDYSHNEEGQEL------TDEDDEVYQLTIYQDEDSDADSF
DE--DPEISL-------------ADYWKCPECSEMNPPLPRHCHRCWALREDWLPDEKGD
KS-------------------------EKRK----LESSFPLGSEEGFDVPDCKKAKVTE
DKEPAAEE------NED-KAVQISESQE-SEDYSQPSTSSSM------------------
-------------------FCSSQEDYKEPEKREMQDKEERVESSFPVTSIEPCVICQSR
PKNGCIVHGKTGHLMSCFTCARKLKKRNKPCPVCRQPIQMIVLTYFS-
>XP_009947359.1 PREDICTED: E3 ubiquitin-protein ligase Mdm2 isoform X1 [Leptosomus discolor]
------MCNTKMSS-LTDA-------S---PVTASEQEALVKPKPLLLRLLKLAGAEKDT
FTMKEVIFYLGQYIMSKQLYDEKQQHIVHCANDLLGDLFGVTSFSVKEHRRLYSMISRNL
IAINQ-QDSTLEDRPGDDARFQLQEENVLKESMQELEEK-------QTSSNV-------T
SRPAT-SRRRTH-----------SES------------------EENSSDDLHSDRRKRH
KSDSISLTFDESLSWCVVSGLCRERSN-----SSDSTDSLSIPDLDASSLSENSDWFEHS
SVS--DQFSVEFEVESIYSEDYSHNEEGQEL------TDEDDEVYQLTIYQDEDSDADSF
DE--DPEISL-------------ADYWKCPECSEMNPPLPRHCHRCWALREDWLPDEKSD
KL-------------------------EKSK----LESSFPLESEEGFDVPDCKKVKMTG
DKEPAVEE------NED-KAVQISESQE-SEDYSQPSTSSSV------------------
-------------------FCSSQEDYKEPEKREMQDKEESLESSLPVTSIEPCVICQSR
PKNGCIVHGKTGHLMSCFTCARKLKKRNKPCPVCRQPIQMIVLTYFS-
>XP_029858549.1 E3 ubiquitin-protein ligase Mdm2 isoform X3 [Aquila chrysaetos chrysaetos]
------MCNTKMSS-LTDG-------S---SVTASEQEALVKPKPLLLKLLKLAGAEKDT
FTMKEVIFYLGQYIMSKQLYDEKQQHIVHCANDLLGDLFGVTSFSVKEHRRLYSMISRNL
IAINQ-QESTLADTPEEDARFQLEEENVLTESMQEIDEK-------QTSSNV-------T
SRPTTSSRRRTH-----------SES------------------EENSSDDLRSDRRKRH
KSDSISLTFDESLSWCVVSGLCHERSN-----SSDSTDSLSIPDLDASSLSENSDWFDHS
SVS--DQFSVEFEVESIYSEDYSHNEEGQEL------TDEDDEVYQLTIYQDEDSDADSF
DE--DPEISL-------------ADYWKCPECSEMNPPLPRHCHRCWALREDWLPDEKSE
KL-------------------------EKSK----LESSFPLESEEGFDVPDCKKVKMTE
DKEPAVEE------SED-KAVQISESQE-SEDYSQPSTSSSM------------------
-------------------FCSSQEDYKEPEKREVQDKVESTESSLPVNSIEPCVICQSR
PKNGCIVHGKTGHLMSCFTCARKLKKRNKPCPVCRQPIQMIVLTYFS-
>XP_010560057.1 PREDICTED: E3 ubiquitin-protein ligase Mdm2 [Haliaeetus leucocephalus]
------MCNTKMSS-LTDA-------S---SVTASEQEALVKPKPLLLKLLKLAGAEKDT
FTMKEVIFYLGQYIMSKQLYDEKQQHIVHCANDLLGDLFGVTSFSVKEHRRLYSMISRNL
IAINQ-QESTLAETPEDDARFQLEEENVLTETMQELDEK-------QTSSNV-------T
SRPTTSSRRRTH-----------SES------------------EENSSDDLRSDRRKRH
KSDSISLTFDESLSWCVVSGLCHERSN-----SSDSTDSLSIPDLDASSLSENSDWFDHS
SVS--DQFSVEFEVESIYSEDYSHNEEGQEL------TDEDDEVYQLTIYQDEDSDADSF
DE--DPEISL-------------ADYWKCPECSEMNPPLPRHCHRCWALREDWLPDEKSE
KL-------------------------EKSK----LESSLPLESEEGFDVPDCKKVKMTE
DKEPAVEE------SED-KAVQTSESQE-SEDYSQPSTSSSM------------------
-------------------FCSSQEDYKEPEKREGQDKVESTESSLPVNSIEPCVICQSR
PKNGCIVHGKTGHLMSCFTCARKLKKRNKPCPVCRQPIQMIVLTYFS-
>XP_009917473.1 PREDICTED: E3 ubiquitin-protein ligase Mdm2 isoform X2 [Haliaeetus albicilla]
------MCNTKMSS-LTDA-------S---SVTASEQEALVKPKPLLLKLLKLAGAEKDT
FTMKEVIFYLGQYIMSKQLYDEKQQHIVHCANDLLGDLFGVTSFSVKEHRRLYSMISRNL
IAINQ-QESTLAETPEDDARFQLEEENVLTETMQELDEK-------QTSSNV-------T
SRPTTSSRRRTH-----------SES------------------E-NSSDDLRSDRRKRH
KSDSISLTFDESLSWCVVSGLCHERSN-----SSDSTDSLSIPDLDASSLSENSDWFDHS
SVS--DQFSVEFEVESIYSEDYSHNEEGQEL------TDEDDEVYQLTIYQDEDSDADSF
DE--DPEISL-------------ADYWKCPECSEMNPPLPRHCHRCWALREDWLPDEKSE
KL-------------------------EKSK----LESSLPLESEEGFDVPDCKKVKMTE
DKEPAVEE------SED-KAVQISESQE-SEDYSQPSTSSSM------------------
-------------------FCSSQEDYKEPEKREGQDKVESTESSLPVNSIEPCVICQSR
PKNGCIVHGKTGHLMSCFTCARKLKKRNKPCPVCRQPIQMIVLTYFS-
>XP_021143630.1 E3 ubiquitin-protein ligase Mdm2 isoform X1 [Columba livia]
------MCNTKMSS-LTDA-------S---SVTASEQEALVKPKPLLLKLLKLAGAEKDT
FTMKEVIFYLGQYIMSKQLYDEKQQHIVHCANDLLGDLFGVTSFSVKEHRRLYSMISRNL
IAINQ-QGSTLADTPEDDARFQLEEENVLKESMQELEEK-------QTSSNA-------T
SRPATSSRRRTH-----------SES------------------E-NSSDDLHSDRRKRH
KSDSISLTFDESLSWCVVSGLCRERSN-----SSDSTDTFSIPDLDASSLSENSDWFDRS
SVS--DQFSVEFEVESIYSEDYSHNEEGQEL------TDEDDEVYQLTIYQDEDSDADSF
DE--DPEISL-------------ADYWKCPECSEMNPPLPRHCHRCWALREDWLPDEKSD
KL-------------------------VKSK----LESSFPLESEEGFDVPDCKTVKMTE
DKEPAVEE------NED-KAVQISESQE-SEDYSQPSTSSSM------------------
-------------------FCSSQEDYKEPEKRELQDKEGSPESSLPVTSIEPCVICQSR
PKNGCIVHGKTGHLMSCFTCARKLKKRNKPCPVCRQPIQMIVLTYFS-
>XP_009986047.1 PREDICTED: E3 ubiquitin-protein ligase Mdm2 isoform X1 [Tauraco erythrolophus]
------MCNTKMSS-LTDA-------S---SVTASEQEALVKPKPLLLKLLKLAGAEKDT
FTMKEVIFYLGQYIMSKQLYDEKQQHIVHCANDLLGDLFGVASFSVKEHRRLYSMISRNL
IAINQ-QDSTLADTPEDDARFHLEAENVLEESVQELEEK-------QTSSNG-------T
SRPTASSRRRTH-----------SES------------------EENSSDDLRGDRRKRH
KSDSISLTFDESLSWCVVSGLCRERSN-----SSDSTDSLSIPDLDASSLSENSDWFDHS
SVS--DQFSVEFEVESIYSEDYSHNEEGQEL------TDEDDEVYQLTIYQDEDSDADSF
DE--DPEISL-------------ADYWKCPECSEMNPPLPRHCHRCWALREDWLPDEKSD
KL-------------------------EKSK----LESSLPLESEEGFDVPDCKKVKMAE
DKEPAVEE------NED-KAVQISESQE-SEDYSQPSTSSSM------------------
-------------------FCGSQEDYKEPEKREMQDKEESVESSLPVTSIEPCVICQSR
PKNGCIVHGKTGHLMSCFTCARKLKKRNKPCPVCRQPIQMIVLTYFS-
>KFP44558.1 E3 ubiquitin-protein ligase Mdm2 partial [Chlamydotis macqueenii]
---CRQMCNTKMSS-LTDA-------S---SVAASEQETLVKPKPLLLKLLKLAGAEKDT
FTMKEVIFYLGQYIMSKQLYDEKQQHIVHCANDLLGDLFGVTSFSVKEHRRLYSMISRNL
IAINQ-QDSALADTPEDDARLQLEGENVLKESMQELEEK-------QTSSNM-------T
SRPTSSSRRRTH-----------SES------------------EENSSDDLHSDRRKRH
KSDSISLTFDESLSWCVVSGLCRERSN-----SSDSTDSLSIPDLDASSLSENSDWFDHS
SVS--DQFSVEFEVESIYSEDYSHNEEGQEL------TDEDDEVYQLTIYQDEDSDADSF
DE--DPEISL-------------ADYWKCPECNEMNPPLPRHCHRCWALREDWLPDEKSD
KS-------------------------VKSK----LESSFPQESEEGFDVPDCKKVKVTE
DKEPAVEE------NED-KAVQISESQE-SEDYSQPSTSSSM------------------
-------------------FCSSQEDFKEPEKREMHDKEESMESSLPVTSIEPCVICQSR
PKNGCIVHGKTGHLMSCFTCARKLKKRNKPCPVCRQPIQMIVLTYF--
>XP_010175180.1 E3 ubiquitin-protein ligase Mdm2 [Antrostomus carolinensis]
------MCNTKMSS-LTDA-------S---SVTASEQEALVKPKPLLLKLLKLAGAEKDT
FTMKEVIFYLGQYIMSKQLYDEKQQHIVHCANDLLGDLFGVTSFSVKEHRRVYSMISRNL
IAINQ-QDSTLADPPEDDATFQLEEENVLKESMQELEEK-------QTSSNM-------T
SRPTTSSRRRTH-----------SES------------------EENSSDDLHSDRRKRH
KSDSISLTFDESLSWCVVSGLCRERSN-----SSDSTDSLSIPDLDASSLSENSDWFDHG
SVS--DQFSVEFEVESIYSEDYSHNEEGQEL------TDEDDEVYQLTIYQDEDSDADSF
DE--DPEISL-------------ADYWKCPECSEMNPPLPRHCHRCWALREDWLPDEKSD
KL-------------------------EKNK----LESSFPLESEEGFDVPDCKKVKMTE
DKEPAVEE------NED-KAVQISESQE-SEDYSQPSTSSSM------------------
-------------------FCSSQEDYKEPEKREIQEKEESMESGLPITSIEPCVICQSR
PKNGCIVHGKTGHLMSCFTCARKLKKRNKPCPVCRQPIQMIVLTYFS-
>XP_009461478.1 PREDICTED: E3 ubiquitin-protein ligase Mdm2 isoform X1 [Nipponia nippon]
------MCNTKMSS-LTDA-------S---SVTTSEQEALVKPKPLLLKLLKLAGAEKDT
FTMKEVIFYLGQYIMSKQLYDEKQQHIVHCANDLLGDLFGVTSFSVKEHRRLYSMISRNL
IAISQ-QDSTLADTPEDDGRFQLEEENVVKESMQELEEK-------QTSSNV-------T
ARPTTSSRRRTH-----------SES------------------EENSSDDLHTDRRKRH
KSDSISLTFDESLSWCVVSGLCRERSN-----SSDSTDSLSIPDLDASSLSENSDWFDHS
SVS--DQFSVEFEVESIYSEDYSHNEEGQEL------TDEDDEVYQLTIYQDEDSDADSF
DE--DPEISL-------------ADYWKCPECSEMNPPLPRHCHRCWALREDWLPDEKSD
KL-------------------------VKGK----LESSFPLESEEGFDVPDCKKAKMTE
DKEPAVEE------NED-KAVQTSESQE-SEDYSQPSTSSSM------------------
-------------------FCSSQEDYKEPERREMQDKEESTESSLPVTSIEPCVICQSR
PKNGCIVHGKTGHLMSCFTCARKLKKRNKPCPVCRQPIQMIVLTYFS-
>XP_010291207.1 PREDICTED: E3 ubiquitin-protein ligase Mdm2 isoform X1 [Phaethon lepturus]
------MCNTKMSS-LTDA-------S---SVTASEQEALVKPKPLLLKLLKIAGAEKDT
FTMKEVIFYLGQYIMSKQLYDEKQQHIVHCANDLLGDLFGVTSFSVKEHRRLYSMISRNL
IAINQ-QDSTLPDTPEDDARFQLEEENVLKESMQELEEK-------QTSSNV-------T
SRPTTSSRRRTH-----------SES------------------EENSSDDLHSDRRKRH
KSDSISLTFDESLSWCVVSGLCRERSN-----SSDSTDSLSIPDLDASSLSENSDWLDHS
SVS--DQFSVEFEVESIYSEDYSHNEEGQEL------TDEDDEVYQLTIYQDEDSDADSF
DE--DPEISL-------------ADYWKCPECSEMNPPLPRHCHRCWALREDWLPDEKCD
KF-------------------------LKSK----SEGSFPLESEEGFDVPDCKKVKMTE
DKEPSVEE------NED-KAVQISESQE-SEDYSQPSTSSSM------------------
-------------------FCSSQEDYKEPEKREVQDKEESMESSLPVSSIEPCVICQSR
PKNGCIVHGKTGHLMSCFTCARKLKKRNKPCPVCRQPIQMIVLTYFS-
>XP_009886097.1 PREDICTED: E3 ubiquitin-protein ligase Mdm2 isoform X1 [Charadrius vociferus]
------MCNTKMSS-LTDA-------S---SVTASEQEALVKPKPLLLKLLKLAGAEKDT
FTMKEVIFYLGQYIMSKQLYDEKQQHIVHCANDLLGDLFGVTSFSVKEHRRLYSMISRNL
IAINQ-QDSA---PPEDDARFHLEEENVIKESMQELEEK-------QTSSNV-------T
SRPTTSSRRRTH-----------SES------------------EENSSDDLHSDRRKRH
KSDSISLTFDESLSWCVVSGLCRERSN-----SSDSTDSLSIPDLDASSLSENSDWFDHS
SVS--DQFSVEFEVESIYSEDYSHNEEGQEL------TDEDDEVYQLTIYQDEDSDADSF
DE--DPEISL-------------ADYWKCPECSEMNPPLPRHCHRCWALREDWLPDEKSD
KL-------------------------EKSK----SETSFPLESEEGFDVPDCKKVKITE
DKEPAMEE------NED-KAVQISESQE-SEDYSQPSTSSSM------------------
-------------------FCSSQEDYKEPEKREMQDKEESLESSLPVTSIEPCVICQSR
PKNGCIVHGKTGHLMSCFTCARKLKKRNKPCPVCRQPIQMIVLTYFS-
>XP_009707838.1 PREDICTED: E3 ubiquitin-protein ligase Mdm2 isoform X1 [Cariama cristata]
------MCNTKMSS-LTDA-------S---SVTASEQEALVKPKPLLLKLLKLAGAEKDT
FTMKEVIFYLGQYIMSKQLYDEKQQHIVHCANDLLGDLFGVTSFSVKEHRRLYSMISRNL
IAINQ-QDSVLADTPEDGARFQLEEDDVLKESMQELEEK-------QTSPNV-------T
SRPATSSRRRTH-----------SES------------------EENSSDDLHSDRRKRH
KSDSISLTFDESLSWCVVSGLCRERSN-----SSDSTDSLSIPDLDASSLSENSDWFDHS
SVS--DQFSVEFEVESVYSEDYSHNEEGQEL------TDEDDEVYQLTIYQDEDSDADSF
DE--DPEISL-------------ADYWKCPECSEMNPPLPRHCHRCWALREDWLPEEKSD
KL-------------------------EKSK----LESSFPLESEEGFDVPDCKKVKMTE
DKEPAVEE------NED-KAVQISESQE-SEDYSQPSTSSSM------------------
-------------------FCGSQEDYKEPEKRETQDKEESVESSLPVTSIEPCVICQSR
PKNGCIVHGKTGHLMSCFTCARKLKKRNKPCPVCRQPIQMIVLTYFS-
>XP_009929878.1 PREDICTED: E3 ubiquitin-protein ligase Mdm2 isoform X1 [Opisthocomus hoazin]
------MCNTKMSS-LTDA-------S---PVTASEQEALVKPKPLLLKLLKLAGAEKDT
FTMKEVIFYLGQYIMSKQLYDEKQQHIVHCANDLLGDLFGVASFSVKEHRRLYSMISRNL
IAINQ-QDSGVADTPEEDARFQLEEENVLKESMQELEEK-------QASSNV-------T
SRPTASSRRRTH-----------SES------------------EENSSDDLHSDRRKRH
KSDSISLTFDESLSWCVVSGLCRERSN-----SSDSTDSLSIPDLDASSLSENSDWFDHS
SVS--DQFSVEFEVESIYSEDYSHNEEGQEL------TDEDDEVYQLTIYQDEDSDADSF
DE--DPEISL-------------ADYWKCPECSEMNPPLPRHCHRCWALREDWLPDEKSD
KL-------------------------VKSK----LESSFPLESEEGFDVPDCKKVKMTE
DKEPAVEE------NED-KAVQISESQE-SEDYSQPSTSSSV------------------
-------------------FCSSQEDYKELEKREMQDKEESVESGLPVTSIEPCVICQSR
PKNGCIVHGKTGHLMSCFTCARKLKKRNKPCPVCRQPIQMIVLTYFS-
>XP_009325836.1 PREDICTED: E3 ubiquitin-protein ligase Mdm2 isoform X1 [Pygoscelis adeliae]
------MCNTKMSS-LTDA-------S---SVTTSEQELLVKPKPLLLKLLKLAGAEKDT
FTMKEVIFYLGQYIMSKQLYDEKQQHIVHCANDLLGDLFGVTSFSVKEHRRLYSMISRNL
IAINQ-QDSMLADTPEDDARFQLEEEHVLKESMQELEEK-------QTSSNV-------T
SRPTTSSRRRTH-----------SES------------------EENASDDLHSDRRKRH
KSDSISLTFDESLSWCVVSGLCRERSN-----SSDSTDSLSIPDLDASSLSENSDWFDHS
SVS--DQFSVEFEVESIYSEDYSHNEEGQEL------TDEDDEVYQLTIYQDEDSDADSF
DE--DPEISL-------------ADYWKCPECSEMNPPLPRHCHRCWALREDWLPDEKSD
KL-------------------------VKSK----LESSFPLESEEGFDVPDCKKVKITE
DKEPAVEE------NED-KAVQISESQE-SEDYSQPSTSSSM------------------
-------------------FCSSQEDYKEPEKREMPDKEESMESSLPVTSIEPCVICQSR
PKNGCIVHGKTGHLMSCFTCARKLKKRNKPCPVCRQPIQMIVLTYFG-
>XP_009271501.1 PREDICTED: E3 ubiquitin-protein ligase Mdm2 isoform X1 [Aptenodytes forsteri]
------MCNTKMSS-LTDA-------S---SVTTSEQEVLVKPKPLLLKLLKLAGAEKDT
FTMKEVIFYLGQYIMSKQLYDEKQQHIVHCANDLLGDLFGVTSFSVKEHRRLYSMISRNL
IAINQ-QDSMLADTPEDDARFQLEEENVLKESMQELEEK-------QTSSNV-------T
SRPTTSSRRRTH-----------SES------------------EENASDDLHSDRRKRH
KSDSISLTFDESLSWCVVSGLCRERSN-----SSDSTDSLSIPDLDASSLSENSDWFDHS
SVS--DQFSVEFEVESIYSEDYSHNEEGQEL------TDEDDEVYQLTIYQDEDSDADSF
DE--DPEISL-------------ADYWKCPECSEMNPPLPRHCHRCWALREDWLPDEKSD
KL-------------------------VKSK----LESSLPLESEEGFDVPDCKKVKMTE
DKEPAVEE------NED-KAVQISESQE-SEDYSQPSTSSSM------------------
-------------------FCSSQEDYKEPEKREMADKEESMESSLPVTSIEPCVICQSR
PKNGCIVHGKTGHLMSCFTCARKLKKRNKPCPVCRQPIQMIVLTYFG-
>XP_010297020.1 PREDICTED: E3 ubiquitin-protein ligase Mdm2 isoform X1 [Balearica regulorum gibbericeps]
------MCNTKMSS-LTDA-------S---SVTASEQEALVKPKPLLLKLLKLAGAEKDT
FTMKEVIFYLGQYIMSKQLYDEKQQHIVHCANDLLGDLFGVTSFSVKEHRRLYSMISRNL
IAINQ-QDSTPAGAPEDDARFQLEEESVLKESMQELEEK-------QTSSNV-------T
SRPTTSSRRRTH-----------SES------------------EENSSDDLHSDRRKRH
KSDSISLTFDESLSWCVVSGLCRERSN-----SSDSTDSLSIPDLDASSLSENSDWFDHS
SVS--DQFSVEFEVESIYSEDYSHNEEGQEL------TDEDDEVYQLTIYQDEDSDADSF
DE--DPEISL-------------ADYWKCPECSEMNPPLPRHCHRCWALREDWLPDEKSD
KL-------------------------EKSK----SESSLPLESEEGFDVPDCKKVKMIE
DKEPAVEE------NED-KAVQMSESQE-SEDYSQPSTSSSM------------------
-------------------FCSSQEDYKEPEKREMQDKEESVESSLPVTSIEPCVICQSR
PKNGCIVHGKTGHLMSCFTCARKLKKRNKPCPVCRQPIQMIVLTYFS-
>XP_009482469.1 PREDICTED: E3 ubiquitin-protein ligase Mdm2 isoform X1 [Pelecanus crispus]
------MCNTKMSS-LTDA-------S---SVTASEQEALVRPKPLLLKLLKLAGAEKDT
FTMKEVIFYLGQYIMSKQLYDEKQQHIVHCANDLLGDLFGVTSFSVKEHRRLYSMISRNL
IAINQ-QDSTLTDTPEDDARFQLEEENVLKESMQELEEK-------QTSSNM-------T
SRPTTSSRRRTH-----------SES------------------EENSSDDLHSDRRKRH
KSDSISLTFDESLSWCVVSGLCRERSN-----SSDSTDSLSIPDLDASSLSENSDWFDHS
SVS--DQFSVEFEVESIYSEDYSHNEEGLEL------TDEDDEVYQLTIYQDEDSDADSF
DE--DPEISL-------------ADYWKCPECSKMNPPLPRHCHRCWALREDWLPDEKSD
KS-------------------------VKSK----LESSFPLESEEGFDVPDCKKGKMTE
DKEPAVEE------NED-KAVQISESQE-SEDFSQPSTSSSM------------------
-------------------FCSSQEDYKEPEKREVQDKEESMESSLPVTSIEPCVICQSR
PKNGCIVHGKTGHLMSCFTCARKLKKRNKPCPVCRQPIQMIVLTYFS-
>XP_009819798.1 PREDICTED: E3 ubiquitin-protein ligase Mdm2 isoform X1 [Gavia stellata]
------MCNTKMSS-LTDA-------S---SVTASEQEALVKPKPLLLKLLKLAGAEKDT
FTMKEVIFYLGQYIMSKQLYDEKQQHIVHCANDLLGDLFGVTSFSVKEHRRLYSMISRNL
IAINP-QGSALADTPEDDTRFQLEEENVLKESMQELEEK-------QTSSNV-------T
SRPTTSSRRRTH-----------SES------------------EENSSDDLHSDRRKRH
KSDSISLTFDESLSWCVVSGLCRERSN-----SSDSTDSLSIPDLDASSLSENSDWFDHS
SVS--DQFSVEFEVESIYSEDYSHNEEGQEL------TDEDDEVYQLTIYQDEDSDADSF
DE--DPEISL-------------ADYWKCPECSEMNPPLPRHCHRCWALREDWLPDEKSD
KL-------------------------VKSK----LESSFPVESEEGFDVPDCKKVKMTE
DKEPAVEE------NED-KAVQISESQE-SEDYSQPSTSSSM------------------
-------------------FCSSQEDYKEPEKREMQDKEESMESSLPVTSIEPCVICQSR
PKNGCIVHGKTGHLMSCFTCARKLKKRNKPCPVCRQPIQMIVLTYFS-
>XP_009572946.1 PREDICTED: E3 ubiquitin-protein ligase Mdm2 isoform X1 [Fulmarus glacialis]
------MCNTKMSS-LTDA-------S---SVTASEQEALVKPKPLLLKLLKLAGAEKDT
FTMKEVIFYLGQYIMSKQLYDEKQQHIVHCANDLLGDLFGVTSFSVKEHRRLYSMISRNL
IAINQ-PESRLADTPEDDARFQLEEENVLKESMQELEEK-------QTSSNV-------T
SRPTTSSRRRTH-----------SES------------------EENSSDDLHSDRRKRH
KSDSISLTFDESLSWCVVSGLCRERSN-----SSDSTDSLSIPDLDASSLSENSDWFDHS
SVS--DQFSVEFEVESIYSEDYSHNEEGQEL------TDEDDEVYQLTIYQDEDSDADSF
DE--DPEISL-------------ADYWKCPECSEMNPPLPRHCHRCWALREDWLPDEKSD
KL-------------------------VKSK----LESSFPLESEEGFDVPDCKKVKMIE
DKEPAVEE------NED-KAVQISESQE-SEDYSQPSTSSSM------------------
-------------------FCSSQEDYKEPEKREMQDKEESVESSLPVTSIEPCVICQSR
PKNGCIVHGKTGHLMSCFTCARKLKKRNKPCPVCRQPIQMIVLTYFS-
>XP_009644546.1 E3 ubiquitin-protein ligase Mdm2 isoform X1 [Egretta garzetta]
------MCNTKMSS-LTDG-------S---SVTASEQEALVKPKPLLLKLLKLAGAEKDT
FTMKEVIFYLGQYIMSKQLYDEKQQHIVHCANDLLGDLFGVTSFSVKEHRRLYSMISRNL
IAINQ-QDSTLADTPEDDARFQLEEENVLKESMQELEEK-------QTSSNV-------T
SRPTTSSRRRTH-----------SES------------------EENSSDDLHSDRRKRH
KSDSISLTFDESLSWCVVSGLCRERSN-----SSDSTDSLSIPDLDASSLSENSDWFDHS
SVS--DQFSVEFEVESIYSEDYSHNEEGLEL------TDEDDEVYQLTIYQDEDSDADSF
DE--DPEISL-------------ADYWKCPECSEMNPPLPRHCHRCWALREDWLPDEKSN
KL-------------------------VKSK----LESSFPLESEEGFDVPDCKKVKTTE
DKEPAVEE------NED-KAVQISESQE-SEDYSQPSTSSSM------------------
-------------------FCSSQEDYKEPEKREAQDKEESMESSLPVTSIEPCVICQSR
PKNGCIVHGKTGHLMSCFTCARKLKKRNKPCPVCRQPIQMIVLTYFS-
>tr|A0A7N4NQY8|A0A7N4NQY8_SARHA E3 ubiquitin-protein ligase Mdm2 OS=Sarcophilus harrisii OX=9305 GN=MDM2 PE=3 SV=1
------MCNTKMSS-DTEG---ALSTS---QIPASEQEALVRPKPLLLKLLKFAGAQKDT
FTMKEVLFYLGQYIMSKQLYDKKQQHIVYCSDDLLGDLFGVPSFSVKEHRRLYAMISRNL
IAVNQQ-EFSSPNTSSNETRCQLEIRSGQKESMQELQEEK------PS-PNF-------N
SRPTTSSRRRTH-----------SET------------------EENSDELPGERHRKRH
KSDSISLTFDESCALCVISEICCERSN-----SSDSTEIPSSPDIDTGVLSENSD----D
SVS--DQFSVEFEVESIDSEDYSHNEEGQEL------TDDDDEIYQVTVYQAEESDTDSF
DE--DPEISL-------------ADYWKCTSCDKMNPPLPPHCHRCWALRENWLPEEKGE
V-------------------------VNKGK----LESPI-QGEEEGFDVPDCKKNKMND
SQDSCIEE------SDE-KIVQTSDSQE-SEDYSQPSTSKSI------------------
-------------------ICSSQEDNGEFEREEAQDKEKNMESLLPPSTVEPCVICQSR
PKNGCIVHGRTGHLMACFTCAKKLKKRNKPCPVCRQPIQMIVLTYFL-
>tr|F6WSI6|F6WSI6_MONDO E3 ubiquitin-protein ligase Mdm2 OS=Monodelphis domestica OX=13616 GN=MDM2 PE=3 SV=2
------MCNTKMSS-DTDG---ALSTS---QMPASEQEALVRPKPLLLKLLKFAGAQKDT
FTMKEVLFYLGQYIMSKQLYDKKQQHIVYCSDDLLGDLFGVPSFSVKEHRRLYAMISRNL
IAVNQQQEPAFPNTSRNETRCQLEIASGQKESVQELQEEK------PS-PNL-------N
SRPTTSSRRRTL-----------SET------------------EENLDELPGERHRKRH
KSDSISLPFDESCALCVISEICCERSN-----SSDSTEIPSSPDIDTGVLSENSD----D
SVS--DQFSVEFEVESIDSDDYSHNEEGQEL------TDEDDEIYQVTVYEAEESDTDSF
DE--DPEISL-------------ADYWKCTSCDKMNPPLPSHCHRCWALRENWLPEEKSD
MS------------------------ADKGK----LENPT-QGEEEGFDLPDCKKNKMND
SQDSSIEE------NDE-KIIQLSESQE-SEDYSQPSTSKSI------------------
-------------------ICSSQEDARDFEREEAQDKERSMES-IPPSTVEPCVICQSR
PKNGCIVHGRTGHLMACFTCAKKLKKRNKPCPVCRQPIQMIVLTYFL-
>tr|A0A3Q2H2X5|A0A3Q2H2X5_HORSE E3 ubiquitin-protein ligase Mdm2 OS=Equus caballus OX=9796 GN=MDM2 PE=3 SV=1
------MCNTNMSV-STDG---AVSTA---QIPAAEQETLVRPKPLLLKLLKSVGAQKDT
YTMKEVIFYLGQYIMTKRLYDERQQHMVYCSNDLLGDLFGVPSFSVKEHRKIYTMIYRNL
VVVNQ-PEPSDSGTSVSENSCPLEGGSDQKAAVQELQEEK------PSSSAL-------V
SRPPTSSRRRAI-----------SET------------------EENSDELPGERQRKRH
KSDSVSLSFDEGLALCVIREICCDGGS-----SSESAGTPSDPDLDAGVSERSGDWLDQD
SVS--DQFSVEFEVESLDSEDYSLSEEGQEP------SDDDDEVYRVTVYQAEESDTDSF
EE--DPEISL-------------ADYWKCTSCGETNPPLPSHCSRCWALRESWLPEGKAK
APGSG---------------------SGIVA----PEGSG-P-GEEGVDVPDCRKTEGGH
PREACTED------DDA-AAAQASQSQE-SEGCSQPPASTSG------------------
-------------------AHSSQEGPGELEREDAPDKEESVEASLPLNATEPCVICQGR
PKNGCIVHGKTGHLMACFTCAKKLKRRNKPCPVCRQPIQMIVLTYFP-
>XP_004700519.1 E3 ubiquitin-protein ligase Mdm2 isoform X1 [Echinops telfairi]
------MCNTNMSG-SSTDGAAAASTS---QIPASEQETLVRPKPLLLKLLKSVGAQKDT
YTMKEVIFYLGQYIMAKRLYDEKQQHMVYCSNDLLGDLFGEPSFSVKDHRKIYTMIYRNL
VIVNQ-QEPLDSATSVSENRCKLEDGNVQKDSMQELQEEK------PSSSDL-------I
CRPTTSSRRRAI-----------SET------------------EDNSEELAVEVHRKRH
RSDNVSLSFNEGVALCVIRGICCERSS-----SSESVETPSIPDADTGVSEHSGDWLDQD
SVS--DQFSVEFEVESLDSEDYNLSEEGQEL------SDDDEEIYRVTVYQAEESDTDSF
ED--DPEISL-------------GDYWKCTSCNEMNPPLPPHCNRCWVLRENWLPEDKGK
DEEKM---------------------LESPK----LENTT-Q-VEEGFDVPDCKKTAVSD
PEESHVEE------NDD-TVTQASQSQE-SEDYSQPSTSSSI------------------
-------------------IYSS-QDVQELNREEAQDKEESMESRSRSIATEPCVICQDR
PKNGCIVHGKTGHLMACFTCAKKLKKRNKPCPVCRQPIQMIVLTYFL-
>tr|A0A8B7AVJ0|A0A8B7AVJ0_ORYAF E3 ubiquitin-protein ligase Mdm2 OS=Orycteropus afer afer OX=1230840 GN=MDM2 PE=3 SV=1
MVRSRQMCNTNMSV-STTDGAT-ASTS---QIPASEQETLVRPKPLLLKLLKSVGAQKDT
YTMKEVIFYLGQYIMAKRLYDEKQQHMVYCSNDLLGDLFGEPSFSVKDHRKIYTMIYRNL
VVVNQ-QEPLDSGTSVSENKCHLEDGSDQKDYIQEFQEEK------PSSSNL-------I
SRPSTSSRRRAI-----------SET------------------EENSDDLPIEGQRKRH
RSDSVSLSFDESVALCVIREIGRERNS-----SSESTETPSNPDLDAGVSEHSGDWLDQD
SVS--DQFSVEFEVESLDSEDYNLSEEGQEL------SDEDDEVYRVTVYQADESDTDSF
ED--DPEISL-------------ADYWKCTSCNEMNPPLPPHCNRCWALRENWLPEDKRK
DKEKI---------------------PDSTK----LENTT-Q-VEEGFDVPDCKKMTVND
SKESCVDE------NDD-SITQAQ-CQE-SEDYSQPSTSSSI------------------
-------------------ICSS-QDVREFDREETQGKEESVESRSRPIATEPCVICQDR
PKNGCIVHGKTGHLMACFTCAKKLKKRNKPCPVCRQPIQMIVLTYFL-
>tr|A0A2Y9G037|A0A2Y9G037_TRIMA E3 ubiquitin-protein ligase Mdm2 OS=Trichechus manatus latirostris OX=127582 GN=LOC101349408 PE=3 SV=1
MVRSRQMCNTNMSV-SATDGAA-ASTS---QIPASEQETLVRPKPLLLKLLKSVGAQKDT
YTMKEVIFYLGQYIMAKRLYDEKQQHMVYCSNDLLGDLFGEPSFSVKDHRKIYTMIYRNL
VVVNQ-QEPLNSGTSVSENSCQLEDGNDQKDSVQELQEEK------PSSSNL-------I
SRPTTSSRRRAI-----------SET------------------EENSDELASEGQRKRH
RSDSVSLSFDESVALCVIREICCERSS-----SSDSTETPSNPDLDAGVSEHSGDWLDQD
SVS--DQFSVEFEVESLDSEDYNLSEEGQEL------SDEDDEVYRVTVYQAEESDTDSF
ED--DPEISL-------------ADYWKCTSCNEMNPPLPPHCNRCWALRENWLPEDKRK
DKEKT---------------------HESAK----LENTV-Q-VEEGFDVPDCKKTTVND
SKESCVEE------NDD-KITQASHSQE-SEDYSQPSTSSSI------------------
-------------------IYSS-QDVREFEREETQGKEESVESRYRPIATEPCVICQDR
PKNGCIVHGKTGHLMACFTCAKKLKKRNKPCPVCRQPIQMIVLTYFL-
>XP_049739799.1 E3 ubiquitin-protein ligase Mdm2 isoform X9 [Elephas maximus indicus]
------MCNTNMSV-STTDGAA-ASTS---QIPASEQETLVRPKPLLLKLLKSVGAQKDT
YTMKEVIFYLGQYIMAKRLYDEKQQHMVYCSNDLLGDLFGEPSFSVKDHRKIYTMIYRNL
VVVNQ-QEPLDSGTSVSENRRQLEDGKGQKDSVQELQEEK------PSSSNL-------I
SRPTTSSRRRAI-----------SET------------------EENSDELASEGQRKRH
RSDSVSLSFDESVALCVIREICCERSS-----SSDSTETPSNPDLDAGVSEHSGDWLDQD
SVS--DQFSVEFEVESLDSEDYNLSEEGQEL------SDEDDEVYRVTVYQAEESDTDSF
ED--DPEISL-------------A------------------------------------
------------------------------------------------------------
------------------------------------------------------------
------------------------------------------------------------
------------------------------------------------
>XP_023414418.1 E3 ubiquitin-protein ligase Mdm2 isoform X4 [Loxodonta africana]
------MCNTNMSV-STTDGAA-ASTS---QIPASEQETLVRPKPLLLKLLKSVGAQKDT
YTMKEVIFYLGQYIMAKRLYDEKQQHMVYCSNDLLGDLFGEPSFSVKDHRKIYTMIYRNL
VVVNQ-QEPLDSGTSVSENRRQLEDGKGQKDSVQELQEEK------PSSSNL-------I
SRPTTSSRRRAI-----------SET------------------EENSDELASEGQRKRH
RSDSVSLSFDESVALCVIREICCERSS-----SSDSTETPSNPDLDAGVSEHSGDWLDQD
SVS--DQFSVEFEVESLDSEDYNLSEEGQEL------SDEDDEVYRVTVYQAEESDTDSF
ED--DPEISL-------------ATPFPQC------------CME------DGLEEDKSG
SKRPT------------------------SK----VVAVV-Q-QMDSFGVEHAE------
---SCAIV------QQA-W------D----ANLQQTQTHSTL------------------
-------------------A----------------------------------------
------------------------------------------------
>sp|P23804|MDM2_MOUSE E3 ubiquitin-protein ligase Mdm2 OS=Mus musculus OX=10090 GN=Mdm2 PE=1 SV=3
------MCNTNMSV-STEG---AASTS---QIPASEQETLVRPKPLLLKLLKSVGAQNDT
YTMKEIIFYIGQYIMTKRLYDEKQQHIVYCSNDLLGDVFGVPSFSVKEHRKIYAMIYRNL
VAVSQ-Q---DSGTSLSESRRQPEGGSDLKDPLQAPPEEK------PSSSDL-------I
SRLSTSSRRRSI-----------SET------------------EENTDELPGERHRKRR
RS----LSFDPSLGLCELREMCSGGSSSSSSSSSESTETPSHQDLDDGVSEHSGDCLDQD
SVS--DQFSVEFEVESLDSEDYSLSDEGHEL------SDEDDEVYRVTVYQTGESDTDSF
EG--DPEISL-------------ADYWKCTSCNEMNPPLPSHCKRCWTLRENWLPDDKGK
DKVEI---------------------SEKAK----LENSA-Q-AEEGLDVPDGKKLTEND
AKEPCAEE------DSEEKAEQTPLSQE-SDDYSQPSTSSSI------------------
-------------------VYSSQESVKELK-EETQDKDESVESSFSLNAIEPCVICQGR
PKNGCIVHGKTGHLMSCFTCAKKLKKRNKPCPVCRQPIQMIVLTYFN-
>XP_006241444.1 E3 ubiquitin-protein ligase Mdm2 isoform X2 [Rattus norvegicus]
------MCNTNMSV-STEG---AAGTS---QIPASEQETLVRPKPLLLKLLKSVGAQKDI
YTMKEIIFYIGQYIMTKRLYDEKQQHIVYCSNDLLGDVFGVPSFSVKEHRKIYAMIYRNL
VVVSQ-Q---DSGTSPSESRCQPEGGSDLKDPVQASQEEK------PSSSDV-------V
SRPSTSSRRRAI-----------SET------------------EENTDELPGERQRKRH
RA----LSFDESLGLCVLREICCERSS-----SSEATDTPSHQDLDDGVSDHSADCLDQD
SVS--DQFSVEFEVESLDSEDYSLSDEGHEL------SDEDDEVYRVTVYQAGESDADSF
EG--DPEISL-------------ADYWKCTSCNEMNPPLPSHCNRCWTLRENWLPDDKGK
DKVEI---------------------SEKAK----LESSD-Q-AEEGLDVPDGKKVTEDD
AKESSA-E------DSEEKVAQMLLSQE-SDDYSQPSTSSSI------------------
-------------------VYSSQESGKELK-EDTQDKEESMESSFSLNAIEPCVICQGR
PKNGCIVHGKTGHLMSCFTCAKKLKKRNKPCPVCRQPIQMIVLTYFN-
>XP_012502786.1 PREDICTED: E3 ubiquitin-protein ligase Mdm2-like [Propithecus coquereli]
MVRSRQMCNTNMSV-STD-----VATS---QIPASEQETLARPKPLLMKLLKSVGAQKDT
YTMKEVIFYLGQYIMTKRLYDEKQQHIVYCSNDLLGDLFGVPSFSVKEHRKIYTMIYRNL
VVVNQ-QEPSDSGTSVSENRCHLEGGGDRKDPVQELQEEK------PSSSNS-------V
SRPSTSSRRRAI-----------SET------------------EENLDELSCERQRKRH
KSDSISLSFDERYYEGTNIKVTLYVFA-----------SPK-------------------
------------------------------------------------------------
------------------------------------------------------------
------------------------------------------------------------
------------------------------------------------------------
------------------------------------------------------------
------------------------------------------------
>tr|H0X5M8|H0X5M8_OTOGA E3 ubiquitin-protein ligase Mdm2 OS=Otolemur garnettii OX=30611 PE=3 SV=1
------MCSTNMSV-PTD-----VTTS---QVPASEQETLVRPKPLLLKLLKSVGAQKDI
YTMKEVIYYLGQYIMTKRLYDEKQQHIVYCSNDLLGDLFGVPSFSVKEHRKIYTMIYRNL
VVVNQ-QESSDSGTSVRENRGHLEGGSNQKDPVQELQEEK------PSCSDL-------V
SRPSTSSRRRTV-----------SET------------------ELYSDEFNGERQRKRH
KSDSISFSLDENMAMCVIRGVCCERSS-----SSESTGSPSNPDLDAGVSEHSGDWVEQD
SVS--DQFSVEFEVESLDSEDYSLSEENQEV------SDEDDGLYQVTVYETGESDTDSF
ED--DSAVSL-------------PDYWKCTSCNKMNPPLVPHCNQCWVLRENCLPKD--K
DRGAI---------------------SEKAK----LENSA-Q-AEEGFDVPDCRKTTVND
SKESPVEE------NDN-KITQASQSQE-HEDYSQPSTSNSI------------------
-------------------IYSKQKNVKEFKREETPNKQQSMEYSFPLSATEPCVICQGR
PKNGCIVHGRTGHLMACFTCAKKLKKRNKPCPVCRQPIQMIVLTYFP-
>XP_042554660.1 E3 ubiquitin-protein ligase Mdm2 isoform X1 [Dipodomys spectabilis]
------MCNTNMSV-SADG---GVSTS---QIPASEQETQVRPKPLLLKLLKSVGAQKDT
YTMKEIIFYLGQYIMTKRLYDEKQQHIVYCSNDLLGDLFGVPSFSVKEHRKIYTMIYRNL
IVVNQ-QEPSESGTSMNENGCHLGSENDQKGPGQELQEEK------PSSSHL-------I
SRPSTSTRRRAN-----------SET------------------EENSDEFSTEQQRKRH
KSDSISLSFDENMAMCPVREMCRERSS-----SSESTETPSNLDLGDGVSEHSGDWLDQD
SVSDSDQFSVEFEVESLDSEDYSLSEEGQEL------SDEDDEVYRVTVYQAGESDTDSF
EE--DPEISV-------------ADYWKCTSCNEMNPPLPSHCNRCWALRENWLPEDKGK
DKKEL---------------------SEKAK----LENSA-Q-VEEGLDVPDGKKIMVSD
SKESCVEE------NDD-ELMQACQSQE-SEDYSQPSTSNTI------------------
-------------------ISSSQEDVKDSEKEETQDE-ESMKSSFSLNAIEPCVICQGR
PKNGCIVHGKTGHLMSCFTCAKKLKKRNKPCPVCRQPIQMIVLTYFS-
>Q60524.1 RecName: Full=E3 ubiquitin-protein ligase Mdm2_[Mesocricetus_auratus]
---------------STDG---AEGTS---QIPASEQETLVRPKPLFLKLLKSVGAQKDT
YTMKEIILS-WQYIMTKRLYDEKQQHIVYCSNDLLGDLFGVPSFSVKDHRKIHIMIYRNL
VVVSQ-QETLQSGTSVSESRCQPEGGSEQKDPVQEPQEEK------S-SSDS-------V
SRPSTSSRRRTI-----------SET------------------EENADELPGDRQRKRH
RS----LSFDESLALCVLREICCERSS-----SSESTDTPSNQDLDDGVSEHSGDWLDQD
SVS--DQFSVEFEVESLDSEDYSLSEGGQEL------SDEDDEVYRVTVYQSGESDVDSF
EG--DPEISL-------------ADYWKCTSCNEMNPPLPPLCNRCWTLRENWLPEDKEK
DRGDA---------------------SEEAK----LE-------AEGLDVPDGKKATSSD
SKESCTEE------NDD-KEIYTSQSQE-SEDYSQPSTSSSI------------------
-------------------VYSSQEDVKEWEKEETADKEENVESGFSLNAIEPCVICQGR
PKNGCIVHGKTGHLMSCFPCAKKLKKRNKPCPVCRQPIQMI-------
>tr|A0A0N9JZX7|A0A0N9JZX7_MICOE E3 ubiquitin-protein ligase Mdm2 OS=Microtus oeconomus OX=64717 GN=mdm2 PE=2 SV=1
------MCNTNMSV-STDG---AVSTS---QIPASEQETLVRPKPLLLKLLKSVGAQKDT
YTMKEIIFYLGQYIMTKRLYDEKQQHIVYCSNDLLGDLFGVPSFSVKEHRKIYTMIYRNL
VVVSQ-QESSDSGTSVSENKCQPAGGSDQEDPVREPQEEK------PSSSDS-------F
SRPSTSSRRRAI-----------SET------------------EENSDELPGERQRKRH
RS----LSFDESLALCVLREICCERSS-----SSESTETPSHQDLDDGVSEHSGDWLDQD
SVS--DQFSVEFEVESLDSEDYSLSEDGHEL------SDEDDEVYRVTVYQTGESDTDSF
EG--DPEISL-------------ADYWKCTSCNEMNPPLPSHCNRCWTLRENWLPEDK-K
DKGEI---------------------LEKAK----LETLT-Q-AEEGLDVPDGKKSTVTD
SKEPCTEE------DDD-KEVHASPSQE-SEDYSQPSTSSSV------------------
-------------------VYSSQEDVREVEKEETQDKEESMESGFSLNATEPCVICQGR
PKNGCIVHGKTGHLMSCFTCAKKLKKRNKPCPVCRQPIQMIVLTYFS-
>tr|A0A0N7FDV3|A0A0N7FDV3_EOSFC E3 ubiquitin-protein ligase Mdm2 OS=Eospalax fontanierii cansus OX=146133 GN=mdm2 PE=2 SV=1
------MCNTNMSV-STDG---AVSTS---QIPASEQETLVRPKPLLLKLLKSVGAQKDT
YTMKEIIFYLGQYIMTKRLYDEKQQHIVYCSNDLLGDLFGVPSFSVKEHRKIYTMIYRNL
VVVNQ-QDLSDSGTSSSENRCHLESGSDLKDPVQEPQEEK------PSSSDS-------V
SRPSTSSRRRAI-----------SET------------------EENSDELPGERQRKRH
RS----LSFDESLALCVLREICCERSS-----SSESTETPSNQDLDDGVSEHSGDWLDQE
SVS--DQFSVEFEVESLDSEDYSLSEEGQDL------SDEDDEVYRVTVYQAGESDADSF
EE--DPEISL-------------ADYWKCTSCKEMNPPLPSHCNRCWALRENWLPEDKRK
NKGEI---------------------SEKAK----LENSA-L-AEEGLDVPDGKKTTVND
SKDSCIEE------NED-KVTEGSQSQE-SEDFSQPSTSSST------------------
-------------------VYSSQEEVKEFEKDEAQDKEESMESSVPLNAIEPCVICQGR
PKNGCIVHGKTGHLMSCFTCAKKLKKRNKPCPVCRQPIQMIVLTYFN-
>tr|A0A0N9K6X1|A0A0N9K6X1_EOSFB E3 ubiquitin-protein ligase Mdm2 OS=Eospalax fontanierii baileyi OX=146132 GN=mdm2 PE=2 SV=1
------MCNTNMSV-STDG---AVSTS---QIPASEQETLVRPKPLLLKLLKSVGAQKDT
YTMKEIIFYLGQYIMTKRLYDEKQQHIVYCSNDLLGDLFGVPSFSVKEHRKIYTMIYRNL
VVVNQ-QDLSDSGTSSSENRCHLEGGSDLKDPVQEPQEEK------PSSSDS-------V
SRPSTSSRRRAI-----------SET------------------EENSDELPGERQRKRH
RS----LSFDESLALCVLREICCERSS-----SSESTETPSNQDLDDGVSEHSGDWLDQE
SVS--DQFSVEFEVESLDSEDYSLSEEGQEL------SDEDDEVYRVTVYQAGESDADSF
EE--DPEISL-------------ADYWKCTSCKEMNPPLPSHCNRCWALRENWLPEDKRK
NKGEI---------------------SEKAK----LENSA-L-AEEGLDVPDGKKTTVND
SKDSCIEE------NDD-KVTEGSQSQE-SEDFSQPSTSSST------------------
-------------------VYSSQEEVKEFEKDEAQDKEESMESSVPLNAIEPCVICQGR
PKNGCIVHGKTGHLMSCFTCAKKLKKRNKPCPVCRQPIQMIVLTYYFN
>tr|G1PEZ4|G1PEZ4_MYOLU E3 ubiquitin-protein ligase Mdm2 OS=Myotis lucifugus OX=59463 GN=MDM2 PE=3 SV=1
PPTLRQMCNTSMSV-STDG---AVSTS---QIPASEQETLVRPKPLLLKLLKSVGAQKDT
YTMKEVIFYLGQYIMKKRLYDEKQQHIVYCSNDLLGDLFGVPSFSVKEHRKIYTMIYKNL
VIVNQ-AEPSDSGTSVSENRCHLEGGSDQKDSVQELQEEK------PSSSDL-------V
SRPSTSSRRRTI-----------SET----------------DPEENSDELSGERQRKRH
RSDSISFSFDESLALCVIREIRCERSS----SSSESTGTSSNPDLDAGVSEQSGDWLDQD
SVS--DRFSVEFEVESFNSEDYNLSEEGQEL------SDEDDEVYQVTVYHAGESDTDSF
ED--DPEISL-------------ADYWKCTSCNEMNPPLPSHCNRCWALRENWLPEDKGK
EKGSV---------------------PEKTK----LENPT-Q-VEEGFDVPDCKKSTVSD
SQESCVEE------NDE-KITQASLSQE-SEDYSQPSTSGSI------------------
-------------------IYSSQEDVREYEREETQDKE-CVDSNFPNNAIEPCVICQGR
PKNGCIVHGKTGHLMACFTCAKKLKKRNKPCPVCRQPIQMIVLTYFS-
>tr|H0V2W5|H0V2W5_CAVPO E3 ubiquitin-protein ligase Mdm2 OS=Cavia porcellus OX=10141 GN=MDM2 PE=3 SV=2 THREE DIFFERENCES
------MCNTNMSV-STDG---AVSTS---QIPASEQETLVRPKPLLLKLLKSVGAQKDT
YTMKEVIFYLGQYIMTKRLYDEKQQHIVYCSNDLLGDLFGVPSFSVKEHRKIYTMIYRNL
IVVNQ-QEPLDSGTSVSENRCYLEDGSEQKDPGQELQEES------PSSSDL-------V
SRPSTSSRRRAI-----------SET------------------EENSDELSGERPRKRH
RSDSISLSFDESLALCVIREIRCERSN-----SSESTETPSSLDLDDGVSEHSGDWLDQD
SVS--DQFSVEFEVESLDSEDYSLSEEGQEL------SDEDDEVYRVTVFKTGESDTDSF
EE--DPEISL-------------ADYWKCTSCNEMNPPLPSHCNRCWALRENWLPEEKGK
DKGET---------------------PEKAE----LKNSS-Q-ADEGLDVPDGKKTLAND
SKESCVDE------NND-EVIQASQSQE-SEDYSQPSTSRSL------------------
-------------------VSSSQEDVKEFEKEETQDKEESVEFSFPLNAIEPCVICQGR
PKNGCIVHGKTGHLMSCFTCAKKLKKRNKPCPVCRQPIQMIVLTYFN-
>tr|I3MNE6|I3MNE6_ICTTR E3 ubiquitin-protein ligase Mdm2 OS=Ictidomys tridecemlineatus OX=43179 GN=Mdm2 PE=3 SV=2
------MCNTNMSV-STDG---AVSTS---QIPASEQETLVRPKPLLLKLLKSVGAQKDT
YTMKEVIFYLGQYIMTKRLYDEKQQHIVYCSNDLLGDLFGVPSFSVKEHRKIYTMIYKNL
VVVNQ-QEPSDSSTLVKENRCHLEGGSDQKDLVQELQEEK------PSSSCL-------V
SRPSTSSRRRAI-----------SET------------------EDNSDELSGER-RKRH
KSDSISLSFDESLALCVIREICCERSS-----SSESIETPSNPDIEDGVSEHSSDWLDQD
SVS--DQFSVEFEVESLDSEDYSLSEEGQEL------SDEDDEVYRVTVYQAGESDTDSF
EE--DPEISL-------------ADYWKCTSCNEMNPPLPPHCNRCWTLRENWLPEDKGK
DKGEI---------------------SEKAK----LESST-Q-AEEGLDVPDGKKITAND
SKESCFEE------N-D-KITQASQSQE-SEDYSQPSTSNSI------------------
-------------------IYSSQEDVKEFEKEETQDKEESMESSFPLNAIEPCVICQGR
PKNGCIVHGKTGHLMSCFTCAKKLKKRNKPCPVCRQPIQMIVLTYFN-
>XP_004479250.1 E3 ubiquitin-protein ligase Mdm2 isoform X2 [Dasypus novemcinctus]
------MCNTNMSV-STDG---AVSTS---QIPASEQETLVRPKPLLLKLLKSVGAQKDT
YTMKEVIFYLGQYIMAKRLYDEKQQHIVYCSNDLLGDLFGVPSFSVKEHRKIYTMIYRNL
VVVNQ-QEPSDSGTSVSENSCHLEDGSNQKDPVQELQEEK------PSSSHL-------I
SRPTTSSRRRAI-----------SET------------------EENSDDLTGERQRKRH
KSDSISLSFDESLALCVIREICCERTS-----SSESTETPSNPDLDAGISEHSGDWLDQD
SVS--DQFSVEFEVESLDSEDYSLSEEGQEL------SDDDDEIYRVTVYKAGESDTDSF
EE--DPEISL-------------ADYWKCTSCNEMNPPLPPHCNRCWALRENWLPEDKGK
DKGKI---------------------PERAK----LENST-H-VEEGFDVPDCRKMTVND
SKESCVEE------NDD-KITQASQSQE-SEDYSQPSTSSSI------------------
-------------------IYSSQEDVRESEREETQDKEENVESSFPLNAIEPCVICQGR
PKNGCIVHGKTGHLMACFTCAKKLKKRNKPCPVCRQPIEMIVLTYFP-
>XP_017197461.1 PREDICTED: E3 ubiquitin-protein ligase Mdm2 [Oryctolagus cuniculus] DIFFER AT THREE POSITIONS
------MCNTNMSV-STDG---AVSTS---QIPASEQETLVRPKPLLLKLLKSVGAQKDT
YTMKEVIFYLGQYIMTKRLYDEKQQHIVYCSNDLLGDLFGVPSFSVKEHRKIYTMIYRNL
VVVNQ-QEPSDSSTSVSENRCHLEGGNDQKDPDQELQEEK------PSSSSL-------V
SRPSTSSRRRAI-----------SET------------------EENSDELS-ERQRKRH
KSDSISLSFDESLALCVIREICCERSS-----SSESTETPSNLDLDDGVSEHSGDWLDQD
SVS--DQFSVEFEVESLDSEDYSLSEEGQEL------SDEDDEVYRVTVYQAGESDTDSF
EE--DPEISL-------------ADYWKCTSCNEMNPPLPPHCNRCWALRENWLPEDKGK
DKGGI---------------------PEKAK----LENST-H-AEEGFDVPDCKKTTADD
SQEACVEE------NDD-KSTQASQSQE-SEDFSQPSTSNSI------------------
-------------------IYSSQEDVKEFEREETQDKEESTESNIPLNAIEPCVICQGR
PKNGCIVHGKTGHLMSCFTCAKKLKKRNKPCPVCRQPIQMIVLTYFN-
>XP_009002428.1 E3 ubiquitin-protein ligase Mdm2 isoform X1 [Callithrix jacchus]
------MCNTNMSV-PTDG---AVTTS---QIPASEQETLVRPKPLLLKLLKSVGAQKDT
YTMKEVLFYLGQYIMNKRLYDEKQQHIVYCSNDLLGDLFGVPSFSVKEHRKIYTMIYRNL
VVVNQ-QESSDSGTSVSESRCRFEGGSDQKDPVQDLQEER------PSSSHL-------V
SRPSTSSRRRAI-----------SET------------------EENSDELSGERQRKRH
KSDSISLSFDESLALCVIREICCERSS-----SSESTGTPSNPDLDAGVSEHSSDWLDQD
SVS--DQFSVEFEVESLDSEDYSLSEEGQEL------SDEDDEVYRVTVYQAGESDTDSF
EE--DPEISL-------------ADYWKCTSCHEMNPPLPSHCNRCWALRENWLPEDKGK
DKGEI---------------------SEKAK----LENST-Q-AEEGFDVPDCKKITVND
SKEPCVEE------NDD-KITQASQSQE-SEDYSQPSTSSSV------------------
-------------------IYSSQEDAKESEREETQDKEESMESSLPLNAIEPCVICQGR
PKNGCIVHGKTGHLMACFTCAKKLKKRNKPCPVCRQPIQMIVLTYFP-
>tr|G3RAW3|G3RAW3_GORGO E3 ubiquitin-protein ligase Mdm2 OS=Gorilla gorilla gorilla OX=9595 GN=MDM2 PE=3 SV=2 WRONG SEQUENCE AT THE END
MVRSRQMCNTNMSV-PTDG---AVTTS---QIPASEQETLVRPKPLLLKLLKSVGAQKDT
YTMKEVLFYLGQYIMTKRLYDEKQQHIVYCSNDLLGDLFGVPSFSVKEHRKIYTMIYRNL
VVVNQ-QE----------------------------------------------------
---------------------------------------------ENSDELSGERQRKRH
KSDSISLSFDESLALCVIREICCERSS-----SSESTGTPSNPDLDAGVSEHSGDWLDQD
SVS--DQFSVEFEVESLDSEDYSLSEEGQEL------SDEDDEVYRVTVYQAGESDTDSF
EE--DPEISL-------------ADYWKCTSCNEMNPPLPSHCNRCWALRENWLPEDKGK
DKGEI---------------------SEKAK----LENST-Q-AEEGFDVPDCKKTIVND
SRESCVEE------NDD-KITQASQSQE-SEDYSQPSTSSSI------------------
-------------------IYSCQEDVKEFEREETQDKEESMESSLPLNAIEPCVICQGR
PKNGCIVHGKTGHLMACFTCAKKLKKRNKPCPVCRQPIQMIVLTYFP-
>tr|H9FUJ1|H9FUJ1_MACMU E3 ubiquitin-protein ligase Mdm2 OS=Macaca mulatta OX=9544 GN=MDM2 PE=2 SV=1
MVRSRQMCNTNMSV-PTDG---AVTTS---QIPASEQETLVRPKPLLLKLLKSVGAQKDT
YTMKEVLFYLGQYIMTKRLYDEKQQHIVYCSNDLLGDLFGVPSFSVKEHRKIYTMIYRNL
VVVNQ-QESSDSGTSVSENRCHLEGGSDQKDLVQELQEEK------PSSSHL-------V
SRPSTSSRRRAI-----------SET------------------EENSDELSGERQRKRH
KSDSISLSFDESLALCVIREICCERSS-----SSESTGTPSNPDLDAGVSEHSGDWLDQD
SVS--DQFSVEFEVESLDSEDYSLSEEAQEL------SDEDDEVYRVTVYQAGESDTDSF
EE--DPEISL-------------ADYWKCTSCNEMNPPLPSHCNRCWALRENWLPEDKGK
DKGEI---------------------SEKAK----LENST-Q-AEEGFDVPDCKKTIVND
SKESCVEE------NDD-KITQASQSQE-SEDYSQPSTSSSI------------------
-------------------IYSSQEDVKEFEREETQDKEESVESSLPLNAIEPCVICQGR
PKNGCIVHGKTGHLMACFTCAKKLKKRNKPCPVCRQPIQMIVLTYFP-
>tr|A0A2I3NF10|A0A2I3NF10_PAPAN E3 ubiquitin-protein ligase Mdm2 OS=Papio anubis OX=9555 PE=3 SV=2
MVRSRQMCNTNMSV-PTDG---AVTTS---QIPASEQETLVRPKPLLLKLLKSVGAQKDT
YTMKEVLFYLGQYIMTKRLYDEKQQHIVYCSNDLLGDLFGVPSFSVKEHRKIYTMIYRNL
VVVNQ-QESSDSGTSVSENRCHLEGGSDQKDLVQELQEEK------PSSSHL-------V
SRPSTSSRRRAI-----------SET------------------EENSDELSGERQRKRH
KSDSISLSFDESLALCVIREICCERSS-----SSESTGTPSNPDLDAGVSEHSGDWLDQD
SVS--DQFSVEFEVESLDSEDYSLSEEAQEL------SDEDDEVYRVTVYQAGESDTDSF
EE--DPEISL-------------ADYWKCTSCNEMNPPLPSHCNRCWALRENWLPEDKGK
DKGEI---------------------SEKAK----LENST-Q-AEEGFDVPDCKKTIVND
SKESCVEE------NDD-KITQASQSQE-SEDYSQPSTSSSI------------------
-------------------IYSSQEDVKEFEREETQDKEESVESSLPLNAIEPCVICQGR
PKNGCIVHGKTGHLMACFTCAKKLKKRNKPCPVCRQPIQMIVLTYFP-
>tr|A0A0D9QW59|A0A0D9QW59_CHLSB E3 ubiquitin-protein ligase Mdm2 OS=Chlorocebus sabaeus OX=60711 GN=MDM2 PE=3 SV=1
------MCNTNMSV-PTDG---AVTTS---QIPASEQETLVRPKPLLLKLLKSVGAQKDT
YTMKEVLFYLGQYIMTKRLYDEKQQHIVYCSNDLLGDLFGVPSFSVKEHRKIYTMIYRNL
VVVNQ-QESSDSGTSVSENRCHLEGGSDQKDLVQELQEEK------PSSSHL-------V
SRPSTSSRRRAI-----------SET------------------EENSDELSGERQRKRH
KSDSISLSFDESLALCVIREICCERSS-----SSESTGTPSNPDLDAGVSEHSGDWLDQD
SVS--DQFSVEFEVESLDSEDYSLSEEAQEL------SDEDDEVYRVTVYQAGESDTDSF
EE--DPEISL-------------ADYWKCTSCNEMNPPLPSHCNRCWALRENWLPEDKGK
DKGEI---------------------SEKAK----LENST-P-AEEGFDVPDCKKTIVND
SKESCVEE------NDD-KITQASQSQE-SEDYSQPSTSSSI------------------
-------------------IYSSQEDVKEFEREETQDKEESVESSLPLNAIEPCVICQGR
PKNGCIVHGKTGHLMACFTCAKKLKKRNKPCPVCRQPIQMIVLTYFP-
>sp|Q00987|MDM2_HUMAN E3 ubiquitin-protein ligase Mdm2 OS=Homo sapiens OX=9606 GN=MDM2 PE=1 SV=1
------MCNTNMSV-PTDG---AVTTS---QIPASEQETLVRPKPLLLKLLKSVGAQKDT
YTMKEVLFYLGQYIMTKRLYDEKQQHIVYCSNDLLGDLFGVPSFSVKEHRKIYTMIYRNL
VVVNQ-QESSDSGTSVSENRCHLEGGSDQKDLVQELQEEK------PSSSHL-------V
SRPSTSSRRRAI-----------SET------------------EENSDELSGERQRKRH
KSDSISLSFDESLALCVIREICCERSS-----SSESTGTPSNPDLDAGVSEHSGDWLDQD
SVS--DQFSVEFEVESLDSEDYSLSEEGQEL------SDEDDEVYQVTVYQAGESDTDSF
EE--DPEISL-------------ADYWKCTSCNEMNPPLPSHCNRCWALRENWLPEDKGK
DKGEI---------------------SEKAK----LENST-Q-AEEGFDVPDCKKTIVND
SRESCVEE------NDD-KITQASQSQE-SEDYSQPSTSSSI------------------
-------------------IYSSQEDVKEFEREETQDKEESVESSLPLNAIEPCVICQGR
PKNGCIVHGKTGHLMACFTCAKKLKKRNKPCPVCRQPIQMIVLTYFP-
>tr|A0A2I3G0V8|A0A2I3G0V8_NOMLE E3 ubiquitin-protein ligase Mdm2 OS=Nomascus leucogenys OX=61853 GN=MDM2 PE=3 SV=1
MVRSRQMCNTNMSV-PTDG---AVTTS---QIPASEQETLVRPKPLLLKLLKSVGAQKDT
YTMKEVLFYLGQYIMTKRLYDEKQQHIVYCSNDLLGDLFGVPSFSVKEHRKIYTMIYRNL
VVVNQ-QESSDSGTSVSENRCHLEGGSDQKDLVQELQEEK------PSSSHL-------V
SRPSTSSRRRAI-----------SET------------------EENSDELSGERQRKRH
KSDSISLSFDESLALCVIREICCERSS-----SSESTGTPSNPDLDAGVSEHSGDWLDQD
SVS--DQFSVEFEVESLDSEDYSLSEEGQEL------SDEDDEVYRVTVYQAGESDTDSF
EE--DPEISL-------------ADYWKCTSCNEVNPPLPSHCNRCWALRENWLPEDKGK
DKGEI---------------------SEKAK----LENST-Q-AEEGFDVPDCKKTIVND
SKESCVEE------NDD-KITQASQSQE-SEDYSQPSTSSSI------------------
-------------------IYSSQEDVKEFEREETQDKEESMESSLPLNAIEPCVICQGR
PKNGCIVHGKTGHLMACFTCAKKLKKRNKPCPVCRQPIQMIVLTYFP-
>tr|H2R792|H2R792_PANTR E3 ubiquitin-protein ligase Mdm2 OS=Pan troglodytes OX=9598 GN=MDM2 PE=2 SV=1
MVRSRQMCNTNMSV-PTDG---AVTTS---QIPASEQETLVRPKPLLLKLLKSVGAQKDT
YTMKEVLFYLGQYIMTKRLYDEKQQHIVYCSNDLLGDLFGVPSFSVKEHRKIYTMIYRNL
VVVNQ-QESSDSGTSVSENRCHLEGGSDQKDLVQELQEEK------PSSSHL-------V
SRPSTSSRRRAI-----------SET------------------EENSDELSGERQRKRH
KSDSISLSFDESLALCVIREICCERSS-----SSESTGTPSNPDLDAGVSEHSGDWLDQD
SVS--DQFSVEFEVESLDSEDYSLSEEGQEL------SDEDDEVYRVTVYQAGESDTDSF
EE--DPEISL-------------ADYWKCTSCNEMNPPLPSHCNRCWALRENWLPEDKGK
DKGEI---------------------SEKAK----LENST-Q-AEEGFDVPDCKKTIVND
SRESCVEE------NDD-KITQASQSQE-SEDYSQPSTSSSI------------------
-------------------IYSSQEDVKEFEREETQDKEESMESSLPLNAIEPCVICQGR
PKNGCIVHGKTGHLMACFTCAKKLKKRNKPCPVCRQPIQMIVLTYFP-
>tr|A0A2J8W102|A0A2J8W102_PONAB E3 ubiquitin-protein ligase Mdm2 OS=Pongo abelii OX=9601 GN=MDM2 PE=3 SV=1
MVRSRQMCNTNMSV-PTDG---AVTTS---QIPASEQETLVRPKPLLLKLLKSVGAQKDT
YTMKEVLFYLGQYIMTKRLYDEKQQHIVYCSNDLLGDLFGVPSFSVKEHRKIYTMIYRNL
VVVNQ-QESSDSGTSVSENRCHLEGGRDQKDLVQELQEEK------PSSSHL-------V
SRPSTSSRRRAI-----------SET------------------EENSDELSGERQRKRH
KSDSISLSFDESLALCVIREICCERSS-----SSESTGTPSNPDLDAGVSEHSGDWLDQD
SVS--DQFSVEFEVESLDSEDYSLSEEGQEL------SDEDDEVYRVTVYQAGESDTDSF
EE--DPEISL-------------ADYWKCTSCNEMNPPLPSHCNRCWALRENWLPEDKGK
DKGEI---------------------SEKAK----LENST-Q-AEEGFDVPDCKKTIVND
SKESCVEE------NDD-KITQASQSQE-SEDYSQPSTSSSI------------------
-------------------IYSSQEDVKEFEREETQDKEESMESSLPLNAIEPCVICQGR
PKNGCIVHGKTGHLMACFTCAKKLKKRNKPCPVCRQPIQMIVLTYFP-
>tr|A0A286ZIP0|A0A286ZIP0_PIG E3 ubiquitin-protein ligase Mdm2 OS=Sus scrofa OX=9823 GN=MDM2 PE=3 SV=2
------MCNTNMSV-STDG---AVSTS---QIPASEQETLVRPKPLLLKLLKSVGAQKDT
YTMKEVIFYLGQYIMTKRLYDEKQQHIVYCSNDLLGDLFGVPSFSVKEHRKIYTMIYRNL
IVVNQ-QEPSDSSTSVSENRCHLEGGSDQKDLVQELQEEK------PSSSDL-------I
SRPSTSSRRRAV-----------SET------------------EENSDELPGERQRKRH
KSDNISLSFDESLALCVIREICCERSS-----SSDSTGTPSNPDLDAGVSEHSGDWLDQD
SVS--DQFSVEFEVESLDSEDYSLSEEGQEL------SDEDDEVYRVTVYQAGQSDTDSF
EE--DPEISL-------------ADYWKCTSCNEMNPPLPPHCNRCWALRENWLPEDKGK
DKGKM---------------------PEEAR----LENST-Q-VEEGFDVPDCKKPTVND
SRESCAEE------NDD-KIPQAFLSQE-SEDYSQPSTSNSI------------------
-------------------IYSSQEDVKEIEREEIQDKEESAESSFPLNAIEPCVICQGR
PKNGCIVHGKTGHLMACFTCAKKLKKRNKPCPVCRQPIQMIVLTYFP-
>tr|A0A6J0AKQ5|A0A6J0AKQ5_VICPA E3 ubiquitin-protein ligase Mdm2 OS=Vicugna pacos OX=30538 GN=MDM2 PE=3 SV=1
------MCNTNMSV-STEG---AVSTS---QIPPSEQETLVRPKPLLLKLLRSVGAQKDT
YTMKEVIFYLGQYIMTKRLYDEKQQHIVYCSNDLLGDLFGVPSFSVKEHRKIYTMIYRNL
VVVNQ-QEPSDSGTPVSERRCHPEGGSDQKDLVQELQEEK------PSSSDL-------V
SRPSTSSRRRTV-----------SET------------------EENSDELPGERQRKRH
KSDNISLSFDESLALCVIREICCERSS-----SSESTGTPSNPDLDAGVSEHSGDWFDQD
SVS--DQFSVEFEVESLDSEDYSLSEEGQEL------SDEDDEVYRVTVYQAGESDTDSF
EE--DPEISL-------------ADYWKCTSCSEMNPPLPPHCNRCWALRENWLPEDKGK
DKEKM---------------------PEKAK----QENST-Q-VEEGFDVPDCKKSTVND
SRESCVEE------KED-KITQASLSQE-SEDYSQPSTSNSI------------------
-------------------IYSSQEDVKEFEREETQDKEESVESSFPLNAIEPCVICQGR
PKNGCIVHGKTGHLMACFTCAKKLKKRNKPCPVCRQPIQMIVLTYFP-
>tr|A0A2U4CR63|A0A2U4CR63_TURTR E3 ubiquitin-protein ligase Mdm2 OS=Tursiops truncatus OX=9739 GN=MDM2 PE=3 SV=1
------MCNTNMSV-STDG---AVSTS---QIPASEQETLVRPKPLLLKLLKSVGAQKDT
YTMKEVIFYLGQYIMTKRLYDEKQQHIVYCSNDLLGDLFGVPSFSVKEHRKIYTMIYRNL
VIVNQ-QEPSDSGTSVSENRCHLEGGSVQKDLVQELQEEK------PSSSDL-------V
SRPSTSSRRRAV-----------SET------------------EENSDELPGERQRKRH
KSDNISLSFDESLALCVIREICCERSS-----SSESTGTPSNPDLDAGVSEHSGDWLDQD
SVS--DQFSVEFEVESLDSEDYSLSEEGQEL------SDEDDEVYRVTVYQAGESDTDSF
EE--DPEISL-------------ADYWKCTSCSEMNPPLPPHCNRCWALRENWLPEDKGK
DKGKM---------------------SEKAK----LENSA-Q-VEEGFDVPDCKKSTVND
SKESCVEE------NDD-KITQASLSQE-SEDYSQPSTSNSI------------------
-------------------IYSSQEDVKELEREETQDKEESVESSFPLNAIEPCVICQGR
PKNGCIVHGKTGHLMACFTCAKKLKKRNKPCPVCRQPIQMIVLTYFP-
>tr|A0A6P3TEP4|A0A6P3TEP4_SHEEP E3 ubiquitin-protein ligase Mdm2 OS=Ovis aries OX=9940 GN=MDM2 PE=3 SV=1 THE THREE ABOVE ARE IDENTICAL
------MCNTNMSV-STDG---AVSTS---QIPASEQETLVRPKPLLLKLLKSVGAQKDT
YTMKEVIFYLGQYIMTKRLYDEKQQHIVYCSNDLLGDLFGVPSFSVKEHRKIYTMIYRNL
IVVSQ-QEPSDSGTSVSDNRCHLEGGSNQKDLVQELQEEK------PSSSDM-------V
SRPSTSSRRRAV-----------SET------------------EENSDELPGERQRKRH
KSDNISLSFDESLALCVIREICCERSS-----SSESTGTPSNPDLDAGVSEHSGDWLDQD
SVS--DQFSVEFEVESLDSEDYSLSEEGQEL------SDEDDEVYRVTVYQAGESDTDSF
EE--DPEISL-------------ADYWKCTSCNEMNPPLPPHCNRCWALRENWLPEDKGK
DKGNM---------------------SEKAK----LGDLM-Q-EDEGFDVPDCKKSTVSD
SRESCVEE------NDD-KITQASLSQE-SEDYSQPSTSNSI------------------
-------------------IYSSQEDVKEFEREETQDKEESMESSFPLNAIEPCVICQGR
PKNGCIVHGKTGHLMACFTCAKKLKKRNKPCPVCRQPIQMIVLTYFP-
>tr|A5PJW5|A5PJW5_BOVIN E3 ubiquitin-protein ligase Mdm2 OS=Bos taurus OX=9913 GN=MDM2 PE=2 SV=1
------MCNTNMSV-STDG---AVSTS---QIPASEQETLVRPKPLLLKLLKSVGAQKDT
YTMKEVIFYLGQYIMTKRLYDEKQQHIVYCSNDLLGDLFGVPSFSVKEHRKIYTMIYRNL
VVVSQQAEPSDSGTSVSENRCHLEGGSNQKDLVQELQEEK------PSSSDM-------V
SRPSTSSRRRAV-----------SET------------------EENSDELPGERQRKRH
KSDNISLSFDESLALCVIREICCERSS-----SSESTGTPSNPDLDAGVSEHSGDWLDQD
SVS--DQFSVEFEVESLDSEDYSLSEEGQEL------SDEDDEVYRVTVYQAGESDTDSF
EE--DPEISL-------------ADYWKCTSCNEMNPPLPPHCNRCWALRENWLPEDKGK
DKGNM---------------------SEKAK----LGDSM-Q-EDEGFDVPDCKKSTVSD
SRESCVEE------NDD-KITQASLSQE-SEDYSQPSTSNSI------------------
-------------------IYSSQEDVKEFEREETQDKEESMESSFPLNAIEPCVICQGR
PKNGCIVHGKTGHLMACFTCAKKLKKRNKPCPVCRQPIQMIVLTYFP-
>sp|Q7YRZ8|MDM2_FELCA E3 ubiquitin-protein ligase Mdm2 OS=Felis catus OX=9685 GN=MDM2 PE=1 SV=1 DIFFERENCE: M to I AT POSITION 3
------MCNTNMSV-STDG---AVSTS---QMPASEQETLVRPKPLLLKLLKSVGAQKDT
YTMKEVIFYLGQYIMTKRLYDEKQQHIVYCSNDLLGDLFGVPSFSVKEHRKIYTMIYRNL
VVVNQ-HEPSDSGTSVSENRCHLEGGSDQKDPVQELQEEK------PSSSDL-------V
SRPSTSSRRRTI-----------SET------------------EEHSDELPGERQRKRH
KSDSISLSFDESLALCVIREICCERSS-----SSESTGTPSNPDLDAGVSEHSGDWLDQD
SVS--DQFSVEFEVESLDSEDYSLSEEGQEL------SDEDDEVYRVTVYQAGESDTDSF
EE--DPEISL-------------ADYWKCTSCNEMNPPLPPHCNRCWALRENWLPEDKGK
DKGKM---------------------PEKAK----VENST-Q-VEEGFDVPDCKRTTVND
SRESCAEE------NDD-KITQASQSQE-SEDYSQPSTSNSI------------------
-------------------IHSSQEDVKEFEREETQDKEEIVEPSFPHNAIEPCVICQGR
PKNGCIVHGKTGHLMACFTCAKKLKKRNKPCPVCRQPIQMIVLTYFP-
>tr|M3Z1D2|M3Z1D2_MUSPF E3 ubiquitin-protein ligase Mdm2 OS=Mustela putorius furo OX=9669 GN=MDM2 PE=3 SV=1
------MCNTNMSV-STDG---AVSTS---QMPASEQETLVRPKPLLLKLLKSVGAQKDT
YTMKEVIFYLGQYIMTKRLYDEKQQHIVYCSNDLLGDLFGVPSFSVKEHRKIYTMIYRNL
VVVNQ-HESSDSGTSVSENRCHLEGGSDQKDPVQELQEEK------PSSSDL-------V
SRPSTSSRRRTI-----------SET------------------EEHSDELPGERQRKRH
KSDSISLSFDESLALCVIREICCERSS-----SSESTGTPSNPDLDAGVSEQSGDWLDQD
SVS--DQFSVEFEVESLDSEDYGLSEEGQEL------SDDDDEVYRVTVYQAEESDTDSF
EE--DPEISL-------------ADYWKCTSCSEMNPPLPPHCNRCWALRENWLPEDK--
--GKM---------------------PEKAK----LENST-Q-VEEGFDVPDCKKSSVSD
SREPCAEE------NDD-KITQASQSQE-SEDFSQPSTSNSI------------------
-------------------IYSSQEDVKEFEREETQDKEEIVESSFPLNAIEPCVICQGR
PKNGCIVHGKTGHLMACFTCAKKLKKRNKPCPVCRQPIQMIVLTYFP-
>sp|P56950|MDM2_CANLF E3 ubiquitin-protein ligase Mdm2 OS=Canis lupus familiaris OX=9615 GN=MDM2 PE=2 SV=1
------MCNTNMSV-STGG---AVSTS---QIPASEQETLVRPKPLLLKLLKSVGAQKDT
YTMKEVIFYLGQYIMTKRLYDEKQQHIVYCSNDLLGDLFGVPSFSVKEHRKIYTMIYRNL
VVVNQ-HEPSDSGTSVSENSCHREGGSDQKDPVQELQEEK------PSSSDL-------I
SRPSTSSRRRTI-----------SET------------------EEHADDLPGERQRKRH
KSDSISLSFDESLALCVIREICCERSS-----SSESTGTPSNPDLDAGVSEHSGDWLDQD
SVS--DQFSVEFEVESLDSEDYSLSEEGQEL------SDEDDEVYRVTVYQAGESDTDSF
EE--DPEISL-------------ADYWKCTSCNEMNPPLPPHCNRCWALRENWLPEDK--
--GKI---------------------PEKAT----PENST-Q-VEEGFDVPDCKKAAASD
SRESCAEE------IDD-KITQASHSQE-SEDYSQPSTSNSI------------------
-------------------IYSSQEDVKEFEREETQDKEEIVESSFPLNAIEPCVICQGR
PKNGCIVHGKTGHLMACFTCAKKLKKRNKPCPVCRQPIQMIVLTYFP-
>tr|A0A4W3K6J0|A0A4W3K6J0_CALMI E3 ubiquitin-protein ligase Mdm2 OS=Callorhinchus milii OX=7868 GN=mdm2 PE=3 SV=1
-----------MARNGPTA---CFSTSNEQQLLASEQESQVRPKPLLLKLLQFAGAQNEI
FTIKEVMYYLGQYIMAKHLYDEKQQHVVHCSDNPLGRLFGVQSFSIKEPRTLYTMLSKNL
IPLNP-EDSASHLPLMKEINCELESEDYL-RVRSNEGTECTSCD---------------V
SPLHTSGRKSTY-----------YDS----------------DNDVPSVEQPYTGRRKRH
RSDSISLHWDD-LSLYLISKLRR--EH----ENCDSSDSCSNADVDA--------GTDGE
DSS--DKFSVEFEVESIHSEDYSE---HSQ-------ELSDEEVYEVTIYEAAGSDEDSY
NDDIDPEISA-------------ADYWKCENCGELNPPLPRYCHRCWFLRRDWLPDKPKR
Q---------------------------------TCNTDPLIEQDEGIDVPDCKKPSLET
NESY--------------------CSESQETESSQPSVSSSF------------------
-------------------INSSQETE-ENAE------KGEKGESNNSGPVEPCVICQTR
PKNGCIVHGKTGHLLACYTCAKKLKRRNKPCPLCREPIQMVVLTYFS-
>XP_038636381.1 E3 ubiquitin-protein ligase Mdm2 isoform X1 [Scyliorhinus canicula]
-----------MATNRSAT---CLGTSRDDHALNEDRESQVKPKPLLLKLLRFAGAQSET
FTVKEVMHFLGQYIITKQLYDEKQQHIVHCSDDLLSHLFGVQSFSIKEPRTLYAMLSKNL
TSVNH-EDSINDLNLGK-ITNQLGGEDCLVTVMPNDGNACTSCN---------------V
SYSPAVGRRSNC-----------SDS----------------DNDVSSDEQFYSRRRKRH
RSDSISLHWDD-LSLCLISKLRR--ER----GNSESSGSPSHLDIHV--------ATEGE
DSS--DKFSVEFEVESVHSEDYSEFSEDSQ-------DRSDKEIYEVAIFEAADSDEGTF
IEEIDPEISE-------------ADYWKCSKCEELNPPLPRHCHRCWSIRQDWLPDKPKL
Q---------------------------------QSDK----EQDDGIDVPDCKKPPLES
KESN-CSD---------LFSETSHCSESQETECSQPSTSGSF------------------
-------------------NCCSQESEKENAD------KGEKGESNTFGPLEACVICQAR
PKNGCIVHGRTGHLLACYSCAKKLKKRNKPCPLCREPIQLVVLTYFS-
>XP_032894034.1 E3 ubiquitin-protein ligase Mdm2 [Amblyraja radiata] TWO DIFFERENCES CANNOT FIND leucoraja erinacea mdm2
-----------MATNGSAF---CLNTSQEDQMWSSEHESQVKPKPLLLTLLKFAGAQNET
FTVKEVMHYLGQYIMTKQLYDEKQQHIVHCSDELLSQLFGVQSFSVKEPRTLYTMLSKNL
TSANH-KDSINDLSLGKEITNHLGGEDCLMTRRPIDGNACTSYN---------------V
SCSPVPRRRSYS-----------GDS----------------DNAISSDEQLNNRHRKRH
RSDSISLHWDD-LSLCLISGLHH--EH----GNSESSDSPSRLDLHF--------ATEGE
DSS--DKFSVEFEIESNNSAEYNNISEDSQ-------DPSDDEVYEDANCEPADSDEGIV
IEEIDPEMSV-------------ADYWKCSKCEELNPPLPRFCHRCWSVRQDWLPDKPKL
K---------------------------------RCDT----VENEGIDVPDCKKPLLES
KESN-CSD---------LISEISHCSESQETECSQPSTSGSI------------------
-------------------TCCSQET--ENAD------KGDKGEFNNLGSLEACVICQTR
EKNGCIVHGRTGHLLACYACAKKLKKRNKPCPLCREPIQMVVLTYFS-
>tr|A0A6I8QA00|A0A6I8QA00_XENTR E3 ubiquitin-protein ligase Mdm2 OS=Xenopus tropicalis OX=8364 GN=mdm2 PE=3 SV=1 MANY DIFFERENCES AT THE END
-----------MNLTSTTN---CLENS---HIMASDQEKLVKPTPLLLSLLKSAGAQKET
FTMKEVIYHLGQYIMAKQLYDEKQQHIVHCSNDPLGELFGVQEFSVKEP-SL--MLISK---
------SSEDVY---GNHVCSF---------PDKQKSQ--KELLQELPEK--------
------------------VIAPAYDSKPCNSSQRKSNNETVCVEEISSVDHPAEQQRKRH
KSDSISLTFDESLSWWVISGLRC--DR----NSSESTDTSSNPDPEK---HTVDDNSEQD
SDS--DQFSVEFEVESVYSDDYSPSGDEHCISEEEEEDEINDEVYQVTIYEAEDSETNAF
DV--DTEISE-------------ADYWKCSECEEINPPLPSHCHRCWALRKDWLPEESKK
ELH------------------------------PSKRKRMETEEDEGFDVPDCKKSKLTS
SQDTNIDKKE-------AESIQISESQE-TEDCSQPSTSGSI------------------
-------------------ASCSQEATKEDTR------DESMEPSLPLTSVEPCVICQTR
PKNGCIVHGRTGHLMACYTCAKKLKKRNKPCPVCREPIQMIVLTYFS-
>sp|P56273|MDM2_XENLA E3 ubiquitin-protein ligase Mdm2 OS=Xenopus laevis OX=8355 GN=mdm2 PE=1 SV=2
-----------MNLTSTTN---CLENN---HISTSDQEKLVQPTPLLLSLLKSAGAQKET
FTMKEVIYHLGQYIMAKQLYDEKQQHIVHCSNDPLGELFGVQEFSVKEPRRLYAMISRNL
VSANV-KESSEDIF---GN-VCCF---------PDKQSSQ--KEKLQELPDK--------
------------------LIAPASDSKPCNLSQRKSSNET---EEISSVDHPAEQQRKRH
KSDSFSLTFDESLSWWVISGLRC--DR----NSSESTDSSSNSDPER---HSTNDNSEH-
-DS--DQFSVEFEVESVCSDDYSPSGDEHGVSEE---EEINDEVYQVTIYETEESETDSF
DV--DTEISE-------------ADYWKCPECGEVNPPLPSYCPRCWTVRKDWLPEQRRK
EPP------------------------------PSKRKLLEIEEDEGFDVPDCKKSKLTS
SQDTNVDKKE-------AENIQNSESQE-TEDCSQPSTSGSI------------------
-------------------ASCSQEVTKEDSS------KESMESSLPLTSIDPCVICQTR
PKNGCIVHGRTGHLMACYTCAKKLKKRNKPCPVCREPIQMIVLTYFS-
>XP_013888341.1 PREDICTED: E3 ubiquitin-protein ligase Mdm2 isoform X2 [Austrofundulus limnaeus]
--------------MSADE---EMN------TNTTNEVKLVRPKVELHSLLQHAGATKDV
FTMKEVMFYLGQYIIQKQLYDQKQQHMVHCAQDALGRVLGVDSFSVKEPRRLFAMVTKNL
VCVRN-QDPA---VSSGEGQSQ-----------VDRRTEASGMATXSSTPDRRRR-----
-----RRRSSRS-----------NDPGPSRSVDGEDED------------EPEEDDRKRK
RSDSYSLTFDDSLSWCVIGGLGSGRDR----TSSHSSDSHS-TSE-----RSEVAAAASD
SDS--DNFSVEFEVESIDSEDYNEDDAS-L--------SADD------------------
-----------------------QDYWQCEKCEEMNPPLPRNCQRCWTPRQDWLREASVN
T------------------TPTQPTDQSAAK---DT-PSSDAE-DNGVDVPDGKRPKTPP
TSEP------------------------------------SSQEKLLCSDSQPSSSSS--
SLESQELQA-----------GSGAGSTPELER------TVSAEWRLPDSCLDPCLICQSR
PKNGCIVHGQTGHLMSCYVCARKLKKRNKLCPVCRMPIQMVVLTYLS-
>XP_008313472.1 E3 ubiquitin-protein ligase Mdm2 [Cynoglossus semilaevis]
--------------MSAEG---LR-------TDTQDEDKLVRPKLEFHSLLQDAGATKDL
LTMKEVMFYLGQYIIQKKLYDQSQQHIVHCAQDELGRVLGVDSFSVKEPRVLFAMITKNL
ETVRE-DV-P---SSVGEGHSQ-----------NQTNTEEADSESRSSSPDRRRR-----
-----RRRRRRRHRSCRS-----SDAGPSHSVQEEENEGE------TEDEEEEDDRRKRR
RSDSYSLTFDESLSWCVIGGLGRVRDL----QSSQSSDTHS-TSA-----QSEVTIPGPE
SDC--DNFSVEFEVESIDSDDYNEDDAS-V--------SADDQVYEVTIFEADD-EDDSF
DE--DTEITE-------------ADYWRCVKCDELNPPLPRNCLRCWTLRRDWLPEESRG
LDNTSPYWHKA--------LPTKPSSQSAAK---EAAEAYDVEEHEGMDVPDGKRAKTPS
SQHL---S--------DSNPSSAPCSQD-LLCSSQPSSS-----------------SYSS
SFDSQELLQLSNTTSPQPSTPASSTSVPELER------SSSAEWRLPDSCLDPCLICQSR
PKNGCIVHGRTGHLMSCYVCARKLKKRNKLCPVCRLPIQSVVLTYIS-
>XP_040028484.1 E3 ubiquitin-protein ligase Mdm2 [Gasterosteus aculeatus aculeatus]
--------------MSADG---LN-------SDTADDDKLVQPKLEFRTLLHQAGATKEV
FTMKEVMFYLGQYIILKQLYDQKQQHIVHCSQDALGRVLGVDSFSVKEPRVLFAMITKNL
VAVKS-QESP---ASSSEAAGASR-------------TEE--AESESHSPERRGR-----
-----RKRRRRR--SFRSSSEPSGSSGPSDSLEGDKKESEEESGEEDDDDDGEVEGRKRR
RSDSYSLTFDESLSWCVIGGLASVRDR----HSSQSSDSHS-TSG-----RSEVTAAASD
SDS--DHFSVEFEVESVDSDDYDEDDAS-L--------SADDQIYEVTIFEAEE--SDSF
DE--DTEITE-------------ADYWRCANCEELNPPLPRNCLRCWDLRKDWLSEVSLN
VTKPASSSPNV--------LPPKPTDQSAGK---DT-HGSDVEESDGVDVPDGKRVKTPP
PSQ--CHSDSSLS-------------------SSQPSS----------------------
-TDSQES-----------CPPPLPSAAPKL--------DCGAAWQLPESCLDPCLICQSR
PKNGCIVHGRTGHLMCCYVCARKLKKRNKLCPVCRLPIQSVVLTYVC-
>XP_015817276.1 PREDICTED: E3 ubiquitin-protein ligase Mdm2 [Nothobranchius furzeri]
--------------MSADG---TLN------TDTTNEGKLVRPTAEFCSLLKHAGATKEI
FTMKEVMFYLGQYIIQKQLYDQKQQHMVHCAQDALGRVLGVDSFSIKEPRVLFAMITKNL
VTVKN-QDST---SNSSEGPGSRT------DERTEERTQVAETEAQSSSPDRRRR-----
-----RRRSS-------SRS---NEPGPSHSREEGKEEE---------ELEEDEEVRKRR
RSDSYSLTFDDSLSWCVIGGLGGGRDT----RSCQSSDSHS-TSE-----RSEVTVAALE
SDS--DNFSVEFEVESIDSDDYDEDDAS-V--------SADDQVYELTIYEAED---DSF
DE--DTEITE-------------ADYWQCLKCDGLNPPLPRNCRHCWTLRQDWLPEASV-
-------NSKV--------LPTKSCAQSAAK---ET-SGSDIEENEGVDVPDGKGLKSPS
NSQTE--------------------SQD-LLSQ--PSSS--SKETPGSSDSQP------S
SSDSQELLPSQSSQP------------------------KSVPDRLPDSCLDPCLICQSQ
QKNGVIVHGQTGHLMSCYACARKLKRRNKLCPVCRLPIQAVVMTYF--
>XP_005475872.1 E3 ubiquitin-protein ligase Mdm2 isoform X1 [Oreochromis niloticus]
--------------MSADS---DTN-----TWSAEDDNKLVRPKVEFCSLLQLAGATKDV
FTMKEVMFYLGQYIIQKQLYDQKQQHIVHCAQDALGRVLGVDSFSVKEPRVLFAMITKNL
VAVRS-PEST---TSLSEPHSSSQ---------TDRRTEAAETEGRSSSPDRRRR-----
-----R-RRRRW--SCRS-----NEPGPSHSVDNEDVEED-------SEEDEEEGGTKRR
RSDSYSLTFDDSLSWCVIGGLGSGRER----HSSQSSDSHS-TSG-----RSEVTDAASD
SDS--DNFSVEFEVESIDSDDYNEDDAS-L--------SADDQVYEVTIFEADD--DDSF
DE--DTEITE-------------ADYWRCAKCDELNPPLPRNCLRCWDLRQDWLPEVSVN
C---TSSSPKA--------LPTKPTNLLAAK---EP-PGSDVEE-NGVDVPDGKRLKTPP
PLHSQCASDSTCSSAAADSASSAPNSQD-LLSCSQPSSS-YSQEKLWTPESQPSSSSYSS
SIDSQELLSPSPAPA-AAQAAPLTTQVPDMER------SMSAEWRLPDSCLDPCLICQSR
PKNGCIVHGRTGHLMSCYVCARKLKKRNKLCPVCRLPIQSVILTYLS-
>XP_008303245.1 PREDICTED: E3 ubiquitin-protein ligase Mdm2 [Stegastes partitus]
--------------MSADG---GLS------TDSADDNKLVRPKVEFCSLLQDAGATKDV
FTMKEVMFYLGQYIIQKQLYDQKQQHIVHCSQDALGRVLGVDSFSVKEPRVLFAMITKNL
VTVKS-QEST---TSSNEAHNNSS---------TDRGTEEGDTESRSSSPDRRRR-----
-----RRRRRRR--SCRS-----SDPGPSHSLEDDEGE-S------ESEEEEEGEGRKRR
RSDSYSLTFDDSLSWCVIGGLVGGRDR----GSSQSSDSHS-TSG-----RSEVTVAASD
SDS--DNFSVEFEVESVDSDDYNEDDAS-L--------SADDQVYEVTIFEAED--DDSF
DE--DTEISEASPSPCLLLLSDHQDYWRCVKCDELNPPLPRNCQRCWTLRQDWLPEVSIN
L---ASSSPKA--------LPTKPSNQSAAK---EA-PGFDVEENEGVDVPDGKRAKTPP
V-LSQCLSDSTSS--AP-------NSQE-LVSE----PS-SSQEKLWTPDSQPSS-----
SIDSQELLPSSPPAP-PPP-----LSVPDLER------SVSAEWRLPDSCLDPCLICQSR
PKNGCIVHGRTGHLMSCYVCARKLKKRNKLCPVCRLPIQSVILTYLS-
>XP_027138275.1 E3 ubiquitin-protein ligase Mdm2 [Larimichthys crocea]
--------------MSAAR---ELE------ADGADDNKLVRPKVEFNTLLRLAGATKDV
FTMKEVMFYLGQYIIQKQLYDQKQQHIVHCSQDALGRVLGVDSFSVKEPRVLFAMITKNL
VAVKS-PESP---QSSSEALSDNQ---------TERATEEAESESRSSSPDRRRA-----
-----RR--RRR--SRRS-----SDPGPSHSAENAEDEET------EEDEEEEGGGRKRR
RSDSLSLTFDGSLSWCVIGGLGSGRDR----HSSQSSDSHS-LSG-----RSEVTAAASD
SDS--DNFSVEFEVESVASDDYNEDDAS-L--------SADDQVYEVTIFEAED--EDSF
DE--DTEITE-------------ADYWRCVKCDELNPPLPRNCLRCWTLHHDWLPEDITK
S---ASSSPKA--------LPPKPTDQSAAK---EA-PASDVEENDGVDVPDGKRSKT-P
V-LSQCLSDSTLS--APDSTSSAPNSQD-LLSGSQPSSS-CSQQNIWTPDSQPSS-----
SIDSQELLPPSPTDP-PPPLPPAPAAAPELER------SVSAEWRLPDSCLDPCLICQSR
PKNGCIVHGRTGHLMSCYVCARKLKKRNKLCPVCRLPIQSVILTYLS-
>XP_004083278.1 E3 ubiquitin-protein ligase Mdm2 [Oryzias latipes] LAST NINE DIFFERENT!
--------------MSADR---EIN------TDATNENNLVRPKVEFCSLLQHAGATKDV
FTMKEVMFYLGRYIMQKQLYDQKQQHMVHCAQDALGRVLGVDSFSVKEPRVLFAMITKNL
VAVNN-KDSA---SDSGESA-SSR---------PDRGSEVAETEGRSSSLDRRRR-----
-----RRRSHR--------S---SDPGPSQSVEEEDE----------AEEEEEGEGRKRR
RSDSYSLTFDDSLSWCVIGGLVSGRDR----QSSQSSSSES-TSE-----RSEVTAAPSE
SDS--DNFSVEFEVESIDSDDYGEDDAS-L--------SADDQVYEVTIFEADD--EDSF
DE--DTEITE-------------ADYWRCSKCDELNPPLPRNCLRCWDLRQDWLPNQSAN
A----ASSPKA--------LPTKPNNQSDAK---DA-PGCDVEDAEGVDVPDGKRTKSSP
SSQSQ-----------SDYSCSAPNSQD-LLSLSQPSSS-SSQEKLWTPESQPCSSSLS-
SD-VNELLPSSPTAP-PPP-----QCLPELER------SVSAEWRLPDSCLDPCLICQSR
PKNGCIVHGRTGHLMSCYVCARKLKKRNKLCPVCRMPIQSVVLTYLS-
>XP_012733740.1 E3 ubiquitin-protein ligase Mdm2 isoform X2 [Fundulus heteroclitus]
--------------MSADG---AFA------TDPTNENKLVRPKVEFCSLLQHAGATKDV
FTMKEVMFYLGQYIMKKQLYDQKQQHIVHCAQDALGRVLGVDSFSVKEPRVLFSMISKNL
VTVTS-QAS----TDWSEAL-DSQ---------TDGGTEGGATESRSSSTDQRRR-----
-----RGRRRRR--SCRSSS---SEPGPSHSPEGEDSEE-------D-SAEESDDSRKRR
RSDSYSLTFDDSLSWCVIGGLGSGRDQ----LSSQSSDSHS-TSG-----RSEVTIAATD
SDS--DNFSVEFEVESIDSDDYNEDDAS-L--------SGDDQVYEVTIFEAQE--DDSF
DE--DTEISE-------------ADYWRCSKCDELNPPLPRNCLRCWMLRQDWLP-----
------IDPKA--------LPTKPTGQSAAK---EA-PGSDV---EGVDVPDGKRAKTPV
SSQ-------------GLSDCSATNSQE-LLCSSQPSSS----QEFWTPESQPSSSSS--
LGDSQELL----------P-----SSLPQLER------SVSAESRLPDSCLDPCLICQSR
PKNGCIVHGRTGHLMCCYVCARKLKKRNKRCPVCRLPIQSVVLTYLC-
>XP_015239398.1 PREDICTED: E3 ubiquitin-protein ligase Mdm2 isoform X2 [Cyprinodon variegatus]
--------------MSADG---ELS------AETTNENKLVRPKVEFCSLLQHAGATKDV
FTMKEVMFYLGQYIMQKQLYDPKQQHIVHCAQDALGRVLGVDSFSVKEPRVLFAMITKNL
VAVKN-QDSC---NDLSEGP-NSQ---------TDRETEEGASESRSSSTGQRRR-----
-----RR------------R---TNPGPSHSAEGEEEES--------AEDDESDDSRKRR
RSDSYSLTFDDSLSWCVIGGLGSGRDR----LSSQSSDSHS-TSG-----RSDVTIGASD
SDS--DNFSVEFEVESVDSDDYNEDDAS-L--------SADDQVYEVTIFEAED--DDSF
DE--DTEITE-------------ADYWRCAKCDELNPPLPRHCLRCWKLRQDWLPEAT--
------FNPKA--------LPSKPTDQSAAK---EA-AGSDVEESEGVDVPDGKRAKSPL
NSQ-------------GDSQELLP------------------------------------
------------------C-----SPSLSLER------SVSAESRLPDSCLDPCLICQSR
PKNGCIVHGRTGHLMSCYICARKLKKRNKLCPVCRMPIQSVVLTYLS-
>XP_032445670.1 E3 ubiquitin-protein ligase Mdm2 isoform X2 [Xiphophorus hellerii] N-terminus pruned
--------------MSADG-------------EFANENKLVRPKVEFGSLLQHAGATKDV
FTIKEVMFYLGQYIIQRQLYDQNQQHIVHCAQDALGRVLGVDSFSVKEPRVLFAMITKNL
EAVRN-QDST---TDLSEAD-SSQ-------------TEGA-ESSSSSTDQRRRR-----
-----RR------------R---SNSGPSHSTEGEEEER-------QSEDEESDDSRKRR
RSDSFSLTFDGSLSWCVIGGLGSGRDN----RGSQSSDSHSVRSG-----RSEVTIAASD
SDS--DNFSVEFEVESVDSDDYNEDDAS-L--------SADDQVYEVTIFEADG-DDDSF
DD--DTEITE-------------ADYWRCSTCDELNPPLPRNCFRCWTLRHDWLPEAS--
------ADPKA--------LPTKPTDQSAAK---ET-PGLDVEDDDGVDVPDGKRAKTPL
NSQ-------------SWSDCSAPNSQN-ALCSSQPSSASSSQEKLWTPESQPESQPSS-
SGDS--------------Q-----DPVPDLER------SVSAESRLPDSCLDPCLICQSR
PKNGCIVHGRTGHLMSCYVCARKLKRRNKLCPVCRMPIQSVVLTYLS-
>XP_008398561.1 PREDICTED: E3 ubiquitin-protein ligase Mdm2 isoform X2 [Poecilia reticulata]
--------------MSADG-------------EFTNENKLVRPKVEFGSLLQHAGATKDV
FTIKEVMFYLGQYIMQRQLYDQNQQHIVHCAQDALGRVLGVDSFSVKEPRVLFAMITKNL
EAVRN-QDST---TESSEAH-SSQ-------------TEGA-ESSSSSTDQR-RR-----
-----RR------------R---SDSGPSRSTEGEEEEQ-------QSEDEDSDDSRKRR
RSDSYSLTFDGSLSWCVIGGLGSGRDN----CGSQSSDSHSVRSG-----RSEVTIAASD
SDS--DNFSVEFEVESVDSDDYNEDDAS-L--------SADDQVYEVTIFEAED--DDSF
DD--DTEITE-------------ADYWRCSKCDELNPPLPRNCFRCWTLRRDWLPEAS--
------ADPKA--------LPTKPTDQSAAK---ET-PGSDVEDNDGVDVPDGKRAKTPL
NSQ-------------NWSDCSAPNSQN-ALCSSQPSSSSSSQEKLWALES----QPSS-
SGDS--------------Q-----DPVPDLER------SVSAESRLPDSCLDPCLICQSR
PKNGCIVHGRTGHLMSCYVCARKLKRRNKLCPVCRMPIQSVVLTYLS-
>XP_014850850.1 PREDICTED: E3 ubiquitin-protein ligase Mdm2 isoform X2 [Poecilia mexicana]
--------------MSADG-------------EFTNENKLVRPKVEFGSLLQHAGATKDV
FTIKEVMFYLGQYIMQRQLYDQNQQHIVHCAQDALGRVLGVDSFSVKEPRVLFAMITKNL
EAVKN-QDSA---TDSSEAH-SSQ-------------TEGA-ESSSSSTDQR-RR-----
-----RR------------R---SNSGPSRSTEGEEEEQ-------QSEDEESDDSRKRR
RSDSYSLTFDGSLSWCVIGGLGSGRDN----RGSQSSDSHSVQSG-----RSEVTIAASD
SDS--DNFSVEFEVESVDSDDYNEDDAS-L--------SADDQVYEVTIFEAED--DDSF
DD--DTEITEAFRGF------LSQDYWRCSKCDELNPPLPRNCFRCWTLRHDWLPEAS--
------ADPKA--------LPMKPTDQSAAK---ET-PGSDVEDNDGVDVPDGKRAKTPL
NSQ-------------NWSDCSTPNSQN-ALCSSQPSSSSSSQEKLWAPES----QPSS-
SGDS--------------Q-----DPVPDLER------SVSAESRLPDSCLDPCLICQSR
PKNGCIVHGRTGHLMSCYVCARKLKRRNKLCPVCRMPIQSVVLTYLS-
>XP_007575245.1 PREDICTED: E3 ubiquitin-protein ligase Mdm2 isoform X3 [Poecilia formosa]
--------------MSADG-------------EFTNENKLVRPKVEFGSLLQHAGATKDV
FTIKEVMFYLGQYIMQRQLYDQNQQHIVHCAQDALGRVLGVDSFSVKEPRVLFAMITKNL
EAVKN-QDSA---TDSSEAH-SSQ---------TDRRTEGA-ESSSSSTDQR-RR-----
-----RR------------R---SNSGPSRSTEGEEEEQ-------QSEDEESDDSRKRR
RSDSYSLTFDGSLSWCVIGGLGSGRDN----RGSQSSDSHSVQSG-----RSEVTIAASD
SDS--DNFSVEFEVESVDSDDYNEDDAS-L--------SADDQVYEVTIFEAED--DDSF
DD--DTEITE-------------ADYWRCSKCDELNPPLPRNCFRCWTLRHDWLPEAS--
------ADPKA--------LPMKPTDQSAAK---ET-PGSDVEDNDGVDVPDGKRAKTPL
NSQ-------------NWSDCSTPNSQN-ALCSSQPSSSSSSQEKLWAPES----QPSS-
SGDS--------------Q-----DPVPDLER------SVSAESRLPDSCLDPCLICQSR
PKNGCIVHGRTGHLMSCYVCARKLKRRNKLCPVCRMPIQSVVLTYLS-
>XP_014897144.1 PREDICTED: E3 ubiquitin-protein ligase Mdm2 isoform X2 [Poecilia latipinna]
--------------MSADG-------------EFTNENKLVRPKVEFGSLLQHAGATKDV
FTIKEVMFYLGQYIMQRQLYDQNQQHIVHCAQDALGRVLGVDSFSVKEPRVLFAMITKNL
EAVKN-QDSA---TDLSEAH-SSQ---------TDRRTEGA-ESSSSSTDQR-RR-----
-----RR------------R---SNSGPSRSTEGEEEEQ-------QSEDEESDDSRKRR
RSDSYSLTFDGSLSWCVIGGLGSGRDN----RGSQSSDSHSVRSG-----RSEVTIAASD
SDS--DNFSVEFEVESVDSDDYNEDDAS-L--------SADDQVYEVTIFEAED--DDSF
DD--DTEITE-------------ADYWRCSKCDELNPPLPRNCFRCWTLRHDWLPEAS--
------ADPKA--------LPMKPTDQSAAK---ET-PGSDVEDNDGVDVPDGKRAKTPL
NSQ-------------NWSDCSAPNSQN-ALCSSQPSSSSSSQEKLWAPES----QPSS-
SGDS--------------Q-----DPVPDLER------SVSAESRLPDSCLDPCLICQSR
PKNGCIVHGRTGHLMSCYVCARKLKRRNKLCPVCRMPIQSVVLTYLS-
>tr|A0A6Q2WQW1|A0A6Q2WQW1_ESOLU E3 ubiquitin-protein ligase Mdm2 OS=Esox lucius OX=8010 PE=3 SV=1
---MNGQLSTKVKYRMAEN---CLSSS---HINTVDNEKLVRPNDKLHTLLQEAGVEKEI
LTMKEVIFYLGQYIMKKQLYDKKQQHIVHCAHDALGAVLGVDSFSVKEPQVLFAMITQNL
TAVKN-PGSQ---SGFTEPRSQIE---------TDRGPEETDSDSRSSST----------
---SERRRRRIR-----SSI----TED------------------TSTQDEDECEPRKRT
KSDSFSLTFDESMSWCVIGGLRP--ER----GSSESSDSHS-------------------
------------------------------------------------------------
---------N-------------TDYWKCSKCEELNPPLPRNCNRCWTLRTDWFPDNDTS
NAASTIAPNL----------------KPLPPKPCPSPAPIETDEAEGLDVPDGKRARSPL
SLLKDSQD---S------PSVTGPDSQD-SACSSQPSTSSSGSSGIS-------------
---SGT----------CSAPSGHEERAPDLER------FNSLEAHLPISCLDPCVICQTR
PKNGCIVHGRTGHLMACYTCAKKLKKRNKLCPVCREPIQSVVLMYFS-
>XP_015208268.1 PREDICTED: E3 ubiquitin-protein ligase Mdm2 isoform X2 [Lepisosteus oculatus] THREE RESIDUES MISSING in full-length: VYE
----------MTDGMATAN---CLSSS---QINGTDNEKLVKPKTKLHALLQHAGADKDI
FTMKEIMFYLGQYIMDKQLYDKKQQHIVHCTNDLLGDVLGVNSFSVKEPRNLYALISKNL
IAVKN-EDSQ---TAFTELRSQSE---------PDRGPQEFDSEITKGESNRAS---ADA
SCSYTAGRRRRR-----SS-----DPE------------------T-STDEELCDRRKRH
KSDSISLTFDESLSWCIIGGLRR--DS----VSSESSDSRDNADLNTSTGEDSESSFSHD
SDS--DNFSVEFEVESIYSDTYSLNDETSEL------TDADDEVYEVTIFEADN-GDDSF
DE--DTEISE-------------ADYWKCARCDELNPPLPRHCNRCWGIRQDWFPESDAD
PKSWESKSSA-------------------------NAAEDKCSREEGVDVPDGKRSCSEP
PCDPKQDS---CKEALVMKSCVTSMCESQETLCSQPSTSSSG------------------
-------------------TALSQEEVPELER------QSSLDSCLPQSCVDPCVICQSR
PKNGCIVHGRTGHLMACYTCAKKLKKRNKQCPVCRQPIQSVVLTYFS-
>tr|A0A6P3VKW8|A0A6P3VKW8_CLUHA E3 ubiquitin-protein ligase Mdm2 OS=Clupea harengus OX=7950 GN=mdm2 PE=3 SV=1 ONE DIFFERENCE: A to D
---------------MADN---CLSNG---QISSADNEKLVRPKLPLQTLLQQAGAEKDV
FTMKEVMFYLGKYIMRKQLYDQQQQHIVRCGGDELGAVLGVDTFSVKEPRVLFAMITKNL
TAVKN-PDTTETQSSLLQPGSQSE---------PEGRAEDSESNA---------------
---TTSSRRRRR-----SS-----DPA------------------ESSTEDETRERRKRH
KSDSLSLTFDDSLSWCVIGGLRG--IR----RSSESSDSHSNTEVGISVSDDSDESLGED
SDS--DNFSVEFEVESIDSDAYSENDEASV--------AGEDEVYEVTIFGAE--DEDSF
DE--DTEITE-------------ADYWKCPKCDELNPPLPRNCNRCWTLRTDWLPENETD
NAAATTPADT------------PAESASDAKPL--PPKPTLMDSEEGLDVPDGKRALSGS
PPAKEDPS---AV------TASLPDSQTS--ACSQPSTSSAVSGSV--------------
-------------------SSSQDEVLPELER------FNSLDACLPASCLEPCVICQSR
PKNGCIVHGRTGHLMACYTCAKKLKNRNKLCPVCREPIQSVVLTYVS-
>Ictalurus_punctatus_XP_017349640.1 E3 ubiquitin-protein ligase Mdm2 [Ictalurus punctatus]
--------------MATEN---CLSSS---QINKIDNEKLVRPKVQLLTLLKDAGADKDV
FTMKEVMFYLGKYIMSKELYDKQQQHIVHCGNDALGTVLGVTSFSVKEPRALFAMISKNL
IAVKI-PDSQ---STFRERRAVSE---------AERGPEETNPQSSTSTQQQQQQQQQQQ
QQQQQQQRRRRR-----SS-----DPA------------------SLSAEDEPGEPRKRH
KSDSISLTFDDSLSWCVIGGLRR--ER----QSSESSVSHSNSEVGISHSDESEECDDT-
-DS--DNFSVEFEVESIDSDAYSENDEDSL--------PGEDEVYEVTIIA-E--DEDSF
DE--DTEITE-------------EDYWKCAECEELNPPLPRHCKSCWKVRPGWLPETFFT
SENPGNDVQTD------------VNTDLEPKAPCAESPTPTLDPDEGVDVPDGKSTRSQS
TSC--------------------SDSQGSSLCYSQPSTS---------------------
---------------------SGQEDTPELERTTS---SNSIESCLPASCLEPCVICQSR
PKNGCIVHGRTGHLMACYTCAKKLKKRNKLCPVCREPIQSVVLTYVS-
>XP_007241080.2 E3 ubiquitin-protein ligase Mdm2 [Astyanax mexicanus]
--------------MATES---CLSSS---QINKIDNEKLVRPKVQLQTLLKDVGADKDV
FTMKEVMFYLGKYIMSKELYDKQQQHIVHCGNDALGEVLGVTSFSVKEPRALFAMISKNL
IAVKN-PESQ---SSLTEPRSRTE---------PDRGQEETNSDSSTSVQ----------
---QQQQRRRRR-----SS-----DTA------------------SFSVEEESSEPRKRH
KSDSFSLTFDDSLSWCVIGGLRR--ES----GSSESSDSRSISDVGIARSEDSEESEDS-
-DS--DNFSVEFEVESIDSDAYSENDDDSV--------PGEDEVYEVTIFA-E--DEDSF
DE--DLEISE-------------ADYWKCSECEELNPPLPRHCKSCWKVRPDWLPENDSC
LENPSDETQASAAAADSTCLGLTVGSALESKPLPSNPPSPTPDSDEGMDVPDGKVSRSLN
ASRDESKA---ATAAATAAVASGPDSQGLSLSSSQPSTSSSQ------------------
-------------------GNNSQEDTPELER------FNSMEACLPATCLEPCVICQSR
PKNGCIVHGRTGHLMACYTCAKKLKNRNKLCPVCREPIQSVVLTYVS-
>sp|O42354|MDM2_DANRE E3 ubiquitin-protein ligase Mdm2 OS=Danio rerio OX=7955 GN=mdm2 PE=1 SV=1
--------------MATES---CLSSS---QISKVDNEKLVRPKVQLKSLLEDAGADKDV
FTMKEVMFYLGKYIMSKELYDKQQQHIVHCGEDPLGAVLGVKSFSVKEPRALFALINRNL
VTVKN-PESQ---STFSEPRSQSE---------PDRGPGDTDSDSRSSTS----------
---Q-QQRRRRR-----SS-----DPE------------------SSSAEDESRERRKRH
KSDSFSLTFDDSLSWCVIGGLHR--ER----GNSESSDANSNSDVGISRSEGSEESEDSD
SDS--DNFSVEFEVESINSDAYSENDVDSV--------PGENEIYEVTIFA-E--DEDSF
DE--DTEITE-------------ADYWKCPKCDQFNPPLPRHCKSCWTVRADWLPETHSN
WENLSRNTRTN---PEDTSVTTTPNTTFEKKL--SKPSSPLPETDDGVDVPTPPLL----
-----------------------------------------R------------------
-------------------RGSSQEETPELER------FNSLEACLPATCLEPCVICQSR
PKNGCIVHGRTGHLMACYTCAKKLKNRNKLCPVCREPIQSVVLTYMS-
>XP_016346692.1 PREDICTED: E3 ubiquitin-protein ligase Mdm2 isoform X1 [Sinocyclocheilus anshuiensis]
--------------MATES---CLSSS---QINKVDNEKLVRPKVQLKSLLEDAGADKDV
FTMKEVMFYLGKYIMSKELYDKQQQHIVHCGEDALGAVLGVKSFSVKEPRALFAMINRNL
VTVKN-PDTQ---STFSEPRSQSE---------PDRGPGDTDSDSRSSTS----------
---Q-QQRRRRR-----SS-----DPE------------------STSAEDDPRERRKRH
KSDSFSLTFDDSLSWCVIGGLHR--ER----GNSESSDAQSNSDVGISHSEGSEESEDLD
--S--DNFSVEFEVESIDSDAYSENDEDSL--------PGENEVYEVTIFA-E--DEDSF
DE--DTEISE-------------ADYWKCAECNELNPPLPRHCKSCWNVRPDWLPETHSN
MENTSTNTQPS---TEDTCITTTPSSTSHDKLLPSKPSSPLPETDEGVDVPDGKCSQSPV
AAKDELLS----TATGSMT--------DTQTSSSQPST-SSG------------------
-------------------GGSSQEETPELER------YNSLEACLPATCLEPCVICQSR
PKNGCIVHGRTGHLMACYTCAKKLKNRNKLCPVCREPIQSVVLTYMS-
>XP_016370999.1 PREDICTED: E3 ubiquitin-protein ligase Mdm2 [Sinocyclocheilus rhinocerous]
--------------MATES---CLSSS---QINKVDNEKLVRPKVQLKSLLEDAGADKDV
FTMKEVMFYLGKYIMSKELYDKQQQHIVHCGEDALGAVLGVKSFSVKEPRALFAMINRNL
VTVKN-PDIQ---STFSEPRSQSE---------PDRGPGDTDSDSRSSTS----------
---Q-QQRRRRR-----SS-----DPE------------------STSAEDDPRERRKRH
KSDSFSLTFDDSLSWCVIGGLHR--ER----GNSESSDAQSNSDVGISHSEGSEESEDSD
SAS--DNFSVEFEVESIDSDAYSENDEDSL--------PGENEVYEVTIFA-E--DEDSF
DE--DTEISE-------------ADYWKCAECNELNPPLPRHCKSCWNVRPDWLPETHSN
MENTSTNTQPS---TEDTCITTTPSSTSHDKLLPSKPSSPLPETDEGVDVPDGKCLQSPI
AAKDELLS---STATGSMT--------DSQTSSSQPST-SSG------------------
-------------------GGSSQEETPELER------YNSLEACLPATCLEPCVICQSR
PKNGCIVHGRTGHLMACYTCAKKLKNRNKLCPVCREPIQSVVLTYMS-
>XP_016135425.1 PREDICTED: E3 ubiquitin-protein ligase Mdm2 isoform X1 [Sinocyclocheilus grahami] N-terminus pruned
--------------MATES---CLSSS---QINKVDNEKLVRPKVQLKSLLEDAGADKDV
FTMKEVMFYLGKYIMSKELYDKQQQHIVHCGEDALGAVLGVKSFSVKEPRALFAMINRNL
VTVKN-PDTQ---STFSEPRSQSE---------PDRGPGDTDSDSRSSTS----------
---Q-QQRRRRR-----SS-----DPE------------------STSAEDDPRERRKRH
KSDSFSLTFDDSLSWCVIGGLHR--ER----GNSESSDTQSNSDVGISHSEGSEESEDSD
SDS--DNFSVEFEVESIDSDAYSENDEDSL--------PGENEVYEVTIFA-E--DEDSF
DE--DTEISE-------------ADYWKCAECNKLNPPLPRHCKSCWNVRPDWLPETHSN
MENTSTNPQPS---TEDTCITTTPSSASHDKLLPSKPSSPLPETDEGVDVPDGKCLQSPV
AAKDELLS---STAAGSMT--------DSQTSSLQPST-SSG------------------
-------------------GGSSQEETPELER------YNSLEACLPATCLEPCVICQSR
PKNGCIVHGRTGHLMACYTCAKKLKNRNKLCPVCREPIQSVVLTYMS-
